# Supplementary material for: Transcriptome analysis of Plasmodium berghei during exo-erythrocytic development
Source: Malar J. 2019 Sep 24;18:330. doi: 10.1186/s12936-019-2968-7 (PMC6760107; doi:10.1186/s12936-019-2968-7)
Supplement: Supplementary file 1 — Additional file 1: Table S1. RNA-seq data of different life cycle stages of P. berghei used in this study. Table S2. RNA-seq analysis: Raw sequencing counts per gene in the different life cycle stages. Table S3. Gene ontology (GO) term annotation of genes of the individual communities in the GCN. Table S4. P. berghei geneIDs of genes of the different communities in the GCN. Table S5. Genes preferentially expressed in developing EEF stages compared to developing EF stages. Table S6. Genes preferentially expressed in detached cells (DCs/merosomes) compared to erythrocytic schizonts. Table S7. Genes preferentially expressed in blood schizonts (22 h) compared to EEF stages. Table S8. Genes preferentially expressed in blood schizonts (22 h) compared to all other stages. Table S9. Genes preferentially expressed in detached cells (DCs/merosomes) compared to all other stages. [file 12936_2019_2968_MOESM1_ESM.xlsx]

## Sheet: Table S1
Table S1: RNA-seq data of different life cycle stages of P. berghei used in this study. Sporozoites, Exo-erythrocytic forms (EEF) at different time points (DC are detached cells), Erythrocytic forms (EF) (rings, trophozoites, schizonts, gametocytes) and ookinetes. A, B: Biological replicates. The sum of counts in Genes unique and in Genes Multireads were used for analysis.
SampleID	Sample Name	Number of reads					Submitted by
		at beginning	after trimming	after trimming and contamination removal	unique in Genes	multireads in Genes
sporozoites_A	sporozoites_A	37500288	17921395	26064163	646692	40468.5	this study
sporozoites_B	sporozoites_B	37931914	18251389	26329859	900938	50430.1	this study
6h_A	EEF_6h_A	47689140	19115693	3111445	30236	5076.01	this study
6h_B	EEF_6h_B	34165157	15481184	2166154	19796	2358.01	this study
24h_A	EEF_24h_A	56359997	21243366	5452779	743431	80087.9	this study
24h_B	EEF_24h_B	35009572	16240105	2847741	204577	25909	this study
48h_A	EEF_48h_A	59525690	22716021	7150927	1594854	201382	this study
48h_B	EEF_48h_B	37452654	17363067	3855098	797923	74255.1	this study
54h_A	EEF_54h_A	57934160	22780746	8324943	2291368	258571	this study
54h_B	EEF_54h_B	37874942	17463231	4045986	947547	70101.2	this study
60h_A	EEF_60h_A	61838703	24241278	6873698	1526072	149857	this study
60h_B	EEF_60h_B	34975120	16076252	3699030	835920	58091.4	this study
DC_A	EEF_DCs/merosomes_A	60324191	22452075	6631295	1762414	245727	this study
DC_B	EEF_DCs/merosomes_B	36918489	16800740	3975889	1199311	86103.9	this study
SRR935544	EF_ring_4h_A	30755432	27171960	25775403	8580890	1.68886e+06	RADBOUD UNIVERSITY NIJMEGEN
SRR935549	EF_ring_4h_B	20644266	14828351	14361601	5113160	206141	RADBOUD UNIVERSITY NIJMEGEN
SRR935553	EF_trophozoite_16h_A	20126017	15544235	15505960	3174804	203763	RADBOUD UNIVERSITY NIJMEGEN
SRR935554	EF_trophozoite_16h_B	26378106	23769936	23604036	13771565	541989	RADBOUD UNIVERSITY NIJMEGEN
SRR935555	EF_schizont_22h_B	22664938	11273435	11271955	2463391	61668.2	RADBOUD UNIVERSITY NIJMEGEN
SRR935557	EF_schizont_22h_A	24127263	22535424	22459281	14387523	510439	RADBOUD UNIVERSITY NIJMEGEN
SRR935558	EF_gametocyte_A	31951285	30942518	30861381	14577361	849700	RADBOUD UNIVERSITY NIJMEGEN
SRR935559	EF_gametocyte_B	26051565	23164642	23127054	14836047	322399	RADBOUD UNIVERSITY NIJMEGEN
ERR435801	ookinete_16h_A	3889541	3842631	3858639	2777705	12730.9	The Wellcome Trust Sanger Institute
ERR435802	ookinete_16h_B	29246226	28856086	29023126	21301968	132116	The Wellcome Trust Sanger Institute

## Sheet: Table S2
Table S2: RNA-seq analysis. Raw sequencing counts per gene in the different life cycle stages as described in Table S1 (data generated by this study and archived Data SRP027529, ERS092084, and ERS092085)
	sporozoites_A	sporozoites_B	EEF_24h_A	EEF_24h_B	EEF_48h_A	EEF_48h_B	EEF_54h_A	EEF_54h_B	EEF_60h_A	EEF_60h_B	EEF_DCs/merosomes_A	EEF_DCs/merosomes_B	EF_ring_4h_A	EF_ring_4h_B	EF_trophozoite_16h_A	EF_trophozoite_16h_B	EF_schizont_22h_A	EF_schizont_22h_B	EF_gametocyte_A	EF_gametocyte_B	ookinete_16h_A	ookinete_16h_B
PBANKA_0100061	18	16	5	0	43	23	39	16	123	80	531	351	223	169	38	156	140	63	350	184	9	53
PBANKA_0100200	8	0	20	6	195	142	189	79	125	81	325	205	2462	938	1079	4602	970	174	2009	1129	51	492
PBANKA_0100700	0	0	11	0	85	89	201	156	1796	1579	14310	14001	9093	6054	2330	6242	4843	1616	1498	695	21	331
PBANKA_0100800	77	88	72	22	177	85	242	110	131	97	355	213	1181	1473	331	2307	1914	433	7030	14666	305	3069
PBANKA_0100900	134	163	358	110	865	393	770	321	559	304	5480	3801	2488	3380	723	4317	1506	223	1883	2181	214	1639
PBANKA_0101000	21	21	128	41	202	128	197	96	63	31	44	23	843	474	576	1722	563	95	61	55	0	32
PBANKA_0101100	16	31	78	5	309	150	390	109	135	56	11	5	94	37	63	106	197	28	292	142	13	117
PBANKA_0101200	60	98	168	52	374	167	348	137	157	67	11	6	1238	387	535	2497	1775	210	281	239	255	1584
PBANKA_0101300	17	18	55	17	142	97	170	60	70	30	0	11	624	144	298	1000	362	55	82	56	26	304
PBANKA_0101400	122	210	185	40	559	335	1150	458	561	313	72	44	1673	1114	954	4638	5189	854	1610	2966	420	3093
PBANKA_0101500	0	7	19	5	68	31	100	51	75	42	25	15	933	536	130	558	739	142	17416	14037	93	820
PBANKA_0101600	23	21	30	5	194	76	858	302	364	141	50	18	522	676	159	738	654	116	216	155	30	123
PBANKA_0101700	37	23	97	11	206	84	289	92	121	43	25	7	918	402	259	1384	1136	166	1838	1096	123	808
PBANKA_0101800	165	298	98	18	261	132	284	92	169	60	191	71	3665	1755	545	3512	1535	331	15782	11557	683	5245
PBANKA_0101900	21	48	114	32	459	231	700	266	305	148	35	13	567	183	304	1459	2763	362	908	712	49	457
PBANKA_0102000	34	61	90	27	278	184	395	104	128	88	22	6	268	55	344	899	915	175	185	108	83	614
PBANKA_0102100	17	40	106	34	215	132	253	118	124	43	75	65	1615	815	214	1084	819	153	3190	2982	159	1223
PBANKA_0102200	9	25	225	48	1058	299	1200	344	430	159	933	552	2466	3591	892	5713	1490	163	1445	2031	157	847
PBANKA_0102300	34	32	30	16	257	187	355	197	93	40	15	21	204	71	442	1026	640	140	1162	506	102	777
PBANKA_0102400	0	0	5	0	72	49	152	53	89	28	19	0	120	118	265	864	525	74	800	2722	51	350
PBANKA_0102500	0	0	55	10	180	85	179	53	84	33	25	12	249	50	224	633	358	90	764	395	43	252
PBANKA_0102600	13	14	53	5	690	338	1504	592	813	340	68	49	1422	676	156	555	9892	1174	3185	3250	2070	11638
PBANKA_0102800	0	0	74	10	153	55	326	126	217	82	26	8	1063	917	660	4199	2225	281	1780	1473	199	1358
PBANKA_0103000	0	0	25	6	70	27	74	20	48	8	0	0	54	8	31	71	100	53	245	83	37	168
PBANKA_0103100	0	0	51	7	146	73	216	72	72	36	20	7	592	212	314	1278	778	122	618	376	169	1045
PBANKA_0103300	66	90	583	105	1247	425	1080	362	636	239	1452	836	7777	15906	5272	30483	8071	1172	4246	9439	389	2413
PBANKA_0103400	0	0	26	14	131	62	98	23	33	13	0	0	312	73	225	861	414	63	902	562	268	2021
PBANKA_0103500	5	25	58	6	140	43	152	71	108	52	7	0	611	244	197	821	1039	195	619	465	299	1748
PBANKA_0103700	0	0	12	0	34	18	25	16	15	6	0	0	140	16	95	383	113	12	293	135	11	73
PBANKA_0103800	17	22	78	22	160	74	134	63	37	21	9	0	430	40	391	1300	347	46	249	116	216	1318
PBANKA_0103900	375	397	142	40	621	270	849	335	499	199	234	145	4750	2090	927	5129	3040	555	4328	2850	970	6869
PBANKA_0104000	46	51	92	15	139	75	159	107	49	56	8	0	279	67	147	664	559	91	1596	761	197	1702
PBANKA_0104100	16	26	86	21	266	170	357	175	219	117	23	28	241	93	105	210	596	160	2681	1034	109	1020
PBANKA_0104600	0	7	161	40	414	166	350	154	527	285	207	89	832	783	2594	12250	6708	1142	2750	8504	1882	8234
PBANKA_0104700	0	0	152	50	301	140	271	136	80	55	14	6	352	98	491	636	844	407	2203	718	143	1183
PBANKA_0104800	10	19	18	8	76	37	154	63	247	122	1568	893	2422	2145	404	2293	2792	576	1122	1247	85	651
PBANKA_0104900	12	19	174	42	448	187	495	227	138	86	68	49	7337	3428	1820	10787	3119	375	2384	3647	341	2787
PBANKA_0105000	100	154	46	9	119	70	135	92	71	66	0	8	300	76	104	232	282	143	501	202	156	677
PBANKA_0105200	0	15	60	10	302	133	826	368	414	268	259	140	2049	1368	601	2416	2001	295	343	306	361	2232
PBANKA_0105300	108	175	238	51	648	268	1004	369	541	260	550	414	2318	3459	1462	8004	3584	482	1212	3434	5423	37755
PBANKA_0105400	21	37	254	64	922	509	1416	594	656	316	91	86	3631	1259	2314	10878	9706	1185	2169	2070	416	2891
PBANKA_0105500	7	5	297	62	354	169	346	107	77	46	38	41	1160	499	513	2021	616	86	486	249	339	2040
PBANKA_0105600	0	0	317	75	505	161	406	139	170	69	206	99	7907	14282	3512	25268	5280	546	868	5035	143	1224
PBANKA_0105700	0	0	30	11	151	76	138	73	47	32	9	0	62	21	22	105	61	18	749	421	203	892
PBANKA_0105800	0	0	165	26	159	53	148	34	54	10	12	0	336	71	219	684	1048	166	1741	1068	201	1315
PBANKA_0105900	0	0	191	45	229	107	201	73	59	29	7	0	259	66	160	461	890	177	1305	701	68	422
PBANKA_0106000	199	247	77	8	363	99	533	151	361	124	54	19	672	154	360	1442	1981	434	1449	746	212	982
PBANKA_0106100	30	27	29	0	111	45	135	39	42	16	20	0	287	102	220	916	527	120	977	529	131	550
PBANKA_0106200	0	0	13	0	165	84	707	312	318	176	28	15	437	163	63	269	854	154	3288	2148	166	1065
PBANKA_0106300	59	88	35	8	385	182	1707	725	1335	625	170	77	2781	3470	172	475	25272	4462	30522	95751	490	3693
PBANKA_0106400	10	11	64	18	578	216	577	193	222	83	51	14	746	233	260	1435	794	201	230	254	1407	8316
PBANKA_0106500	0	0	85	16	213	49	193	63	99	33	30	9	1404	712	1045	5624	1108	110	347	548	1887	13250
PBANKA_0106600	0	0	119	28	156	85	180	91	40	25	5	0	346	62	368	664	377	59	180	90	144	962
PBANKA_0106700	0	0	167	40	318	142	337	92	156	78	46	17	950	764	1432	8244	3420	387	870	1361	950	6186
PBANKA_0106800	0	9	14	0	23	0	22	9	13	6	0	0	131	21	100	253	222	57	397	238	60	394
PBANKA_0106900	12	11	67	13	311	92	356	120	168	70	36	17	1357	493	812	3356	2263	460	2116	1638	91	693
PBANKA_0106950	0	0	63	12	139	65	220	73	94	33	23	18	567	177	224	820	520	125	536	174	299	1636
PBANKA_0107000	0	0	49	10	93	56	120	62	41	30	6	0	235	63	162	383	673	126	1054	358	573	4251
PBANKA_0107100	0	0	258	79	412	258	542	264	133	93	20	7	1113	140	1370	3972	1749	265	889	382	66	566
PBANKA_0107200	0	0	6	0	14	6	49	14	35	15	0	0	335	82	27	213	348	47	3071	1561	576	3309
PBANKA_0107300	30	43	788	213	830	422	758	321	212	132	35	13	3058	629	3015	12020	2509	308	1197	837	227	1845
PBANKA_0107400	149	307	75	32	203	123	410	190	185	107	53	24	518	129	765	3172	2052	281	1104	890	186	1743
PBANKA_0107500	8	23	54	26	254	92	295	117	123	58	24	5	496	228	333	1166	1048	208	889	622	120	1013
PBANKA_0107600	36	53	922	227	1982	624	3002	993	1712	619	863	440	2418	4546	2215	10526	17951	1880	1170	3381	307	2155
PBANKA_0107700	58	55	101	35	112	84	78	45	104	92	1102	1165	2325	1012	494	2142	315	86	2023	1027	674	5098
PBANKA_0107800	30	23	45	12	154	70	149	44	50	22	30	39	260	97	58	176	123	34	972	399	340	2257
PBANKA_0107900	251	411	40	13	186	87	350	135	371	158	106	40	1477	667	261	1515	4850	881	2019	2156	1723	9202
PBANKA_0108000	221	297	74	13	220	69	718	216	728	333	178	77	620	279	243	1122	1708	342	871	467	83	632
PBANKA_0108200	5	0	50	11	229	80	680	247	646	299	653	417	2914	2979	693	4350	6384	1068	1430	2292	113	769
PBANKA_0108400	0	7	104	30	465	110	745	242	613	173	127	31	1628	512	1034	5581	7468	1021	2598	3560	328	1891
PBANKA_0108500	0	7	89	11	133	54	140	47	54	30	11	0	1110	496	304	1953	529	79	371	282	168	1198
PBANKA_0108600	49	96	99	23	217	115	285	141	164	82	94	34	2773	1522	1089	5064	2296	364	697	1027	293	1484
PBANKA_0108700	12	17	303	71	663	209	555	189	201	105	904	547	3757	5168	2179	15723	5091	489	3780	12796	1653	9860
PBANKA_0108800	117	226	137	38	307	164	1032	719	1046	765	155	125	931	224	170	222	6863	2334	5480	1727	145	1220
PBANKA_0108900	0	0	113	43	67	49	134	107	82	57	8	12	487	123	369	1167	179	49	139	68	0	38
PBANKA_0109000	0	0	29	9	95	50	261	108	122	64	8	8	167	52	169	878	308	19	49	30	20	109
PBANKA_0109100	40	48	511	182	1482	769	3710	1588	1689	1071	150	126	3401	850	3383	14508	4794	568	1875	1384	1518	13012
PBANKA_0109200	10	14	213	76	671	255	825	280	414	180	1407	905	1611	3451	1331	8122	5310	660	617	3188	1032	7020
PBANKA_0109300	0	0	39	5	199	98	338	123	135	56	12	8	528	143	108	474	1511	442	792	518	85	687
PBANKA_0109400	0	0	24	0	60	37	95	68	25	28	0	0	67	11	114	252	242	59	153	51	11	82
PBANKA_0109500	14	10	269	83	515	290	452	228	115	101	14	5	542	86	478	1654	789	167	752	351	83	548
PBANKA_0109600	10	18	175	52	314	200	447	229	159	94	27	30	655	116	520	1857	1948	317	1328	804	436	3440
PBANKA_0109700	74	90	144	28	330	190	538	214	221	109	398	378	1888	1229	698	3116	2497	372	2807	2641	96	594
PBANKA_0110000	57	50	163	37	111	68	134	35	46	28	302	199	2177	709	904	1066	460	198	486	136	26	139
PBANKA_0110100	575	1041	196	40	1288	528	2819	1062	1547	734	235	114	1451	2179	685	3516	6854	833	2798	6097	596	4661
PBANKA_0110200	0	0	50	12	118	47	205	84	76	43	6	0	549	178	176	704	370	130	865	473	69	695
PBANKA_0110400	12	11	232	52	255	119	402	150	173	83	182	111	3161	1532	915	3413	923	165	1263	722	302	2291
PBANKA_0110500	100	119	108	35	314	180	698	286	1136	619	188	152	1321	2670	846	4956	33258	3913	4796	38464	213	1248
PBANKA_0110600	0	0	11	0	19	5	18	17	31	10	0	0	83	12	24	86	358	100	274	160	0	43
PBANKA_0110700	0	0	20	0	63	14	50	20	41	19	0	0	138	36	38	172	553	148	2522	949	61	314
PBANKA_0110900	0	0	93	20	173	80	117	49	55	40	58	45	498	369	210	1061	230	31	2682	1681	625	4438
PBANKA_0111000	8	9	9	0	105	42	633	323	1455	1029	166	112	571	240	82	222	4394	1510	245	170	382	2440
PBANKA_0111100	116	141	56	14	141	84	151	73	208	107	177	104	442	269	139	738	595	160	308	206	909	7051
PBANKA_0111200	119	193	399	113	449	212	476	177	570	266	3046	2212	4544	3700	813	4865	1355	272	2012	1906	1017	7588
PBANKA_0111300	12	9	208	65	223	145	207	110	49	34	7	11	103	21	509	928	239	65	605	168	47	277
PBANKA_0111400	35	49	21	10	57	33	84	40	12	30	7	13	282	61	127	150	183	76	613	260	36	185
PBANKA_0111500	0	0	10	0	35	0	21	15	8	12	0	0	114	14	47	121	136	47	309	136	12	81
PBANKA_0111600	0	0	15	0	43	14	183	72	859	449	162	41	897	305	55	242	10167	2493	853	775	716	4826
PBANKA_0111700	0	7	79	28	201	151	303	137	116	61	18	7	419	78	231	849	1068	228	2200	1480	139	911
PBANKA_0111800	128	136	101	31	333	152	454	171	377	220	105	45	1488	709	577	2762	1818	342	1159	1060	338	1690
PBANKA_0111900	92	145	37	9	90	38	123	30	188	119	59	19	763	302	255	1177	3503	911	1141	1202	346	1665
PBANKA_0112000	17	34	125	26	241	95	258	113	158	103	63	26	1666	748	438	1930	1614	275	752	605	890	4247
PBANKA_0112100	28	43	13	0	235	76	1870	726	2692	1133	340	106	2383	2454	122	395	86054	8896	1443	5884	165	1109
PBANKA_0112200	18	10	13	12	293	207	517	156	5570	3875	2048	1073	825	1805	101	322	19804	3371	261	1743	1635	10936
PBANKA_0112300	29	44	26	8	126	69	254	104	328	149	56	27	391	267	207	1065	4876	890	510	1101	640	4833
PBANKA_0112400	313	500	66	23	228	100	246	111	183	112	95	57	1220	1030	310	1416	885	236	603	537	935	5742
PBANKA_0112500	143	209	29	7	216	117	382	132	376	266	940	696	1387	918	308	1559	893	237	479	419	105	761
PBANKA_0112600	0	0	62	12	223	114	371	138	228	121	1718	1179	3862	2686	1322	6977	2955	287	313	363	11	125
PBANKA_0112701	0	0	9	0	0	0	23	15	26	12	86	35	1473	1014	431	1247	806	195	46	20	0	19
PBANKA_0200400	38	32	7	6	43	30	63	41	225	152	2063	1734	1531	962	152	752	792	327	769	684	10	131
PBANKA_0200600	7	24	13	0	77	45	111	21	53	17	291	157	591	718	222	892	650	86	1081	744	50	708
PBANKA_0200700	0	0	13	0	11	9	10	0	19	0	0	0	1135	162	141	329	59	24	70	21	5	34
PBANKA_0201051	12	18	6	0	11	0	39	12	20	15	0	0	34	79	100	318	380	49	107	294	157	1106
PBANKA_0201340	0	0	9	0	74	36	83	52	23	16	8	0	1051	215	532	2537	1427	195	743	518	0	59
PBANKA_0201500	0	0	14	0	33	20	40	17	134	89	1946	1767	3737	1981	1211	4230	3223	504	229	222	12	98
PBANKA_0201600	0	0	15	14	210	141	919	629	2160	1839	7676	6896	15145	6389	8223	18692	28823	7851	3752	1649	332	3631
PBANKA_0201800	0	0	72	34	136	62	107	34	29	14	7	0	298	31	581	2250	264	30	359	216	84	537
PBANKA_0201900	0	0	19	6	26	13	29	8	8	5	0	0	118	20	135	464	136	33	449	254	40	261
PBANKA_0202000	6	6	172	53	300	130	235	92	91	28	22	0	2897	716	732	4169	947	227	2233	1266	398	2087
PBANKA_0202100	0	0	18	0	29	16	43	14	8	9	0	0	88	12	30	121	39	8	80	23	10	44
PBANKA_0202200	0	0	43	7	87	47	105	30	45	13	8	0	473	52	179	826	208	45	474	188	44	221
PBANKA_0202300	0	0	126	30	103	67	127	57	34	31	0	0	1484	474	354	1299	508	140	1335	429	43	358
PBANKA_0202400	14	30	39	11	127	54	333	108	140	78	17	6	462	151	91	338	2238	362	688	795	597	5205
PBANKA_0202500	15	32	50	9	260	83	406	178	165	70	211	145	1414	512	290	869	4797	734	6062	4283	110	739
PBANKA_0202600	0	0	19	6	21	10	17	5	7	10	0	0	35	12	22	56	5	0	151	37	9	61
PBANKA_0202700	28	38	15	0	34	18	41	24	54	19	12	0	452	198	223	1021	1061	249	3013	3412	105	863
PBANKA_0202800	24	30	67	15	51	28	45	13	34	7	23	13	384	147	173	581	148	43	326	100	100	586
PBANKA_0202900	143	261	138	35	226	116	182	81	164	109	293	257	1350	758	444	1918	651	149	1216	709	891	6631
PBANKA_0203000	301	525	227	76	1137	698	1610	790	442	207	54	36	3515	724	3217	8764	12218	2104	7052	2776	329	3202
PBANKA_0203100	228	372	171	36	355	147	438	191	317	166	167	74	2818	1873	1156	5426	5707	898	2266	2767	373	2438
PBANKA_0203200	0	0	78	16	261	68	328	102	198	96	1052	563	1796	2128	710	4339	3228	488	1032	1620	67	598
PBANKA_0203300	0	5	144	30	292	102	272	127	114	60	187	118	657	436	195	712	439	74	307	138	87	622
PBANKA_0203400	6	5	30	0	32	23	24	9	16	6	0	0	152	15	111	447	226	57	329	206	811	5027
PBANKA_0203500	34	39	133	35	294	140	345	125	116	63	13	0	1099	280	495	3004	1661	284	1845	1026	1472	9485
PBANKA_0203600	0	0	22	5	55	21	74	15	20	17	0	0	570	253	150	529	413	197	11844	5886	588	4268
PBANKA_0203650	11	29	112	28	178	172	220	98	108	76	5	0	122	11	189	421	363	105	215	121	113	411
PBANKA_0203750	60	92	14	0	108	35	158	55	172	71	9	0	270	57	112	266	1253	334	1360	629	159	1106
PBANKA_0203800	20	21	133	25	249	85	281	95	178	92	252	184	2354	1850	774	4815	2127	337	1000	1142	85	531
PBANKA_0203900	10	19	35	0	38	22	85	34	98	60	195	90	958	444	213	746	1104	327	1152	587	70	322
PBANKA_0204000	0	0	47	18	37	25	28	0	0	0	0	0	186	31	140	581	47	14	147	40	16	76
PBANKA_0204100	5	17	96	15	83	46	82	42	28	19	217	143	1068	442	387	1778	475	65	612	319	503	3986
PBANKA_0204200	0	0	66	15	142	55	175	78	46	18	6	5	285	76	190	352	456	109	1547	517	111	647
PBANKA_0204300	0	0	16	0	57	25	87	17	19	15	7	0	139	19	40	116	98	36	867	386	22	114
PBANKA_0204400	0	0	50	15	127	69	111	46	41	12	5	6	875	234	301	1259	522	158	1692	1003	105	899
PBANKA_0204500	5	17	25	9	53	21	81	28	50	15	9	0	699	377	107	231	1072	519	14183	13847	599	5817
PBANKA_0204600	15	18	10	0	73	27	111	60	1240	1183	276	183	503	272	13	39	984	898	2222	1067	4106	39438
PBANKA_0204700	29	33	97	20	171	80	164	68	64	19	20	0	691	286	222	896	593	142	691	467	622	4025
PBANKA_0204800	276	485	158	48	552	213	702	288	314	177	535	312	4637	3149	935	6215	5637	693	1860	2511	2163	13088
PBANKA_0204900	0	0	41	12	194	70	223	98	67	51	116	51	379	99	239	793	524	158	499	231	91	370
PBANKA_0205000	26	30	313	81	183	129	199	96	580	390	8030	6329	10300	11395	423	2784	2006	544	1890	2514	251	1998
PBANKA_0205100	0	0	75	16	350	162	416	163	145	118	356	274	775	387	122	439	272	85	610	262	86	402
PBANKA_0205200	340	438	489	153	1065	444	1574	563	954	399	1111	756	7160	10475	3630	24448	26535	2683	4088	9178	2656	18901
PBANKA_0205300	0	5	57	9	176	74	178	67	58	25	12	20	546	155	338	1582	581	79	680	452	102	919
PBANKA_0205400	0	0	205	48	451	280	598	277	160	126	20	8	597	145	673	2309	1230	179	588	255	189	1589
PBANKA_0205500	6	0	32	6	69	20	47	11	63	22	28	11	659	195	92	253	125	47	213	129	56	345
PBANKA_0205600	11	11	71	14	134	56	118	39	90	31	28	23	797	305	395	1925	436	94	600	732	100	674
PBANKA_0205700	6	0	38	0	46	17	31	0	11	7	0	0	39	22	86	603	113	14	37	41	73	483
PBANKA_0205800	3750	5495	57	8	362	149	451	180	488	260	510	248	1541	1833	268	2418	2283	483	11699	36351	2503	14464
PBANKA_0205900	678	684	160	41	475	163	618	198	804	384	286	131	7505	3857	1526	8253	9772	1767	2544	2708	338	2544
PBANKA_0206000	0	0	47	23	167	85	285	110	121	76	8	0	473	101	390	1504	2483	412	1934	1223	105	757
PBANKA_0206100	45	54	74	15	230	104	245	104	115	63	23	6	136	51	165	611	271	73	433	204	180	1051
PBANKA_0206200	27	52	60	8	203	62	291	105	110	43	16	0	341	73	458	2441	614	120	1234	735	102	541
PBANKA_0206300	6	6	56	17	216	143	564	389	277	306	45	17	1064	147	257	350	2206	632	1987	820	78	403
PBANKA_0206400	0	0	15	7	141	61	221	85	131	58	13	0	320	113	163	552	688	171	1102	395	138	1077
PBANKA_0206500	0	0	80	16	372	293	941	457	507	267	105	51	301	77	206	520	682	263	550	244	31	264
PBANKA_0206600	12	25	185	42	311	161	302	121	349	214	2147	1307	3373	4948	907	5235	2360	436	448	1624	296	1902
PBANKA_0206800	5	0	49	7	186	77	294	96	158	62	85	30	689	503	414	2021	4112	429	1930	3078	603	3974
PBANKA_0206900	0	0	44	15	75	34	28	18	8	7	141	125	322	200	110	476	47	6	129	101	9	105
PBANKA_0207000	20	47	298	75	715	358	1023	345	476	196	231	102	3358	1286	2382	10017	7182	1039	4206	3673	526	4665
PBANKA_0207200	20	11	53	13	198	91	243	84	69	29	21	16	1167	466	485	1677	557	141	1524	619	66	652
PBANKA_0207300	32	40	65	15	285	110	329	127	166	72	23	8	668	332	211	639	2704	388	537	646	633	3147
PBANKA_0207400	0	0	37	0	131	69	251	91	89	48	19	0	330	69	155	659	782	153	1091	617	83	597
PBANKA_0207500	66	126	121	33	541	258	1118	455	624	262	78	42	1046	432	199	558	7168	1052	2054	1972	131	1089
PBANKA_0207600	82	129	170	45	1448	653	2190	768	918	413	215	73	374	244	486	2041	1250	214	2339	4736	2763	21616
PBANKA_0207700	6	7	23	26	223	96	296	76	114	47	72	75	509	398	533	2811	900	130	578	900	1273	7741
PBANKA_0207800	0	5	80	13	168	83	216	94	83	51	10	5	339	35	269	1049	394	112	166	61	7	69
PBANKA_0208000	0	0	35	0	119	51	361	211	148	93	16	6	460	77	79	243	2443	459	1235	568	90	725
PBANKA_0208100	46	57	172	46	301	160	384	131	142	55	8	9	2078	681	730	2764	1351	242	1595	933	490	3461
PBANKA_0208200	626	614	142	38	303	168	396	199	158	90	21	10	434	121	190	706	1002	304	530	314	125	738
PBANKA_0208300	476	539	573	135	836	564	924	318	307	152	12	18	640	130	317	921	2479	439	1175	724	78	578
PBANKA_0208400	235	192	32	11	531	178	531	132	165	70	26	15	212	63	39	205	206	72	2106	1493	433	3346
PBANKA_0208500	0	0	102	16	212	96	156	44	81	22	25	12	524	313	430	2161	316	52	1707	567	123	849
PBANKA_0208600	0	0	91	20	133	26	122	40	48	14	18	5	548	160	277	1206	301	38	725	418	34	186
PBANKA_0208700	0	0	233	37	331	153	334	105	80	43	93	64	3077	1362	1077	4283	1241	206	1027	770	44	337
PBANKA_0208800	10	10	189	43	1683	492	5600	1862	4417	1547	4306	2097	7427	18708	4920	27994	39726	5658	2186	9864	1292	5815
PBANKA_0209100	1473	1445	15	0	83	45	316	162	208	99	35	13	186	44	0	8	825	183	327	195	696	3469
PBANKA_0209200	137	95	54	18	213	109	336	142	138	80	10	17	841	217	529	1885	1645	289	1222	631	250	1546
PBANKA_0209300	0	5	12	0	409	217	664	411	348	216	38	45	709	242	19	60	1099	324	10213	5008	1129	7224
PBANKA_0209400	13	12	39	6	212	78	216	121	122	79	13	8	512	124	434	1421	504	128	2168	729	77	240
PBANKA_0209500	70	99	187	30	249	90	192	74	189	122	93	61	3547	2894	995	5646	1808	384	1947	4050	410	2152
PBANKA_0209600	15	20	8	0	107	56	103	41	107	26	32	15	237	64	238	907	446	84	1398	637	123	635
PBANKA_0209700	561	881	13	0	206	76	631	307	637	429	112	72	215	184	212	916	545	121	1321	5483	8538	57067
PBANKA_0209800	71	108	40	0	136	41	207	63	166	66	76	31	357	292	166	821	570	73	191	342	1526	10341
PBANKA_0209900	24	26	367	84	606	311	512	145	153	91	33	12	569	177	396	1572	400	50	271	169	104	667
PBANKA_0210000	0	11	93	16	239	101	483	166	283	130	58	19	1662	484	631	3774	3897	506	2892	2726	308	1635
PBANKA_0210100	17	12	8	0	92	62	169	89	96	62	11	7	116	54	8	25	715	120	726	473	83	550
PBANKA_0210200	13	12	442	93	699	232	581	173	240	97	457	336	3870	2570	1272	5852	1551	239	5499	2821	650	3991
PBANKA_0210400	221	410	122	33	561	222	992	470	651	290	160	54	1444	625	737	3627	6676	907	3507	5242	789	4410
PBANKA_0210500	197	256	281	62	937	300	2457	957	1635	737	472	185	1019	1055	1367	4853	6329	911	1431	2393	76	427
PBANKA_0210600	288	558	642	145	1721	548	1469	526	642	252	304	177	3450	3928	6777	27500	9093	1271	4581	7661	563	4393
PBANKA_0210700	0	0	27	5	123	41	172	62	75	43	16	6	434	231	503	3784	3730	387	916	1820	63	509
PBANKA_0210800	26	34	70	20	291	123	775	317	262	133	31	9	1123	364	453	1805	1526	324	319	186	59	400
PBANKA_0210900	20	37	77	23	181	68	150	74	47	21	18	7	153	72	75	216	58	38	38	16	0	21
PBANKA_0211000	43	38	89	20	153	62	167	52	81	50	48	17	982	430	230	1140	414	86	674	394	63	433
PBANKA_0211100	58	99	48	9	179	53	267	81	110	34	39	20	599	323	236	1034	1653	257	355	252	158	901
PBANKA_0211200	40	49	36	0	102	48	149	57	90	50	255	174	488	399	272	1282	829	131	504	870	151	1189
PBANKA_0211300	1744	2892	130	23	245	128	329	149	163	109	39	19	945	351	460	1807	1373	229	949	882	814	6690
PBANKA_0211400	10	9	81	8	276	105	286	129	99	41	25	0	466	91	576	2250	903	150	733	411	292	1341
PBANKA_0211500	0	0	309	108	456	400	652	384	191	133	18	8	1064	168	1242	3861	1681	263	606	303	521	4790
PBANKA_0211600	0	0	71	19	223	74	318	130	119	50	38	8	984	414	396	1904	1717	190	1545	1432	214	1644
PBANKA_0211700	18	24	31	5	76	33	175	64	88	37	16	5	300	113	132	789	291	41	976	1211	58	353
PBANKA_0211800	0	0	18	0	139	40	203	49	91	30	12	9	689	149	287	1528	819	133	496	301	50	346
PBANKA_0211900	6	0	162	51	449	171	650	259	268	116	45	13	1723	923	964	4120	3950	560	1181	1205	125	921
PBANKA_0212000	16	35	70	7	128	42	171	61	451	184	416	178	1020	1167	149	917	1721	463	810	729	113	537
PBANKA_0212100	7	20	987	238	1375	793	1349	545	388	241	596	515	9955	3617	2565	11331	4406	590	3299	2606	349	2605
PBANKA_0212200	127	176	285	52	1001	388	1704	617	835	340	97	44	948	806	2227	8566	9720	1108	980	3087	264	1993
PBANKA_0212300	0	0	27	0	140	46	178	60	62	27	14	5	446	102	210	1104	705	101	836	747	63	506
PBANKA_0212400	7	0	93	17	429	226	1000	467	331	169	48	12	377	64	472	1483	516	108	689	491	103	852
PBANKA_0212500	9	8	39	5	37	11	36	18	11	0	0	0	91	0	74	292	98	29	612	245	39	287
PBANKA_0212700	283	367	104	22	615	221	876	306	377	163	88	28	783	591	1343	6857	2097	354	2815	10005	924	5855
PBANKA_0212800	14	15	6	6	111	49	234	85	368	213	35	19	283	105	74	334	2714	725	1716	1092	109	648
PBANKA_0212900	0	0	66	12	231	75	645	265	426	209	51	21	371	91	475	2257	1390	301	662	554	553	3708
PBANKA_0213000	162	159	95	27	365	195	389	179	174	87	457	281	1887	1273	706	3418	1344	202	1824	1002	111	633
PBANKA_0213100	21	14	34	11	58	40	90	28	29	26	81	51	177	93	87	289	141	21	125	88	0	25
PBANKA_0213200	39	97	323	115	1400	622	2242	783	1139	445	222	65	1360	1490	1712	6687	22238	2299	2223	9704	219	1883
PBANKA_0213300	0	0	69	16	213	113	169	97	50	28	7	0	746	160	140	511	295	42	233	123	0	27
PBANKA_0213400	205	318	285	37	358	151	348	119	210	117	1917	1351	3141	3137	599	3146	1012	134	417	595	876	6182
PBANKA_0213500	215	305	172	46	147	57	82	38	120	61	1212	887	1882	1563	238	1446	341	87	1745	1600	365	2420
PBANKA_0213600	328	487	74	30	443	229	455	159	388	254	188	97	1119	919	398	2119	2643	408	1023	1830	127	979
PBANKA_0213700	19	27	43	12	96	55	114	52	38	33	7	0	685	170	176	940	496	52	1330	1269	105	383
PBANKA_0213800	8	13	80	17	251	134	311	109	180	92	26	14	332	113	68	269	1042	343	3941	3391	278	2017
PBANKA_0214100	25	27	10	5	31	18	99	54	61	41	14	0	148	35	58	152	24	0	81	21	0	9
PBANKA_0214200	119	237	214	53	513	271	2026	923	1179	506	96	67	1525	764	870	4208	851	111	541	826	26	241
PBANKA_0214300	15	18	145	43	624	379	869	275	396	152	42	27	1872	927	701	2544	1868	355	1204	760	42	345
PBANKA_0214400	1153	1735	451	150	1337	898	1431	501	1266	785	374	163	1500	1079	2535	16369	10095	1392	1940	3936	154	1422
PBANKA_0214500	0	0	11	0	83	82	227	80	157	130	43	18	263	63	98	245	626	301	973	303	13	101
PBANKA_0214700	0	0	95	35	272	83	472	174	547	273	1880	1335	9858	7520	3151	15811	15984	2652	4385	3879	109	846
PBANKA_0214800	6	5	91	24	248	155	370	148	174	133	1951	1690	4697	2598	455	1464	1464	377	5863	2762	46	338
PBANKA_0214900	0	0	33	0	115	110	143	47	40	35	120	79	234	287	75	150	119	31	45	19	10	45
PBANKA_0214951	0	0	7	0	47	12	39	5	6	11	0	0	107	19	66	356	160	28	15	15	0	19
PBANKA_0300700	254	426	63	24	161	80	254	98	258	116	65	62	1313	1066	309	1820	8447	1233	2512	4929	1009	6537
PBANKA_0300800	28	47	43	0	172	67	180	83	71	33	12	8	189	66	185	857	517	119	653	387	36	353
PBANKA_0300900	0	9	34	0	70	28	77	27	29	20	0	0	32	14	58	182	99	22	196	83	7	69
PBANKA_0301000	5	9	6	0	93	37	178	87	474	243	202	109	3297	4605	1495	11155	19383	3678	4340	27787	474	1787
PBANKA_0301100	0	0	72	18	89	40	166	75	107	50	19	11	2269	800	482	2609	3022	500	4958	4784	139	1003
PBANKA_0301200	0	0	42	5	104	41	162	68	69	34	12	0	212	60	132	393	575	153	1227	368	19	177
PBANKA_0301300	31	31	102	55	161	116	175	77	52	42	6	6	1686	315	558	1278	1978	481	19672	5531	313	2792
PBANKA_0301500	15	20	115	33	105	47	89	36	122	105	1718	1236	1622	2069	270	2029	466	72	274	618	204	1572
PBANKA_0301600	23	37	20	0	48	43	65	23	29	15	7	0	1985	726	70	291	771	330	49722	34246	1545	10201
PBANKA_0301700	0	0	18	0	89	37	157	63	58	37	7	0	190	61	209	669	398	65	1247	878	109	817
PBANKA_0301900	107	178	61	17	329	86	802	260	794	288	257	123	1385	1310	516	3140	8366	1203	1706	2876	1060	6240
PBANKA_0302000	0	0	110	14	295	102	448	165	338	179	375	243	2399	863	466	1427	1750	922	2547	1620	123	1218
PBANKA_0302100	14	16	20	0	94	18	113	43	53	20	24	12	767	611	263	1818	1377	212	1936	3268	1449	7238
PBANKA_0302300	13	25	95	21	67	38	76	31	50	14	312	191	1089	884	204	872	295	42	719	466	162	1021
PBANKA_0302400	0	0	161	29	117	41	77	41	59	30	14	0	1060	527	270	1675	853	180	1597	497	133	690
PBANKA_0302500	461	574	394	79	783	458	996	478	436	297	58	60	5516	1144	2272	8155	7669	1226	2938	1479	2156	14892
PBANKA_0302600	134	155	30	12	49	32	71	31	53	10	9	0	355	52	87	486	143	63	5051	2154	102	733
PBANKA_0302700	7	10	35	19	79	24	65	31	19	0	8	0	161	26	227	1005	129	34	399	243	93	666
PBANKA_0302800	13	13	22	0	53	37	40	18	56	32	27	0	185	71	144	402	351	78	1022	969	15	113
PBANKA_0303100	0	0	131	13	288	120	381	123	143	55	21	13	1373	413	576	2458	939	167	868	472	219	1410
PBANKA_0303200	0	0	69	8	104	61	172	43	68	36	11	32	393	131	190	615	484	84	209	98	87	543
PBANKA_0303300	0	0	26	0	101	49	162	65	78	34	19	0	658	130	353	1727	1774	400	3960	1752	80	518
PBANKA_0303400	18	36	58	15	183	114	556	404	419	200	39	27	685	139	295	738	1006	409	1197	406	71	448
PBANKA_0303500	0	0	11	0	26	20	91	37	48	22	6	0	155	46	24	150	418	82	1814	1048	150	1202
PBANKA_0303600	5	24	702	207	2204	1359	3230	1140	1341	715	184	81	5966	1560	3777	12227	10167	1872	3064	1751	2018	14715
PBANKA_0303700	128	208	462	84	1672	557	1705	536	773	257	215	74	1608	1314	1377	6914	9326	1144	2960	5892	616	4696
PBANKA_0303800	111	192	57	14	217	82	243	150	114	66	36	10	289	74	87	217	657	268	1336	445	120	846
PBANKA_0303900	765	1042	12	0	77	44	126	35	503	241	116	74	537	221	108	415	2073	604	3004	2368	1723	15891
PBANKA_0304000	117	157	78	24	259	99	132	63	124	55	64	40	998	413	805	3567	1070	160	1303	859	290	1752
PBANKA_0304100	233	227	30	0	86	22	103	31	92	30	367	207	595	568	306	1602	733	120	1304	2118	1912	14164
PBANKA_0304200	0	5	17	8	50	26	27	10	6	0	23	13	237	141	80	259	36	13	113	95	29	180
PBANKA_0304300	20	27	76	14	166	112	150	42	97	38	1229	810	458	400	194	1074	157	26	178	142	179	1392
PBANKA_0304400	27	29	82	24	281	169	632	383	454	248	560	349	949	271	286	625	3423	1204	730	321	88	854
PBANKA_0304500	313	583	47	8	328	96	1165	588	1662	863	409	131	1213	741	393	2232	6072	1504	2736	5036	3095	19611
PBANKA_0304600	7	14	9	0	35	18	35	12	16	5	0	0	245	40	88	232	51	26	379	147	39	188
PBANKA_0304700	2140	3361	5	0	25	20	12	19	28	13	0	0	21	9	23	41	27	14	34	24	15	179
PBANKA_0304800	24	31	20	8	600	211	3930	1639	2322	1153	199	102	3005	819	645	1861	24601	3216	641	780	46	415
PBANKA_0304900	38	55	187	63	2333	1551	11096	5258	10177	6170	5619	3505	10685	5926	3153	13905	43798	7247	2390	2132	78	638
PBANKA_0305000	0	0	39	20	594	314	13517	5893	13525	7534	1420	663	16148	4193	338	1611	147990	28884	1401	1798	9	210
PBANKA_0305100	10	14	215	90	5153	3371	25749	11548	21890	12772	2552	1278	22387	5855	698	1344	182365	29106	2492	2325	27	626
PBANKA_0305200	0	7	45	7	297	138	1056	371	869	373	92	41	898	321	1004	4396	3185	465	629	289	968	5591
PBANKA_0305300	112	140	165	29	140	54	121	54	126	59	1087	701	1276	786	219	889	237	42	496	388	284	1657
PBANKA_0305400	115	151	192	19	497	141	612	194	442	203	253	123	1548	1451	566	2808	2306	427	1158	873	343	2009
PBANKA_0305500	90	101	60	13	227	72	413	131	257	89	32	8	401	124	220	1182	542	188	904	825	167	1271
PBANKA_0305600	0	0	118	26	430	190	440	171	109	64	18	11	47	12	101	225	245	54	112	55	0	40
PBANKA_0305700	38	52	22	0	187	78	311	104	137	81	27	11	675	186	466	2255	3361	455	1175	825	478	2326
PBANKA_0305800	5	5	246	56	404	192	384	134	78	54	26	22	459	156	226	586	285	48	451	224	111	834
PBANKA_0305900	0	0	63	11	200	107	223	70	67	31	12	0	657	212	253	789	286	51	1733	733	170	1003
PBANKA_0306000	251	243	302	55	698	314	860	254	672	228	241	150	543	150	192	101	228	164	2953	668	87	645
PBANKA_0306100	13	14	13	0	76	42	75	25	75	34	21	12	254	147	82	203	820	120	2020	3206	35	270
PBANKA_0306200	19	39	63	14	252	96	330	160	198	71	42	29	1852	720	568	3052	890	168	766	549	320	2913
PBANKA_0306300	0	0	57	12	132	66	181	131	93	89	25	15	565	320	334	989	497	108	220	134	253	1481
PBANKA_0306400	10	10	16	0	44	29	50	34	28	17	8	0	468	161	187	515	122	57	432	198	50	319
PBANKA_0306500	36	27	79	11	177	98	231	99	48	40	12	0	399	75	610	1672	920	201	1348	359	99	792
PBANKA_0306600	86	120	16	0	61	26	63	25	45	24	7	6	363	144	11	24	656	117	4477	2776	1658	9763
PBANKA_0306700	0	0	35	0	152	84	1118	505	852	413	58	30	1168	291	40	133	9726	1902	383	339	128	775
PBANKA_0306800	43	73	786	226	850	522	896	438	287	139	516	410	10863	3742	3822	17067	5478	665	2350	1701	2774	22352
PBANKA_0306900	0	0	38	6	79	61	183	99	86	51	27	13	771	143	312	762	1313	333	4382	1312	295	2151
PBANKA_0307000	99	102	1011	351	754	448	791	476	251	213	1208	1097	8244	3315	1728	5474	2461	483	1747	695	63	594
PBANKA_0307100	0	0	297	60	862	308	1482	501	618	279	107	33	1797	1228	1875	8024	15303	1686	2611	8574	156	1476
PBANKA_0307200	18	25	21	10	137	102	189	92	50	48	18	7	361	91	290	1530	720	170	2955	1185	77	576
PBANKA_0307300	0	0	19	6	53	36	58	28	12	11	0	0	37	11	101	309	110	14	291	65	8	68
PBANKA_0307400	182	248	100	28	297	95	333	104	190	111	77	39	1518	655	376	2107	1632	520	1288	1012	527	2885
PBANKA_0307500	19	24	21	0	55	23	81	42	392	294	130	53	453	209	43	177	2328	725	383	328	87	531
PBANKA_0307600	21	21	23	5	51	20	81	24	120	48	21	5	872	277	172	546	982	331	10463	6367	280	2161
PBANKA_0307700	28	33	10	0	57	31	83	16	40	14	0	5	424	170	119	505	536	121	332	97	8	41
PBANKA_0307800	101	146	198	38	287	156	271	121	163	113	716	637	3366	1731	770	3490	3069	519	9808	6977	358	2322
PBANKA_0307900	57	47	55	5	68	33	63	24	19	0	0	0	632	247	300	1707	288	53	667	459	17	99
PBANKA_0308000	9	6	66	0	79	28	86	26	45	34	8	0	247	82	246	898	1174	186	621	259	101	681
PBANKA_0308100	0	0	102	26	219	105	221	112	51	41	12	7	450	92	339	1129	562	104	300	141	24	139
PBANKA_0308200	0	0	80	19	279	152	218	84	41	29	0	0	26	6	18	24	43	16	319	135	23	205
PBANKA_0308300	245	342	174	38	660	237	916	279	764	368	117	51	819	609	954	4737	10984	2057	2317	5969	368	2012
PBANKA_0308400	0	0	27	8	45	20	40	12	20	7	5	0	39	24	105	398	110	24	111	63	323	2029
PBANKA_0308500	46	61	173	24	228	51	197	67	94	34	357	182	2680	1708	523	3122	612	80	1115	996	685	3834
PBANKA_0308600	75	147	851	274	771	478	661	325	316	239	463	347	4472	2425	3036	10559	2673	544	809	797	351	2470
PBANKA_0308700	46	53	68	12	102	33	126	32	93	37	28	0	84	41	119	372	263	47	779	287	61	365
PBANKA_0308800	19	17	19	0	105	76	240	96	158	99	28	18	245	50	221	787	786	166	641	276	235	1536
PBANKA_0308900	0	0	54	6	136	71	372	139	263	138	51	54	695	405	397	2314	2529	339	517	544	599	3845
PBANKA_0309000	0	0	72	25	175	60	153	60	46	30	11	0	435	138	296	1317	651	140	508	293	46	341
PBANKA_0309100	36	37	280	98	410	256	474	217	183	105	269	210	3677	1690	709	3360	2304	353	799	726	187	1465
PBANKA_0309200	212	282	255	55	725	218	1340	398	868	315	270	113	2128	2055	1326	5888	7485	1035	1983	3015	1076	6002
PBANKA_0309400	116	129	574	155	1393	603	2062	783	1022	440	981	522	2710	5344	2352	13539	17386	1531	810	2981	1323	7216
PBANKA_0309500	412	498	28	9	87	82	91	54	242	217	57	44	158	63	39	65	423	249	191	143	99	630
PBANKA_0309600	33	39	66	19	149	70	207	96	85	51	21	0	177	25	255	847	412	103	231	86	21	185
PBANKA_0309700	9	16	16	0	154	59	187	64	64	46	24	14	548	167	384	1428	749	143	692	450	40	239
PBANKA_0309800	0	0	21	5	82	47	155	50	77	28	27	9	449	83	252	1029	958	138	574	323	23	113
PBANKA_0309900	0	0	34	0	111	28	64	25	22	12	9	0	168	44	108	478	127	23	173	95	14	60
PBANKA_0310000	18	18	362	102	543	319	607	253	227	114	187	192	4583	1977	1193	5046	2529	373	1283	876	1667	12157
PBANKA_0310100	11	10	73	15	142	89	137	75	48	29	0	0	147	16	209	478	224	51	512	217	114	1015
PBANKA_0310200	0	0	19	8	48	26	49	19	15	5	0	0	84	9	111	108	117	27	131	48	49	197
PBANKA_0310300	10	8	65	11	176	96	186	75	46	33	12	0	255	58	238	622	545	161	2326	1156	134	967
PBANKA_0310400	10	16	51	0	120	54	118	24	33	19	21	0	725	232	339	1209	335	104	538	239	160	1066
PBANKA_0310500	8	0	14	0	63	28	45	15	124	65	270	123	890	566	71	306	1363	262	3077	3843	336	1755
PBANKA_0310600	140	190	159	57	157	91	160	62	52	26	64	25	601	447	169	696	381	49	150	78	1490	9879
PBANKA_0310800	11	8	66	19	218	111	213	68	123	52	67	35	1837	1029	520	3477	1664	230	1044	992	231	1777
PBANKA_0310900	91	115	717	194	866	484	718	272	279	159	215	115	4045	1606	2422	9378	2838	481	2605	1744	359	3013
PBANKA_0311000	147	277	443	139	1392	739	2195	832	1207	559	818	481	5440	2649	2672	9035	10281	1589	2737	1854	1179	10026
PBANKA_0311100	29	30	105	29	232	115	196	97	83	57	24	29	348	60	371	1289	625	102	847	321	147	1100
PBANKA_0311200	74	107	115	28	191	70	180	74	110	66	1580	1064	3772	2647	520	2543	766	121	933	884	223	1753
PBANKA_0311400	571	998	14	0	21	10	49	24	603	345	190	54	523	635	26	125	3158	627	3975	11197	4999	32797
PBANKA_0311600	7	13	69	25	290	106	216	86	722	399	366	201	8648	4576	1728	9497	5991	1790	2622	2811	197	1297
PBANKA_0311700	8	13	488	114	767	391	1026	398	1162	597	227	119	1155	1147	699	3642	20042	3552	260	1162	105	652
PBANKA_0311800	833	1038	352	80	818	424	701	249	1891	1119	12741	8932	12064	8482	687	3401	5499	1992	1586	1169	43	426
PBANKA_0311900	38	44	121	45	293	185	514	164	233	122	40	18	404	107	108	354	1028	239	645	326	513	3074
PBANKA_0312100	0	0	26	0	203	87	385	170	254	134	98	52	1441	452	618	2993	4861	931	2415	2508	532	4395
PBANKA_0312200	0	0	47	9	157	58	178	74	79	34	51	44	892	405	348	1528	767	111	1416	857	189	1433
PBANKA_0312300	66	69	66	16	161	74	300	145	112	64	86	81	1993	998	364	2119	2233	360	1952	1153	236	1528
PBANKA_0312400	186	300	281	123	914	588	1603	716	704	319	1139	851	3074	1785	1368	6277	4287	456	2187	2454	583	6450
PBANKA_0312500	12	35	87	20	283	124	509	167	253	148	32	17	912	270	66	217	4910	616	2946	1712	447	4082
PBANKA_0312700	33	41	38	13	49	47	59	27	80	53	13	8	1197	1995	309	1143	1791	733	17489	71490	250	1801
PBANKA_0312800	0	0	59	23	136	65	138	44	61	38	25	27	781	455	506	2488	582	120	639	417	866	5903
PBANKA_0312900	0	7	13	0	73	28	80	35	32	17	10	0	412	195	63	287	208	33	58	31	23	189
PBANKA_0313000	11	22	59	7	180	80	187	60	68	34	8	11	419	247	163	851	383	50	912	378	503	3503
PBANKA_0313100	8	13	24	0	236	98	249	100	88	32	17	0	897	285	349	1753	798	83	555	472	347	2201
PBANKA_0313200	0	0	5	0	62	25	117	42	90	40	16	0	237	227	132	587	929	129	388	547	955	5511
PBANKA_0313300	8	0	41	10	269	130	515	234	568	285	156	79	2988	1156	421	2989	11820	1325	3866	3087	4123	31568
PBANKA_0313400	30	56	11	0	310	114	334	138	883	429	472	231	1048	3010	173	1280	17551	4008	447	5018	860	4574
PBANKA_0313700	0	0	5	0	0	0	25	11	25	8	6	0	167	46	12	46	458	118	2389	1322	97	730
PBANKA_0313800	0	8	417	102	823	348	1249	554	420	210	64	32	1714	592	2247	11092	10599	1221	4162	6718	1014	8702
PBANKA_0313900	38	24	56	8	152	50	107	33	83	37	18	6	483	187	388	1950	758	156	1570	610	262	1328
PBANKA_0314000	40	19	6	0	19	9	62	38	47	15	0	0	130	30	55	132	236	72	117	42	103	393
PBANKA_0314100	78	92	58	15	123	75	108	55	79	49	17	11	639	170	235	810	748	129	939	584	287	2177
PBANKA_0314200	71	99	46	11	223	141	608	232	741	368	98	44	1987	465	443	1334	13072	2899	3038	2515	187	1508
PBANKA_0314300	0	5	77	16	249	71	332	85	260	130	205	134	1238	767	380	1908	1882	349	1708	831	850	5155
PBANKA_0314400	0	0	61	17	107	49	77	22	26	7	22	20	635	144	153	864	125	22	751	327	353	2459
PBANKA_0314500	21	13	1144	326	973	642	972	503	276	193	925	699	6485	2662	2032	5006	1357	287	1841	699	114	1092
PBANKA_0314600	0	6	36	6	108	67	145	65	65	39	43	35	1349	503	559	2155	578	158	1135	532	78	589
PBANKA_0314700	0	0	125	31	342	172	459	177	163	65	19	11	403	99	411	1530	1481	257	2776	1446	443	4107
PBANKA_0314900	0	0	170	29	246	97	161	34	82	32	32	8	4093	2401	530	3757	484	116	1317	1282	619	4063
PBANKA_0315000	0	0	89	23	56	33	47	11	23	6	6	0	1135	301	460	1529	250	52	69	59	21	99
PBANKA_0315100	38	41	90	16	82	49	126	48	119	37	523	317	1834	1132	254	1013	808	219	743	428	687	3910
PBANKA_0315200	0	0	111	20	131	73	118	70	46	27	44	13	763	207	310	843	374	61	205	138	25	159
PBANKA_0315300	0	7	61	19	242	65	338	94	389	171	375	179	1080	1283	507	2743	3112	514	1045	2222	255	1474
PBANKA_0315400	74	126	99	14	150	72	205	94	171	67	646	441	2184	2521	533	2547	1537	280	760	844	407	2405
PBANKA_0315410	5	6	143	37	239	105	245	91	99	17	40	15	555	184	236	610	417	81	503	217	107	742
PBANKA_0315500	18	21	49	5	81	37	71	26	39	16	0	0	451	114	77	559	160	33	872	664	56	395
PBANKA_0315600	244	284	537	204	416	306	443	330	197	197	1144	936	2661	1290	1074	2145	1220	410	637	253	52	372
PBANKA_0315700	76	92	15	0	102	52	125	60	33	19	0	0	217	65	104	212	331	181	477	126	48	393
PBANKA_0315800	18	32	62	16	160	131	534	206	143	83	16	16	467	81	233	366	1011	412	4112	1665	184	985
PBANKA_0315900	5	11	161	30	296	136	319	116	103	53	12	11	984	117	970	4458	1372	271	1243	661	37	307
PBANKA_0316000	281	391	184	26	597	292	1332	459	801	284	98	40	1853	416	773	2719	8329	1385	6865	3755	200	1338
PBANKA_0316100	26	31	18	5	138	65	261	108	314	189	799	440	2775	912	818	2008	1569	676	1015	433	22	169
PBANKA_0316200	108	109	5	117	191	224	431	494	6388	5242	111827	100590	19719	54646	9210	81638	14774	1120	6899	20928	903	7314
PBANKA_0316700	0	0	6	0	54	26	89	31	12	14	0	0	552	27	288	1354	351	63	204	92	15	78
PBANKA_0316821	0	0	21	10	125	54	94	35	25	18	45	55	100	65	18	86	97	10	32	22	7	44
PBANKA_0316841	0	0	8	0	103	74	139	46	34	24	233	176	1450	1762	185	1063	289	31	69	60	0	27
PBANKA_0316981	0	0	14	0	81	34	120	34	375	245	138	53	155	646	171	926	2254	819	158	616	32	136
PBANKA_0317061	0	0	10	0	55	43	32	15	19	7	154	121	395	732	52	151	135	34	37	34	0	21
PBANKA_0317141	10	18	12	0	40	30	56	20	11	18	132	104	320	135	84	246	223	60	460	268	18	145
PBANKA_0400900	0	0	31	7	72	19	47	18	9	8	0	0	485	155	167	950	243	43	1188	972	86	760
PBANKA_0401000	0	0	72	25	194	107	244	98	97	37	186	96	3636	2165	718	4591	2884	339	1801	1592	185	1543
PBANKA_0401100	24	45	279	70	831	457	1006	378	350	147	1027	631	2784	4695	1959	10163	5198	650	3099	6643	1534	11702
PBANKA_0401200	0	0	100	12	321	119	380	124	167	60	20	0	382	184	602	2271	1930	299	1074	1229	125	931
PBANKA_0401300	0	0	62	9	98	62	85	47	31	29	15	0	806	110	232	896	483	102	939	433	51	301
PBANKA_0401400	138	92	43	12	121	49	193	86	138	50	38	18	2139	879	265	2117	2022	267	3033	1740	247	1493
PBANKA_0401500	43	23	274	68	887	432	1467	565	643	348	70	28	3021	820	1915	10095	12320	1436	2924	3552	136	1164
PBANKA_0401600	13	26	131	17	273	121	370	124	129	52	24	9	2047	961	919	5006	2610	294	907	1038	115	799
PBANKA_0401700	7	12	127	9	197	69	284	100	97	43	48	22	2190	1651	443	2754	1308	134	1245	1218	299	1864
PBANKA_0401800	28	56	244	71	742	340	1142	468	597	355	137	53	3420	2125	1794	7469	6765	1193	1793	2386	399	2723
PBANKA_0401900	55	68	110	26	197	90	186	82	61	30	335	220	1787	745	314	1909	1101	144	1590	1124	176	1394
PBANKA_0402100	9	20	126	16	453	198	699	240	336	121	49	7	825	567	815	3317	7294	879	1999	3252	1170	6376
PBANKA_0402200	0	5	33	5	159	84	213	78	52	23	0	0	53	10	61	216	38	12	52	14	31	232
PBANKA_0402300	8	8	44	17	169	108	278	123	158	85	27	6	413	152	124	302	2593	350	821	782	188	1665
PBANKA_0402400	0	9	18	7	62	58	226	90	121	55	19	14	346	137	29	44	2052	456	4847	1952	29	271
PBANKA_0402600	5	0	10	0	30	15	25	19	55	32	11	10	56	37	0	7	139	41	855	788	118	968
PBANKA_0402800	0	6	30	18	165	99	194	114	427	307	464	367	2653	1368	277	1564	1476	616	1345	1011	107	900
PBANKA_0402900	0	10	129	27	315	142	335	104	153	64	18	20	1624	571	533	2470	1216	183	2457	1432	1463	9454
PBANKA_0403000	14	6	785	185	545	372	621	347	221	185	728	670	5377	2055	1161	3527	1573	346	1021	451	76	542
PBANKA_0403100	11	17	56	13	112	58	134	69	31	27	0	0	277	39	152	464	427	90	841	341	803	4418
PBANKA_0403200	21380	29519	18	11	328	160	351	125	105	69	31	18	91	20	26	99	92	22	479	347	1024	10098
PBANKA_0403300	235	235	33	5	161	45	145	34	75	23	21	11	340	95	227	989	302	43	2789	864	403	2088
PBANKA_0403400	15	12	26	0	26	22	39	14	10	12	36	17	775	375	150	969	328	26	296	269	101	739
PBANKA_0403500	7	9	45	17	90	40	100	59	30	15	12	0	372	46	170	649	567	100	82	37	130	944
PBANKA_0403600	78	139	186	35	730	285	1680	629	1007	396	279	129	1945	3130	2336	12353	11486	1242	3823	14192	5515	37279
PBANKA_0403700	6	17	135	58	315	131	354	136	474	214	542	401	1671	2186	376	2256	6001	1419	3552	5917	1899	12118
PBANKA_0403800	121	229	141	43	332	181	352	155	247	167	204	137	6997	2960	2459	13830	4051	705	2515	2127	515	3684
PBANKA_0403900	109	92	69	30	224	151	276	109	103	87	26	12	350	141	172	830	495	104	629	291	101	414
PBANKA_0404000	140	159	295	59	1012	304	1353	416	1065	430	3013	1371	3147	3934	2263	11746	6560	808	2393	3867	286	1909
PBANKA_0404100	0	0	30	0	140	54	368	172	211	100	34	14	875	206	255	743	4408	669	2153	1186	106	966
PBANKA_0404200	0	0	121	43	232	209	471	290	166	89	22	14	953	330	565	1944	1044	315	796	382	45	281
PBANKA_0404400	0	0	100	54	230	173	465	247	179	192	25	17	281	75	326	546	1360	492	852	304	272	2558
PBANKA_0404500	253	313	101	20	220	97	262	145	173	60	301	208	1921	915	416	1721	1757	338	562	339	152	1146
PBANKA_0404600	269	361	350	83	503	280	381	157	126	91	93	51	1917	407	775	3107	504	83	1193	563	355	2326
PBANKA_0404700	173	169	237	57	330	282	401	328	215	118	25	17	265	36	542	451	522	283	715	335	142	698
PBANKA_0404800	271	319	246	68	1434	720	3544	1514	1746	879	170	111	3287	741	1261	4424	17774	2793	3187	2750	1126	8777
PBANKA_0404900	0	0	81	19	219	139	381	215	126	73	26	12	594	99	377	1399	1443	242	1607	848	502	3984
PBANKA_0405000	0	0	28	9	105	40	148	69	62	36	0	5	81	12	82	213	258	78	173	63	21	114
PBANKA_0405100	0	0	29	18	80	78	111	88	59	42	9	0	330	139	120	374	445	113	537	236	87	484
PBANKA_0405200	0	0	943	202	820	565	949	354	297	108	49	12	6405	1729	3869	20025	4388	477	1914	1454	482	4435
PBANKA_0405300	0	0	154	79	135	126	116	102	52	50	434	446	8953	1679	2621	5686	1497	461	1986	588	154	1549
PBANKA_0405400	7	13	1564	474	934	704	1160	673	347	269	1533	1378	9466	3473	2616	9819	2458	397	2699	1374	79	771
PBANKA_0405500	6	10	1812	395	1023	558	962	403	292	148	2301	1724	28364	12607	3972	21944	7095	745	3153	2346	553	4268
PBANKA_0405600	0	0	9	0	53	5	42	6	12	0	12	5	324	145	33	160	136	40	2091	1017	396	2474
PBANKA_0405700	16	21	55	0	46	28	49	25	29	16	10	0	557	121	139	609	399	112	2124	777	165	921
PBANKA_0405800	0	0	50	16	147	52	223	113	137	74	15	0	431	83	138	353	1443	310	970	523	329	2084
PBANKA_0405900	0	5	115	25	237	90	369	107	143	46	11	6	352	112	228	684	1330	271	759	484	384	2423
PBANKA_0406000	29	56	499	128	1462	831	1867	728	968	542	169	66	2253	875	859	3954	14190	1872	7756	6165	149	1233
PBANKA_0406100	14	24	219	52	305	154	299	114	119	60	24	11	1029	381	603	3216	2926	428	784	558	182	783
PBANKA_0406200	51	62	45	10	116	49	96	48	133	88	20	9	255	302	173	929	1009	211	813	4197	341	1408
PBANKA_0406300	17	34	38	6	124	66	106	48	35	22	7	0	258	74	390	1707	787	118	1117	496	14	148
PBANKA_0406500	0	0	629	158	825	555	876	396	241	147	28	16	2520	809	2155	8176	1663	254	1404	856	65	438
PBANKA_0406600	0	11	11	0	53	42	70	32	411	241	164	82	286	99	85	365	930	393	268	224	41	238
PBANKA_0406700	0	0	114	25	98	65	62	41	16	8	0	5	800	159	288	1069	285	51	308	118	10	70
PBANKA_0406800	0	0	158	28	211	141	294	130	81	35	28	25	1394	721	503	1787	1040	182	505	331	48	409
PBANKA_0406900	115	179	12	0	57	26	71	21	318	236	144	59	156	49	16	27	555	206	660	478	2762	18070
PBANKA_0407000	9	12	48	19	99	49	83	33	29	15	9	0	65	14	186	420	103	40	306	118	83	536
PBANKA_0407100	7	10	151	47	454	234	596	216	239	111	112	58	2215	1154	1057	5125	2583	357	1423	1237	99	657
PBANKA_0407200	78	132	34	8	145	50	121	53	44	31	22	0	398	96	152	700	291	69	2586	1800	81	497
PBANKA_0407400	30	53	28	12	468	158	1372	470	628	231	110	28	652	639	124	392	6354	749	1882	5148	3471	23564
PBANKA_0407500	0	0	104	23	161	64	155	78	80	35	26	9	1113	698	246	914	257	46	820	499	143	839
PBANKA_0407600	0	0	421	122	564	345	610	221	205	124	631	421	3808	1429	1518	5457	1329	230	2078	1259	776	6697
PBANKA_0407700	39	53	1445	378	1235	577	1240	512	473	264	2164	1281	12887	3831	2706	10886	4439	831	3292	1546	113	1082
PBANKA_0407800	0	0	33	7	79	34	84	49	63	14	14	17	1378	589	253	1474	856	136	1154	1009	163	1065
PBANKA_0407900	0	0	22	10	89	39	142	63	69	48	9	13	648	139	180	428	580	159	747	259	87	579
PBANKA_0408000	0	0	111	21	257	129	226	83	113	66	22	0	219	92	497	2872	776	86	884	640	173	1012
PBANKA_0408100	0	0	96	12	204	91	155	50	78	34	15	0	71	19	157	545	202	47	512	437	201	1172
PBANKA_0408300	246	297	268	47	658	166	546	175	719	355	1074	537	2463	6922	2369	12023	4515	962	6121	13691	1871	11547
PBANKA_0408400	90	79	133	30	603	260	1009	302	386	142	358	255	2763	1917	875	4722	1751	328	5942	6114	312	2536
PBANKA_0408500	11	0	13	0	194	74	379	166	237	83	21	16	766	316	263	894	5382	768	375	284	24	170
PBANKA_0408600	62	55	233	73	414	222	453	187	111	74	83	25	1801	567	593	2108	684	140	776	281	204	1124
PBANKA_0408700	27	40	52	14	81	34	111	46	108	52	22	19	571	189	169	631	566	168	712	315	124	715
PBANKA_0408800	36	41	58	14	81	40	159	50	117	48	25	12	811	323	286	1062	852	213	814	361	98	728
PBANKA_0408900	170	271	36	10	149	50	218	95	146	75	17	9	1372	412	286	1397	3459	593	1456	1223	1400	9647
PBANKA_0409000	14	5	21	0	39	17	50	12	13	9	0	5	461	281	313	1317	462	62	156	122	843	5964
PBANKA_0409100	0	0	152	42	261	132	217	102	137	40	32	14	2508	1768	1306	7486	2333	189	413	596	12	74
PBANKA_0409200	0	0	77	16	243	64	268	83	99	38	24	8	1289	534	591	2499	1604	306	1060	654	43	265
PBANKA_0409300	8	12	254	100	715	367	702	289	262	159	71	25	4178	1655	1514	10062	2538	360	5161	4383	227	1853
PBANKA_0409400	0	0	28	15	218	117	207	86	170	102	60	28	708	1473	4213	23497	6381	871	3334	23825	3589	29185
PBANKA_0409500	0	0	14	0	23	15	25	0	11	6	89	65	655	148	318	899	151	52	975	454	11	58
PBANKA_0409600	11	10	213	52	428	212	377	108	110	50	24	0	172	46	410	1691	387	67	1375	621	207	1294
PBANKA_0409800	21	35	321	68	632	344	978	464	443	218	39	49	967	336	988	3563	6461	945	1934	2112	231	2045
PBANKA_0409900	0	0	24	9	38	35	61	32	26	14	0	0	295	35	103	359	200	41	2335	542	110	638
PBANKA_0410000	0	0	46	28	133	100	155	83	51	24	7	0	138	28	225	704	219	59	345	110	42	212
PBANKA_0410100	0	0	31	8	141	53	170	52	81	29	5	0	658	102	275	1376	777	157	1368	894	51	320
PBANKA_0410200	0	0	13	0	77	20	104	29	45	12	9	0	379	114	167	1021	1141	156	2195	2011	22	169
PBANKA_0410300	0	0	142	19	391	157	618	193	175	92	18	8	1572	429	776	3560	3104	435	2042	959	261	1297
PBANKA_0410400	0	0	75	15	186	107	340	128	153	74	30	6	730	198	54	246	2885	524	2485	1842	545	4881
PBANKA_0410500	0	7	133	33	302	144	467	143	721	430	177	62	3307	1558	922	3356	4932	1485	1437	1003	741	5368
PBANKA_0410600	75	102	709	229	637	286	783	364	235	170	1107	693	10722	4904	1444	7592	2376	340	1336	673	164	874
PBANKA_0410700	0	6	35	9	123	63	148	76	45	26	10	0	248	75	163	607	461	82	441	270	34	210
PBANKA_0410800	0	0	269	49	432	160	417	161	127	48	23	0	1915	742	806	3270	1559	214	302	273	28	222
PBANKA_0410900	0	0	39	14	89	47	85	34	27	16	5	0	287	67	143	692	211	44	293	160	28	184
PBANKA_0411000	0	0	56	13	186	60	156	48	65	19	12	0	54	7	73	386	136	9	74	58	9	26
PBANKA_0411100	0	8	130	27	265	120	208	108	128	54	44	27	1512	717	479	2346	936	152	703	467	31	191
PBANKA_0411200	0	12	111	18	213	80	190	61	104	32	30	13	511	295	257	1292	462	92	643	397	13	80
PBANKA_0411300	117	236	26	10	100	53	127	66	40	29	10	0	575	151	119	462	451	127	4019	2427	247	2146
PBANKA_0411400	0	6	50	14	151	96	156	76	48	22	7	0	354	41	335	1027	619	124	630	238	29	183
PBANKA_0411500	7	0	127	30	245	108	261	109	90	72	10	0	602	142	426	1840	1968	280	1096	880	62	482
PBANKA_0411600	98	143	145	22	385	101	375	105	216	62	51	11	650	214	509	2380	2841	522	1944	1524	127	759
PBANKA_0411700	15	10	83	23	297	130	291	146	126	67	22	15	1412	403	805	2254	1810	454	1649	763	257	1842
PBANKA_0411800	0	0	25	0	113	78	142	73	43	30	33	28	250	83	151	446	339	67	191	101	20	118
PBANKA_0411900	0	0	23	8	101	36	125	36	50	21	5	0	234	45	225	1149	747	134	485	260	7	41
PBANKA_0411950	0	13	94	19	252	86	286	98	104	60	20	0	698	269	469	1839	2090	338	1795	1182	73	645
PBANKA_0412000	7	0	43	5	97	40	129	44	53	25	19	0	113	60	112	504	637	73	78	63	7	54
PBANKA_0412100	32	17	50	8	90	60	134	53	54	34	86	72	1176	359	241	1355	1148	160	1768	860	55	466
PBANKA_0412200	203	281	100	35	135	52	91	53	58	43	537	317	1440	554	146	711	503	122	838	343	52	335
PBANKA_0412300	42	41	19	5	58	21	85	29	56	44	109	43	1023	544	172	876	1553	226	1126	976	136	900
PBANKA_0412400	834	1257	168	49	469	186	422	113	134	44	41	17	31	60	20	62	57	11	65	64	107	902
PBANKA_0412500	542	609	21	10	171	80	154	53	104	43	14	0	288	98	70	264	2190	388	958	702	65	328
PBANKA_0412600	171	162	21	7	164	60	230	61	104	43	13	0	149	20	81	282	490	108	835	255	48	254
PBANKA_0412700	13	8	29	23	81	33	96	27	19	7	0	0	72	9	114	320	153	30	537	229	30	194
PBANKA_0412800	8	8	172	57	329	266	282	164	97	48	376	387	1040	449	470	1701	572	144	1041	554	83	887
PBANKA_0412900	36	48	5	0	16	11	30	21	33	29	38	24	409	316	54	212	212	74	3167	4431	125933	1352500
PBANKA_0413000	37	39	9	0	216	65	597	208	390	162	39	27	237	124	66	206	410	122	1244	1279	199	1238
PBANKA_0413200	60	87	164	31	246	124	368	162	151	71	22	11	1690	502	336	1307	2179	353	498	255	69	437
PBANKA_0413300	0	0	59	14	120	44	111	50	52	17	11	0	136	48	398	1244	345	67	856	440	239	1640
PBANKA_0413500	126	147	154	23	390	183	563	234	226	92	87	34	760	365	308	906	1411	408	10180	6644	527	3274
PBANKA_0413600	53	51	83	15	152	54	120	48	61	19	113	54	763	490	265	934	368	63	187	97	24	171
PBANKA_0413700	155	190	18	6	47	27	35	21	31	21	8	0	206	44	41	165	127	39	312	116	14	106
PBANKA_0413800	0	0	49	11	109	55	97	54	70	27	8	5	64	28	73	343	83	20	404	278	129	901
PBANKA_0413900	0	0	60	8	137	63	167	59	80	37	0	6	221	57	126	786	310	45	219	153	82	580
PBANKA_0414000	51	55	98	37	355	165	404	151	195	101	21	18	742	332	836	3628	2258	377	1601	1744	138	874
PBANKA_0414100	253	356	617	165	838	451	933	453	340	135	53	23	1651	440	812	3071	2831	501	4694	1985	706	4815
PBANKA_0414200	0	9	186	46	262	125	299	93	137	55	26	7	224	87	1140	5437	1636	293	315	570	1035	6589
PBANKA_0414300	50	38	53	16	171	67	269	116	156	102	25	13	573	157	123	418	3425	618	1549	1207	2904	18818
PBANKA_0414400	648	786	191	58	423	300	635	266	267	136	21	32	3062	735	1064	2954	4325	857	559	308	239	1902
PBANKA_0414500	7	6	36	11	131	84	168	78	77	23	27	8	534	115	366	1169	1466	279	595	331	68	633
PBANKA_0414600	32	52	916	246	742	372	845	470	336	214	1247	915	4542	1926	1798	3280	1352	443	1026	496	170	1419
PBANKA_0414700	81	124	168	34	253	72	222	92	406	211	3636	2140	3733	3691	515	4845	1784	293	1824	2058	1413	9728
PBANKA_0414800	301	394	250	87	347	228	293	100	128	36	60	43	1071	354	410	1314	227	56	410	278	328	2010
PBANKA_0414900	350	474	7	0	75	20	71	28	48	27	19	7	385	233	90	434	383	125	1064	1658	618	3558
PBANKA_0415000	8	10	92	25	295	152	400	189	138	70	28	10	443	92	215	834	1172	253	685	418	409	3514
PBANKA_0415100	6	7	22	5	124	32	223	74	77	29	22	6	446	58	87	466	1572	262	1542	411	263	1955
PBANKA_0415200	53	110	23	7	151	93	231	109	105	70	22	7	342	54	76	329	1092	227	646	390	25	198
PBANKA_0415300	128	206	170	24	419	141	472	171	232	97	63	21	1350	974	668	4215	3609	631	938	2322	342	2319
PBANKA_0415400	8	41	96	15	266	84	364	168	327	119	244	105	1885	966	561	2368	4759	782	1989	1434	2182	12227
PBANKA_0415500	11	10	118	43	528	256	790	335	251	98	30	28	1082	489	1324	6481	3909	496	947	1241	174	1184
PBANKA_0415600	71	89	66	15	217	88	240	104	185	78	770	428	1950	2250	653	3684	2053	372	1656	2133	118	780
PBANKA_0415700	198	255	87	30	224	154	363	184	199	124	48	43	535	215	201	779	1161	283	2472	1314	322	1739
PBANKA_0415900	0	0	10	0	23	16	199	85	235	134	23	14	277	73	39	199	2018	485	385	206	69	588
PBANKA_0416000	0	0	25	12	1314	924	6206	3405	3288	2148	248	135	8282	1995	5984	17679	58476	9918	1187	978	68	622
PBANKA_0416100	28	19	19	0	131	45	303	85	385	150	140	38	850	1206	379	1639	3971	702	3462	21894	241	1734
PBANKA_0416200	134	150	143	47	429	148	377	147	300	130	982	607	2320	2089	874	4422	1395	263	1627	1511	560	3525
PBANKA_0416300	620	705	351	119	1213	750	1835	808	870	461	290	127	2339	1637	618	3873	5997	644	1520	2493	798	5841
PBANKA_0416400	15	22	78	10	171	85	213	84	76	33	8	0	182	62	182	573	674	95	768	348	118	871
PBANKA_0416500	32	42	384	112	1131	516	1222	440	385	150	49	28	1039	533	3487	16122	7710	806	1817	2540	430	3279
PBANKA_0416600	91	168	201	50	403	214	700	318	242	124	23	20	772	228	698	2275	3450	511	3867	2436	34	377
PBANKA_0416700	0	0	92	7	251	144	345	185	106	86	15	10	956	163	274	942	4147	545	503	161	9	90
PBANKA_0416800	19	27	243	71	564	310	748	278	331	142	87	26	3331	2360	1203	6572	5707	635	1169	1411	154	1158
PBANKA_0416900	0	0	35	10	52	30	46	32	19	12	0	0	451	44	232	511	175	42	190	86	0	49
PBANKA_0417000	0	0	58	6	60	29	77	37	13	7	0	0	717	145	241	1310	407	78	1197	741	15	128
PBANKA_0417300	0	0	160	27	268	136	269	115	121	60	25	10	4040	1487	1132	6512	2289	276	2072	1736	120	875
PBANKA_0417400	29	61	152	32	169	104	244	155	79	46	9	0	721	205	256	970	3230	507	3065	1989	233	1991
PBANKA_0417500	78	113	1126	377	1133	663	937	520	282	247	2458	1999	8218	3310	1719	6767	2549	446	1503	998	155	1155
PBANKA_0417700	111	137	696	300	1569	1428	2413	1227	1045	771	214	88	1847	492	1153	2801	10888	1700	7489	4451	403	5260
PBANKA_0417800	249	436	24	9	716	253	2200	1062	1998	1006	340	176	1642	1493	51	213	32877	4946	1315	4461	251	1189
PBANKA_0417900	137	228	176	26	553	310	959	399	326	149	31	40	1527	1206	588	2804	3488	529	696	730	274	2048
PBANKA_0418000	8	16	732	141	1254	418	1202	350	364	147	1349	803	5840	10373	4420	25956	6277	535	640	3266	194	1576
PBANKA_0418100	21	39	67	20	685	291	1628	618	943	434	162	30	817	760	957	3061	14523	2280	696	2963	66	452
PBANKA_0418200	0	0	148	37	402	349	527	481	251	159	21	15	905	210	674	1530	1910	493	856	376	50	341
PBANKA_0418300	20	27	49	18	126	57	110	67	82	44	35	30	2215	706	351	1548	2126	589	3345	1251	147	1317
PBANKA_0418400	0	0	21	0	57	23	52	16	20	13	13	6	139	24	93	297	237	60	196	93	0	5
PBANKA_0501051	0	0	6	0	32	21	35	31	24	0	90	87	639	711	87	196	263	54	53	43	0	7
PBANKA_0501200	110954	174230	2058	813	1941	1336	1112	514	367	254	72	58	73	16	19	80	400	43	241	219	7	55
PBANKA_0501300	427	433	190	59	897	491	911	349	299	140	54	16	826	194	1112	3525	3897	610	4400	1925	36	200
PBANKA_0501500	0	5	101	19	266	174	373	129	217	98	32	15	339	75	549	1861	1465	356	540	298	20	99
PBANKA_0501600	469	694	126	19	324	174	422	144	509	235	88	47	112	82	18	48	1656	306	323	469	563	3909
PBANKA_0501700	21	27	7	0	90	67	282	182	154	131	46	19	112	31	12	61	364	71	1465	779	97	690
PBANKA_0501800	146	160	35	11	203	127	250	129	637	570	222	139	248	116	17	46	507	454	438	243	628	4598
PBANKA_0501900	22	28	61	11	181	82	245	80	80	44	21	0	1107	658	526	3159	2038	264	410	401	105	757
PBANKA_0502000	19	28	41	6	69	25	73	47	66	25	7	6	899	562	210	673	415	175	14763	18078	44	314
PBANKA_0502100	0	0	144	33	170	90	163	52	47	12	13	6	783	339	410	2267	527	68	595	719	34	207
PBANKA_0502200	0	0	218	36	497	249	681	229	213	99	22	27	1169	354	1511	6299	2624	392	862	675	44	450
PBANKA_0502300	43	80	87	24	174	91	221	69	84	35	10	0	1356	518	463	2499	1251	151	163	184	11	73
PBANKA_0502400	8	16	20	0	35	17	57	15	22	0	5	0	408	126	101	582	332	77	1263	378	5	22
PBANKA_0502500	143	247	33	8	247	104	818	308	1216	535	444	229	2190	2149	286	1193	20840	3571	18345	46616	481	3654
PBANKA_0502600	38	80	110	30	474	232	1198	490	545	260	69	21	2029	632	717	3660	6481	841	813	762	259	1970
PBANKA_0502650	6	10	16	5	21	22	29	13	25	9	0	5	289	160	7	29	92	84	8987	4393	93	1028
PBANKA_0502700	50	38	106	68	190	179	248	83	77	100	277	423	405	169	289	765	203	63	960	301	6	62
PBANKA_0502800	22	23	112	18	275	87	278	114	237	118	345	172	1703	3809	519	3205	2474	359	1851	7651	1435	8233
PBANKA_0502900	81	108	34	16	109	60	171	38	111	42	349	187	3212	2202	381	2212	1564	264	2218	1455	171	1241
PBANKA_0503000	8	9	98	22	180	92	134	59	73	21	99	67	130	151	123	530	237	47	530	551	97	781
PBANKA_0503100	10	24	59	14	99	37	125	52	156	99	31	21	639	213	164	644	275	78	1411	717	104	612
PBANKA_0503200	193	346	313	62	1223	476	2121	738	1129	471	273	117	4036	4497	2396	12760	17651	2615	2542	5653	840	6966
PBANKA_0503300	0	0	17	0	66	31	245	110	864	408	163	101	1313	1548	226	1092	7721	1775	13782	56340	423	3054
PBANKA_0503500	26	41	171	49	428	176	427	173	221	98	61	32	915	1223	76	378	2298	662	15953	34279	510	3334
PBANKA_0503600	5	6	946	238	545	334	497	413	201	159	840	706	4271	1916	1104	3213	1007	272	1071	507	95	627
PBANKA_0503700	73	80	48	15	329	192	410	157	154	73	17	8	417	158	901	3409	1628	322	1194	895	1728	10203
PBANKA_0503800	23	38	15	0	50	32	60	24	56	21	16	8	176	136	112	441	543	147	3636	5692	2938	18851
PBANKA_0503900	16	20	5	0	99	34	286	119	153	85	20	6	319	113	90	346	2432	372	555	542	45	341
PBANKA_0504000	34	38	148	19	230	80	201	75	112	20	19	8	1539	710	778	4026	1162	192	5017	5328	708	4705
PBANKA_0504100	8	0	10	0	16	18	29	5	79	39	10	6	104	25	22	110	922	278	783	332	69	550
PBANKA_0504200	12	15	68	21	65	40	58	19	80	32	390	283	1934	1596	321	1986	916	211	723	679	60	273
PBANKA_0504500	0	0	62	15	153	67	167	59	57	26	12	0	408	132	214	1039	966	207	954	1469	956	6876
PBANKA_0504600	0	0	84	17	127	66	162	58	51	23	17	7	649	252	364	2222	917	112	134	74	308	1765
PBANKA_0504700	0	0	117	27	265	122	323	115	120	85	29	12	585	356	427	2559	1702	136	121	99	143	833
PBANKA_0504800	13	23	89	8	174	68	247	86	89	35	34	31	1673	1091	1045	4863	3493	436	3495	2851	357	2126
PBANKA_0504900	20	22	229	33	205	81	142	46	140	57	404	181	2246	2094	758	3475	1092	222	542	680	157	1244
PBANKA_0505000	0	0	143	47	743	377	800	426	208	140	19	0	41	25	18	50	121	21	236	294	525	3670
PBANKA_0505100	0	0	225	109	346	267	794	489	427	319	99	56	1426	643	771	1787	3411	830	1119	678	96	962
PBANKA_0505200	0	0	129	40	299	166	517	220	170	93	26	16	780	136	493	1813	2518	450	1783	703	1243	9366
PBANKA_0505300	79	121	133	26	358	171	544	186	186	85	62	22	1383	431	523	2657	2562	339	729	600	214	1387
PBANKA_0505400	7	12	34	6	186	61	319	109	157	78	54	26	1240	376	342	1714	4095	663	4842	4628	1188	7959
PBANKA_0505500	0	0	38	0	92	32	190	58	81	28	11	0	1054	155	243	794	931	234	2361	735	264	1644
PBANKA_0505600	0	0	102	34	337	200	462	196	199	103	37	16	1302	260	699	1988	2319	466	534	255	135	1086
PBANKA_0505700	113	156	238	49	472	192	487	175	191	129	1624	1009	1660	1229	458	2078	1351	260	2407	2276	1865	11688
PBANKA_0505800	15	12	35	7	158	93	174	71	61	41	201	143	693	272	413	1085	906	191	3564	1636	197	1210
PBANKA_0505900	11	19	148	18	481	186	631	195	2990	1288	2526	1161	3499	10012	3579	17718	26053	4957	3061	11549	120	772
PBANKA_0506000	192	368	239	70	541	232	956	387	740	396	145	66	1278	1167	743	3765	25667	3193	738	3528	6137	40315
PBANKA_0506100	66	115	655	145	1094	415	2250	789	1197	489	981	544	3413	3174	3998	22422	45828	4384	994	4859	5684	37682
PBANKA_0506200	1204	1530	696	175	1807	699	1472	415	744	281	4154	2139	2535	3675	435	2416	3178	428	994	1129	887	6545
PBANKA_0506300	22	23	50	9	55	27	67	28	44	33	289	215	572	460	180	668	204	46	853	485	153	908
PBANKA_0506400	0	0	95	29	162	87	224	91	64	19	17	6	2083	669	545	2205	2023	262	554	258	9	55
PBANKA_0506500	325	296	154	50	338	213	296	137	84	44	9	7	703	205	302	655	381	110	955	394	34	185
PBANKA_0506600	45	45	385	141	572	365	934	434	393	225	54	27	2869	828	1977	13020	12612	1178	12154	15357	133	1454
PBANKA_0506700	413	580	100	22	328	283	371	138	88	64	5	15	255	121	495	1952	819	188	3068	1918	145	1274
PBANKA_0506800	227	239	156	56	211	105	330	152	170	66	103	110	595	829	751	5018	553	103	670	1736	169	1230
PBANKA_0506900	80	119	20	0	75	44	119	72	469	322	87	50	276	172	15	31	2557	770	2759	1956	602	5051
PBANKA_0507000	39	52	106	43	414	214	507	223	320	140	94	25	323	101	486	2216	3205	518	1486	1560	53	383
PBANKA_0507100	0	0	87	31	127	153	205	156	83	82	11	6	128	15	188	273	432	105	343	108	18	137
PBANKA_0507200	163	145	15	0	102	30	139	28	72	49	0	0	184	34	85	293	552	162	504	230	392	2386
PBANKA_0507300	30	21	147	36	485	185	592	228	242	89	65	5	630	666	1124	5516	4299	572	2948	15491	272	2195
PBANKA_0507400	0	0	91	21	154	75	113	56	37	19	6	7	573	157	388	1959	563	64	521	307	291	2103
PBANKA_0507500	0	0	12	6	18	9	36	12	6	0	0	0	56	6	78	234	104	21	298	94	0	9
PBANKA_0507600	18	38	51	15	123	92	121	74	46	22	6	0	38	0	62	211	113	30	169	99	29	150
PBANKA_0507700	0	7	27	0	59	17	50	20	12	7	0	0	98	10	53	153	136	36	417	225	19	100
PBANKA_0507800	0	0	15	0	21	15	35	26	18	11	5	0	790	290	94	547	960	136	5053	5013	21	162
PBANKA_0508100	838	994	1076	240	2562	1144	3055	1273	3977	1901	15445	7776	12718	21635	7299	48120	43633	5113	5276	17478	1982	15129
PBANKA_0508200	16	15	66	12	170	70	160	50	70	21	38	12	1292	526	394	1713	1449	212	304	147	124	824
PBANKA_0508300	694	973	55	20	338	119	273	136	129	69	34	15	261	188	83	420	1322	169	793	2791	10359	66538
PBANKA_0508400	44	60	47	10	120	55	199	95	103	40	5	6	297	49	157	476	708	162	436	214	14	157
PBANKA_0508500	24	49	43	18	151	79	184	87	50	45	0	5	409	51	263	880	929	170	983	444	29	273
PBANKA_0508600	0	0	39	6	129	75	192	60	63	37	12	0	637	218	239	750	1281	251	3444	3555	312	2060
PBANKA_0508700	19	19	21	7	75	22	60	25	29	8	0	0	215	59	128	324	338	85	803	267	184	1067
PBANKA_0508800	0	0	48	23	107	63	102	64	54	32	11	0	599	183	106	468	235	49	802	367	450	2486
PBANKA_0508900	0	0	87	18	270	115	347	101	99	53	21	0	1270	427	370	2369	1652	229	1037	663	1113	7722
PBANKA_0509000	0	0	22	7	163	83	230	79	155	90	1709	1428	10962	5008	4051	19296	6244	885	6508	4866	276	2564
PBANKA_0509100	8	17	61	26	156	91	136	48	97	71	51	20	666	327	556	2632	498	129	793	660	371	2335
PBANKA_0509200	38	49	71	0	220	112	386	210	305	143	1356	798	6041	4307	1491	8100	7002	1095	4543	4122	1154	7900
PBANKA_0509300	5	10	58	6	295	172	475	183	211	98	53	31	664	217	535	1657	3191	730	3414	2306	1169	9503
PBANKA_0509400	0	0	26	12	76	41	108	26	23	8	10	0	96	36	210	1019	204	32	307	154	76	469
PBANKA_0509500	221	355	313	68	707	330	728	282	238	107	44	29	1645	1013	1164	5667	3292	440	4804	5780	3071	16375
PBANKA_0509600	12	47	10	0	47	26	119	46	379	182	62	28	771	162	68	193	4727	1650	796	387	261	1365
PBANKA_0509700	5	8	11	0	126	29	136	50	207	72	96	32	447	430	266	1452	3542	563	2437	6950	35	245
PBANKA_0509800	0	0	23	7	61	26	79	26	13	11	0	0	101	19	200	701	215	35	409	208	10	70
PBANKA_0509900	5	0	59	0	197	86	204	65	65	40	14	0	218	57	519	1869	672	149	1183	634	71	522
PBANKA_0510000	0	0	19	0	33	27	69	34	29	29	0	0	80	21	26	87	296	117	465	188	24	186
PBANKA_0510100	27	59	17	0	82	49	433	158	852	403	104	63	851	749	127	340	10389	2361	2929	4628	1040	5600
PBANKA_0510200	15	8	137	29	307	88	295	81	161	65	133	71	8626	3730	1754	11966	2918	823	5206	3935	395	2400
PBANKA_0510300	0	0	20	5	103	32	71	31	22	15	0	0	600	262	84	443	171	116	14330	6929	130	752
PBANKA_0510400	9	0	134	8	145	71	119	38	45	21	10	0	349	69	384	1370	153	75	3132	1379	1727	10523
PBANKA_0510500	0	0	53	9	403	175	464	132	96	47	33	9	125	85	98	463	130	38	818	772	609	3595
PBANKA_0510600	0	0	5	0	23	9	34	14	22	8	0	0	240	57	26	59	158	42	2038	1140	99	736
PBANKA_0510700	453	499	15	0	15	9	14	6	8	0	0	0	15	0	9	26	65	7	5	8	479	2692
PBANKA_0510800	794	989	23	5	87	25	211	53	851	436	352	151	876	1789	199	1032	10576	2877	823	4062	1071	5584
PBANKA_0510900	163	166	1952	664	1287	1285	1356	777	456	269	2365	2336	10391	6591	2807	10055	2444	370	2141	1192	1335	11474
PBANKA_0511000	0	6	159	38	161	91	123	38	39	22	12	7	94	56	26	65	65	12	33	9	1127	7419
PBANKA_0511100	0	0	86	9	328	90	486	126	210	90	27	17	127	96	98	251	2769	337	224	405	388	2637
PBANKA_0511200	53	69	251	44	443	187	538	221	329	151	1532	1069	4220	5444	828	4707	2504	640	1118	2909	411	2772
PBANKA_0511300	10	12	68	28	171	86	139	72	64	29	68	22	760	491	267	950	512	149	607	433	383	2890
PBANKA_0511400	1041	1505	123	26	285	120	1418	826	3096	2162	2413	1938	10134	8679	294	1335	82106	21609	3965	5976	458	2755
PBANKA_0511500	107	116	124	34	167	164	307	179	98	68	11	7	646	262	268	1114	1062	150	433	283	50	362
PBANKA_0511600	0	0	8	0	30	0	39	11	12	6	0	0	101	24	34	158	102	18	20	12	6	39
PBANKA_0511700	76	70	25	7	59	54	170	66	88	58	12	0	696	173	130	291	476	234	6805	2674	831	3915
PBANKA_0511800	0	0	23	8	131	84	335	183	169	120	18	13	481	109	97	259	1525	447	1095	507	44	318
PBANKA_0511900	12	10	2922	927	2010	1211	2110	918	771	455	3629	2654	21272	11106	4718	19792	6278	830	2660	1955	351	2964
PBANKA_0512100	12	10	102	25	120	64	85	29	87	44	47	22	1138	646	204	715	284	69	327	232	230	1329
PBANKA_0512200	52	84	67	10	160	69	189	41	66	15	30	14	712	631	112	544	283	74	2798	1161	335	1975
PBANKA_0512300	0	0	14	0	71	25	125	43	50	24	10	0	149	30	123	471	493	41	593	294	152	893
PBANKA_0512400	32	24	142	22	166	65	116	38	103	65	1309	1002	2045	2165	322	1670	401	98	1871	1526	614	3851
PBANKA_0512500	20	11	121	31	85	39	80	29	91	55	1090	699	2133	2136	152	926	283	84	2837	2588	1116	7812
PBANKA_0512600	70	87	115	27	256	91	386	127	231	114	161	92	1787	1030	367	2518	4353	581	1623	1866	332	1341
PBANKA_0512700	36	34	13	5	110	49	262	158	265	214	43	19	826	160	177	457	2699	834	2060	1075	93	485
PBANKA_0512800	365	468	25	23	56	81	205	72	2189	1639	399	266	1174	712	273	1285	4317	1947	4495	2491	263	3379
PBANKA_0512900	17	14	80	30	333	219	563	286	309	248	45	18	297	56	297	616	1142	432	669	215	26	469
PBANKA_0513100	10	12	38	10	139	42	167	62	144	66	21	12	330	210	199	858	399	80	592	476	664	3478
PBANKA_0513200	115	130	50	19	79	20	105	29	70	31	163	99	1575	734	277	1253	270	63	631	352	383	2444
PBANKA_0513300	51	61	37	5	86	34	115	78	103	62	85	27	537	415	305	1332	244	61	339	273	481	2303
PBANKA_0513400	6	8	24	7	74	31	154	47	232	78	48	14	1594	436	475	2360	2954	616	678	461	93	645
PBANKA_0513500	0	0	5	0	0	0	7	0	0	0	0	0	44	0	32	200	38	8	433	171	7	39
PBANKA_0513600	85	92	472	119	272	139	212	105	79	47	28	13	4607	693	5171	28790	1250	380	2098	1261	95	661
PBANKA_0513800	117	85	85	27	272	125	555	224	308	168	21	25	997	296	450	1837	3371	499	814	571	430	3708
PBANKA_0513900	30	65	128	32	427	159	3389	1616	3553	1795	418	174	1761	883	342	1790	21475	4039	7084	10814	1047	7439
PBANKA_0514000	0	8	37	11	84	44	70	40	35	30	282	203	308	109	116	329	200	75	517	153	72	453
PBANKA_0514100	19	21	218	43	575	233	691	250	438	230	2000	1212	5608	3096	1469	6690	3659	523	1668	1450	660	5051
PBANKA_0514200	244	312	6	0	78	41	130	49	356	281	85	54	262	91	41	125	1540	412	534	307	99	698
PBANKA_0514300	160	94	83	22	412	120	509	172	438	163	984	469	2622	3092	494	4902	2978	407	14200	26640	1107	9161
PBANKA_0514400	0	0	11	0	47	22	128	63	81	25	13	0	148	42	40	148	74	28	364	135	21	166
PBANKA_0514500	0	0	64	12	132	76	287	131	102	39	10	5	1954	724	974	4814	2570	381	1535	1171	168	1153
PBANKA_0514600	20	25	96	20	226	102	238	79	70	38	43	21	1094	597	351	1471	629	84	160	176	32	115
PBANKA_0514700	20	16	86	15	127	78	105	42	42	17	11	7	729	347	220	1250	336	40	73	70	7	41
PBANKA_0514800	45	70	13	0	46	32	85	39	55	43	9	0	391	162	100	664	950	229	1594	1055	58	382
PBANKA_0515000	251	284	19	11	41	27	32	30	18	20	0	16	10662	3739	254	499	3064	2709	359485	165750	17643	192953
PBANKA_0515100	0	0	19	0	50	22	47	17	22	11	0	0	117	22	82	316	202	26	321	62	31	194
PBANKA_0515200	15	12	14	0	55	24	65	30	274	158	59	51	218	169	46	551	2294	363	297	572	55	569
PBANKA_0515300	101	94	111	31	288	141	543	223	408	189	62	24	821	411	312	1529	8414	1074	1879	4549	1400	9664
PBANKA_0515350	5	10	8	5	19	6	24	9	10	10	10	0	38	14	15	46	71	21	350	231	79	495
PBANKA_0515400	203	272	87	22	321	122	464	185	246	86	58	11	1544	1066	375	3001	3758	326	3376	5505	548	4322
PBANKA_0515500	43	46	55	18	139	88	87	47	31	38	21	17	211	63	123	227	387	137	123	59	68	380
PBANKA_0515700	0	0	10	0	51	30	54	27	20	8	0	5	59	15	99	272	117	28	433	314	20	201
PBANKA_0515800	6	9	103	22	196	82	191	64	98	31	103	67	1770	1001	421	1759	1022	170	690	295	95	571
PBANKA_0515900	154	146	147	38	615	169	949	304	411	182	1105	652	4481	3966	1036	8073	9213	984	4741	7266	1361	8942
PBANKA_0516100	10	5	72	10	98	46	97	33	38	19	19	8	462	150	406	1618	649	146	1402	1601	95	673
PBANKA_0516200	0	0	196	46	581	378	878	417	280	183	67	16	633	135	611	2014	1853	356	929	538	60	422
PBANKA_0516300	48	80	92	25	272	114	256	102	90	47	9	9	932	212	584	1761	670	146	1103	489	22	126
PBANKA_0516400	8	0	29	5	81	30	110	33	55	14	22	22	371	133	131	587	232	75	1264	920	14	114
PBANKA_0516500	73	104	134	45	402	173	694	366	346	223	164	79	3567	2397	690	3822	4471	565	1443	1317	210	1543
PBANKA_0516600	0	0	96	18	186	92	394	173	252	168	48	26	846	164	349	1600	295	84	1604	623	21	163
PBANKA_0516700	9	15	104	27	273	101	343	136	161	95	36	19	1034	875	563	2836	926	129	453	626	52	330
PBANKA_0516800	0	0	63	22	217	108	256	94	89	38	8	0	726	125	442	1678	430	76	558	427	40	316
PBANKA_0516900	1282	1948	934	259	1569	796	1536	460	1109	454	4422	2538	5142	4490	3199	12090	3919	747	2423	2775	3163	25834
PBANKA_0517000	31	26	159	47	250	206	280	143	1716	1539	11986	11488	20683	10792	4522	14632	5331	1501	6139	2279	196	2211
PBANKA_0517100	0	0	38	19	50	56	41	23	12	8	19	13	362	157	123	199	70	19	158	48	0	7
PBANKA_0517200	0	0	130	21	89	41	74	39	6	5	47	28	2920	2137	487	2398	531	79	723	407	8	60
PBANKA_0517300	0	0	87	19	197	101	241	73	94	42	85	48	1228	1227	455	2613	811	120	265	528	46	291
PBANKA_0517400	132	164	197	59	799	483	841	350	353	171	901	533	2470	1969	1464	6721	7001	1080	1558	2427	166	1495
PBANKA_0517500	26	32	261	74	266	136	257	93	220	130	1750	1544	5250	3342	537	2582	2157	402	2699	1360	139	1416
PBANKA_0517700	107	183	15	0	514	255	976	534	379	220	60	27	577	103	244	745	386	74	1341	523	31	267
PBANKA_0517800	0	0	63	32	396	168	508	196	213	84	19	11	1050	370	555	2478	1750	272	1386	807	65	501
PBANKA_0517900	0	0	8	0	30	15	43	10	19	6	0	0	90	16	42	113	125	35	253	104	16	221
PBANKA_0518000	0	0	30	6	91	42	105	56	59	17	8	6	250	100	136	670	549	87	1620	695	75	601
PBANKA_0518200	0	0	206	83	456	336	459	220	121	67	16	22	157	41	584	2346	907	125	1289	666	85	998
PBANKA_0518300	0	0	60	19	237	93	405	107	124	49	19	5	452	99	516	2403	1458	248	1176	1341	18	103
PBANKA_0518400	0	0	44	7	93	47	145	68	52	23	9	0	279	52	189	710	1003	164	572	335	6	85
PBANKA_0518500	0	0	8	0	23	12	36	10	22	0	7	0	400	104	43	182	970	213	8425	4965	173	1665
PBANKA_0518600	8	9	63	20	54	39	56	31	21	7	0	0	121	26	104	544	65	8	196	94	0	17
PBANKA_0518700	111	182	773	308	1413	883	1652	573	516	302	1792	1694	6083	4109	1592	7008	3417	412	1714	1637	48	455
PBANKA_0518800	0	0	171	54	349	160	675	245	398	187	233	101	1413	1661	589	3086	255	32	106	195	21	176
PBANKA_0518900	0	0	65	17	3650	1698	29901	15205	24152	14636	2598	1436	93	48	83	393	564	145	122	243	30	309
PBANKA_0519000	11	9	28	14	397	412	2298	1294	6325	5396	499	321	4322	6137	22	200	98680	2347	1608	3855	896	10281
PBANKA_0519300	0	0	19	0	673	413	1706	1008	1811	1310	302	169	1345	520	7	14	14079	2942	381	523	41	434
PBANKA_0519500	15	21	6	0	6253	3456	13981	7166	10883	7082	1354	777	652	68	149	862	408	91	149	213	16	134
PBANKA_0519600	0	0	25	6	71	35	57	28	27	14	12	0	502	80	274	764	263	77	726	317	39	273
PBANKA_0519700	0	0	62	14	114	108	116	60	29	15	0	0	722	142	503	1408	320	90	555	243	14	107
PBANKA_0519800	0	0	81	28	477	321	842	547	331	208	44	18	1243	176	508	2020	3061	562	1923	947	66	464
PBANKA_0519900	66	101	819	182	1391	574	1688	521	817	321	4608	2330	8393	10201	3217	15483	8700	1022	3846	5130	1557	11458
PBANKA_0520000	0	0	270	79	557	357	711	251	247	84	33	20	613	147	450	1531	1123	170	644	341	48	364
PBANKA_0520100	0	0	20	0	108	40	178	59	59	33	10	10	340	145	42	117	237	64	2097	1100	58	540
PBANKA_0520200	29	18	236	72	378	249	404	193	147	65	538	488	4863	1932	943	4397	2674	352	4992	2829	148	1543
PBANKA_0520300	14	5	44	0	220	79	234	89	81	52	12	7	595	197	352	1727	1883	389	569	392	195	1076
PBANKA_0520400	0	6	37	5	125	85	444	185	422	234	52	29	688	234	96	468	4953	1131	1102	972	165	1569
PBANKA_0520500	27	31	138	41	350	170	530	195	192	81	47	36	876	373	536	1885	1577	234	435	466	35	319
PBANKA_0520600	0	0	93	37	123	63	190	112	81	38	33	25	577	293	286	539	357	73	93	159	8	59
PBANKA_0520700	0	0	36	9	72	34	59	23	14	9	16	7	538	351	94	385	246	94	1754	1532	23	127
PBANKA_0520800	0	0	20	7	116	48	142	67	76	34	10	14	531	131	126	636	473	148	467	202	24	167
PBANKA_0520900	0	0	428	181	438	505	1130	576	561	392	739	561	3792	1146	1142	3592	6790	1317	1059	502	59	646
PBANKA_0521000	0	0	113	24	432	186	456	205	202	91	23	10	972	731	726	3135	1445	216	436	314	33	191
PBANKA_0521100	0	0	18	0	22	14	24	15	8	9	0	0	97	21	36	85	45	26	130	66	0	16
PBANKA_0521221	8398	11787	10728	3046	20876	5107	23034	4493	13627	3394	12676	3227	859817	55408	70051	193241	125674	15211	187734	55562	771	11992
PBANKA_0521241	0	0	338	136	38	26	35	10	23	12	0	0	198	28	1928	1865	380	102	241	21	12	140
PBANKA_0521261	25021	28177	24791	9353	78405	26807	103591	25849	56853	22416	98194	28265	134550	13419	63100	82808	84185	11100	189811	72284	943	13641
PBANKA_0521300	193	275	300	52	661	261	1106	396	1242	631	5999	3291	2582	10646	2613	14977	8336	1043	982	5069	289	1770
PBANKA_0521400	42	59	109	22	204	70	206	74	138	54	661	388	2527	1851	384	2151	1023	168	771	832	115	794
PBANKA_0521500	14	0	13	0	67	21	59	26	43	30	13	0	90	52	45	198	133	58	2319	1447	48	293
PBANKA_0521600	11	17	128	15	209	67	251	79	85	34	19	6	810	217	721	3002	847	168	681	329	55	383
PBANKA_0521700	6411	10023	503	153	776	353	737	261	3437	1766	2425	1199	3684	7535	1748	12176	6731	1661	2099	5208	3603	28112
PBANKA_0521800	0	0	32	10	70	31	96	34	77	24	10	0	201	76	273	1309	546	67	389	221	15	116
PBANKA_0521900	0	5	8	5	22	17	51	20	29	11	0	0	157	25	123	302	241	123	1062	407	73	378
PBANKA_0522000	15	11	86	10	127	25	229	73	149	70	23	13	1503	317	383	2019	5981	1015	2361	2078	342	1989
PBANKA_0522400	11	0	119	17	252	174	200	92	42	40	22	0	81	19	61	109	122	50	1356	590	459	3591
PBANKA_0522500	0	0	76	5	102	35	106	24	32	20	22	10	1573	585	331	2074	1270	173	909	765	189	1162
PBANKA_0522600	303	403	248	64	844	349	932	302	531	269	424	260	4303	6005	3441	14413	10100	1861	2438	8563	1367	9324
PBANKA_0522700	0	0	56	17	405	372	827	500	262	253	37	19	3356	904	2763	9155	13768	2262	21045	9524	344	4051
PBANKA_0522800	102	88	1601	416	935	586	1214	558	404	273	1876	1494	13397	3647	2545	9227	3925	793	2817	997	643	4260
PBANKA_0522900	94	123	412	73	721	232	948	302	480	208	335	181	3391	7127	2695	13806	9381	1212	1304	3738	521	3023
PBANKA_0523000	0	8	23	0	69	27	118	26	31	7	12	0	138	134	119	367	245	45	197	97	24	116
PBANKA_0523100	28	46	68	16	185	106	227	86	80	46	132	87	1111	639	379	1931	732	76	543	386	73	668
PBANKA_0523200	6	12	16	0	54	33	95	29	40	28	101	66	236	43	218	659	553	95	196	155	150	1025
PBANKA_0523300	0	0	90	22	248	109	213	108	60	47	11	0	275	35	265	1052	572	109	586	350	14	129
PBANKA_0523400	0	7	40	0	121	31	138	40	78	31	13	0	548	185	359	1505	1538	301	700	575	102	571
PBANKA_0523500	0	0	41	8	66	34	120	16	45	17	0	0	211	45	146	434	250	49	160	103	8	66
PBANKA_0523600	0	0	71	8	154	76	179	60	41	20	0	0	433	90	136	814	499	96	2574	1074	42	298
PBANKA_0523900	81	92	14	17	183	126	1090	472	2290	1409	324	168	4925	1842	207	459	27839	6722	73999	64436	786	8806
PBANKA_0524000	29	31	116	19	297	107	390	128	204	68	82	22	1522	915	777	3431	3853	667	991	1305	421	2615
PBANKA_0524300	5	9	25	10	156	91	391	229	368	252	3024	2705	30341	14461	2496	13936	25966	2723	6363	4627	284	3053
PBANKA_0524400	0	0	20	0	79	60	79	38	38	27	203	221	1548	856	291	1403	853	112	367	218	14	130
PBANKA_0524600	0	0	16	5	61	35	47	25	129	70	22	15	362	174	196	720	544	217	993	461	73	487
PBANKA_0524700	0	0	183	69	284	152	513	244	360	169	1986	1396	11049	16409	1693	14845	9478	989	3430	6956	503	3621
PBANKA_0524800	0	0	7	6	54	34	88	78	125	167	937	989	3639	2535	2436	4561	3208	1262	1190	440	28	307
PBANKA_0600091	0	0	6	0	0	0	6	6	0	11	58	48	297	115	59	246	94	17	21	17	0	24
PBANKA_0600400	0	0	6	0	0	0	5	8	6	12	0	0	693	224	398	1042	382	65	634	395	17	198
PBANKA_0600500	50	67	130	24	173	82	156	64	72	34	133	131	1240	885	257	1127	616	84	454	387	177	1428
PBANKA_0600600	0	10	17	0	48	18	61	29	85	24	8	0	4777	1103	32	432	985	200	67677	55529	264	1492
PBANKA_0600800	0	0	33	0	65	34	85	46	69	23	10	0	663	190	190	1345	1324	223	1147	1389	75	833
PBANKA_0600900	21	21	10	0	45	29	61	35	27	23	0	7	348	74	91	323	810	227	2269	793	43	328
PBANKA_0601000	13	31	56	8	143	63	181	39	55	25	6	0	820	178	182	1335	932	130	1763	1209	151	1005
PBANKA_0601100	0	0	240	56	506	291	558	336	206	138	20	7	1025	170	862	3405	3063	400	6374	4247	197	1917
PBANKA_0601200	0	0	44	9	82	41	82	30	84	23	18	9	283	438	79	240	860	214	2084	6597	76	458
PBANKA_0601300	14	8	118	41	118	71	80	37	18	19	12	6	130	15	217	453	143	25	538	325	83	672
PBANKA_0601500	6	8	77	15	150	49	201	63	115	43	21	7	703	313	253	1130	1047	312	2521	1131	209	1218
PBANKA_0601600	398	567	275	68	1044	501	1433	579	805	445	194	70	2236	1678	3644	19144	21384	2673	1851	7336	2770	18586
PBANKA_0601700	67	105	115	27	186	83	136	74	79	56	796	571	1500	1481	368	1462	188	79	467	320	356	1984
PBANKA_0601800	0	0	14	0	29	8	32	7	0	5	0	0	62	10	57	98	43	18	108	58	35	204
PBANKA_0601900	187	206	449	112	472	299	935	514	739	420	61	38	4252	867	896	3489	27822	5827	3746	1985	137	930
PBANKA_0602000	278	448	116	22	512	215	582	253	240	113	59	25	2095	711	615	2014	5756	1039	6769	6416	307	2273
PBANKA_0602100	0	0	41	12	77	31	117	34	50	13	20	13	470	161	213	1108	338	75	710	359	113	544
PBANKA_0602200	0	0	25	9	44	13	38	26	15	6	0	0	249	118	130	283	140	26	214	107	38	209
PBANKA_0602300	19	34	73	10	207	52	258	90	165	64	36	15	538	359	542	2711	2387	303	1422	1711	352	2003
PBANKA_0602400	165	261	55	14	244	81	540	218	385	186	45	21	1037	265	510	2257	5441	933	3933	2598	452	3126
PBANKA_0602500	24	14	101	16	69	37	57	22	38	10	163	109	997	729	115	550	93	25	816	424	392	2298
PBANKA_0602600	0	5	46	6	112	53	93	34	38	17	28	25	165	109	98	333	37	16	188	76	245	1424
PBANKA_0602700	0	0	782	236	1023	582	1291	596	372	232	64	29	5327	1285	2885	13165	6070	809	4025	2447	618	5600
PBANKA_0602800	5	14	328	145	408	298	665	284	296	166	763	658	1073	542	864	1268	1096	470	6397	2767	305	1796
PBANKA_0603000	0	0	57	18	188	74	167	70	94	34	15	12	518	280	458	2720	816	137	5391	3919	611	3206
PBANKA_0603100	0	0	23	6	43	19	31	13	14	8	0	0	67	30	87	242	81	25	531	165	116	646
PBANKA_0603200	40	30	1610	499	1027	666	941	520	324	276	3384	3399	5255	1669	2383	7232	2033	320	857	355	33	404
PBANKA_0603300	0	0	37	12	105	81	101	61	42	13	8	0	467	220	17	40	187	108	10451	5483	164	1069
PBANKA_0603400	0	0	49	10	89	53	145	45	45	21	49	19	1028	481	353	1295	1022	136	966	508	1659	8652
PBANKA_0603500	0	0	37	6	96	43	91	35	38	25	20	18	334	214	102	511	274	32	113	75	1074	6866
PBANKA_0603600	0	0	17	8	42	36	28	16	18	10	6	0	73	25	225	438	91	14	159	60	38	193
PBANKA_0603700	77	84	39	12	144	37	271	113	203	85	28	6	1149	258	306	887	3689	858	6592	2305	241	1663
PBANKA_0603800	0	0	130	20	100	51	92	39	33	14	0	12	1147	563	480	2230	654	82	73	72	26	133
PBANKA_0604000	0	0	57	0	153	65	148	68	44	33	0	0	227	76	232	723	853	163	188	132	358	2070
PBANKA_0604100	24	21	60	14	325	154	603	217	459	166	292	143	1264	423	696	4228	3447	430	1620	1417	268	2080
PBANKA_0604200	36	76	107	22	432	170	920	331	1143	563	3079	1563	4322	2563	1387	8544	7084	1030	4674	4524	768	6543
PBANKA_0604300	7	0	528	147	653	373	976	612	401	228	83	28	2267	599	3039	8884	7422	1378	8141	3829	587	4185
PBANKA_0604400	0	0	10	0	50	19	66	24	29	15	8	0	189	45	126	413	277	51	2351	893	86	707
PBANKA_0604500	660	1093	917	172	1956	862	2940	972	2219	893	7827	4239	10033	21632	4789	28274	31233	5092	1868	5913	4125	28740
PBANKA_0604600	80	89	121	24	398	166	559	184	361	144	89	22	1555	1267	746	4437	5901	655	4715	7681	749	5581
PBANKA_0604700	0	0	79	14	131	73	177	76	55	32	0	0	290	74	353	1414	1240	142	671	468	131	1118
PBANKA_0604800	86	103	918	280	1062	461	870	302	287	148	1626	927	7909	8320	3209	17981	3346	387	1231	2320	149	1225
PBANKA_0604900	1392	2157	45	7	370	170	488	168	905	437	195	93	438	1406	105	615	27042	4348	445	2420	11062	69717
PBANKA_0605000	34	42	6	0	45	14	20	20	29	14	0	0	98	23	31	83	392	102	467	128	636	2681
PBANKA_0605200	99	115	251	56	500	250	554	172	293	138	1199	762	5634	3485	1617	8610	4582	682	1076	1575	137	1047
PBANKA_0605300	93	85	257	43	373	171	326	91	151	75	197	102	2444	2714	1532	8400	2135	383	1448	3000	260	2272
PBANKA_0605400	5	0	31	5	99	36	89	42	29	12	0	16	765	317	425	1607	478	74	508	276	20	167
PBANKA_0605600	157	288	230	52	1297	466	2685	1037	1517	600	224	98	3048	4905	2001	15332	43568	5106	3366	38350	2380	11996
PBANKA_0605700	39	45	235	43	281	116	247	70	226	133	2157	1390	5997	6101	1432	12748	4419	622	2692	4793	503	3934
PBANKA_0605900	1753	2267	11	0	46	30	39	17	36	30	20	10	178	94	68	189	206	47	1269	1013	54	341
PBANKA_0606000	0	0	37	6	94	31	97	41	29	11	6	0	153	29	112	432	283	60	227	106	0	67
PBANKA_0606100	0	9	70	10	142	62	115	41	53	21	67	21	558	442	236	1054	470	77	246	272	14	118
PBANKA_0606300	44	67	25	6	106	61	199	95	124	72	53	33	690	600	153	1565	1840	159	3120	7947	119	594
PBANKA_0606400	23	23	46	7	121	66	123	53	61	25	15	8	345	83	85	610	306	33	1332	743	43	293
PBANKA_0606500	0	0	17	0	64	32	47	28	19	13	0	0	58	13	58	139	161	26	215	111	11	146
PBANKA_0606600	258	419	616	147	732	301	661	194	355	169	1826	1195	2369	6012	1070	5771	1201	155	801	2492	259	1795
PBANKA_0606700	34	64	9	0	166	73	195	74	219	95	30	9	111	138	128	295	310	76	623	929	41	315
PBANKA_0606800	0	0	173	21	132	86	159	62	38	29	0	6	838	353	330	1264	460	68	469	360	15	162
PBANKA_0606900	0	0	15	0	591	284	640	219	227	98	19	20	266	135	470	2085	883	124	690	970	37	200
PBANKA_0607000	0	0	108	36	482	197	463	137	187	67	29	20	176	133	79	273	362	105	2205	3849	216	1747
PBANKA_0607100	0	0	40	12	108	74	92	39	35	20	0	0	58	6	111	234	87	28	250	86	38	254
PBANKA_0607200	0	0	42	7	92	26	59	22	36	10	8	0	305	118	157	575	112	26	767	192	20	123
PBANKA_0607300	255	391	68	20	702	212	730	197	414	135	1171	626	2074	1465	669	3508	1632	211	2947	2208	311	2398
PBANKA_0607400	149	222	311	108	1833	835	2648	922	1255	509	236	143	3443	1183	1265	5727	17905	2751	8250	6525	380	2744
PBANKA_0607500	0	0	31	7	61	23	26	15	17	13	0	0	234	42	237	851	93	35	199	57	11	52
PBANKA_0607600	0	0	68	22	168	82	184	107	92	54	15	0	304	125	347	783	286	92	1602	449	29	124
PBANKA_0607700	215	280	726	148	1646	570	3082	1273	2078	826	387	190	9748	5349	2991	19706	67537	8312	11692	21786	1410	8170
PBANKA_0607800	30	38	23	9	179	88	540	181	547	269	145	66	965	237	136	477	3254	891	2801	1814	300	2358
PBANKA_0607900	102	124	7	0	25	15	26	7	46	20	0	0	128	49	86	345	175	55	1391	753	39	283
PBANKA_0608000	199	140	15	5	68	37	55	42	36	21	0	0	88	18	30	75	106	48	1833	865	1683	10929
PBANKA_0608100	224	267	40	7	121	58	263	93	133	78	10	9	502	77	144	640	1574	289	391	267	47	264
PBANKA_0608200	137	172	72	16	156	78	259	112	151	75	11	5	462	59	238	1000	1612	397	1276	599	151	1070
PBANKA_0608300	6	0	63	12	195	76	225	90	168	110	155	59	822	404	320	1401	841	228	1842	870	106	485
PBANKA_0608400	0	0	88	8	181	44	141	63	50	19	35	14	1284	590	406	1532	633	89	1349	556	54	441
PBANKA_0608500	46	55	19	0	27	17	57	16	58	26	0	7	540	159	70	391	1114	306	2421	1474	630	4191
PBANKA_0608600	16	11	12	0	18	12	20	0	10	5	5	16	3870	2350	152	628	1402	608	113553	117383	8967	76119
PBANKA_0608700	7	14	46	7	61	40	61	21	21	7	14	8	422	175	163	746	112	34	381	322	74	576
PBANKA_0608900	23	14	67	11	172	108	265	89	108	62	37	5	234	84	588	2441	880	123	786	468	49	406
PBANKA_0609000	0	0	16	5	89	32	121	39	22	17	10	12	98	38	183	1015	293	40	537	266	17	113
PBANKA_0609100	155	277	130	28	328	108	300	115	476	239	2780	1857	3273	3228	544	3845	1875	363	1325	1853	1309	9366
PBANKA_0609200	24	36	24	0	82	45	133	58	52	27	9	0	359	102	128	566	665	116	1176	616	175	1326
PBANKA_0609300	41	64	43	0	118	80	298	93	109	34	12	5	387	71	171	610	746	205	738	277	94	487
PBANKA_0609500	996	1340	6	0	38	27	49	26	157	75	16	0	2155	2902	141	460	2069	741	33103	114347	7124	48771
PBANKA_0609600	12	19	5	0	13	8	13	0	6	0	0	7	19	0	18	18	23	11	60	33	4672	32530
PBANKA_0609700	34	56	125	29	365	132	468	167	178	106	191	105	2354	1471	892	4887	2807	379	964	1752	46	339
PBANKA_0609800	0	0	29	5	179	76	253	92	101	38	28	0	288	96	182	609	851	150	873	575	23	172
PBANKA_0609900	123	144	442	163	553	404	722	461	265	180	552	562	2001	661	889	2717	2160	407	1906	876	184	1618
PBANKA_0610000	0	0	43	13	171	68	236	97	136	61	40	18	1548	730	404	1892	1306	257	1474	905	109	729
PBANKA_0610100	77	82	309	66	1042	337	1281	458	766	315	1008	530	3819	9547	2961	17556	16337	2186	1488	7406	1265	7000
PBANKA_0610200	63	70	166	64	598	457	1731	1091	934	660	108	33	1764	375	508	1105	8607	1378	7328	3477	379	4120
PBANKA_0610300	249	302	338	83	944	493	1707	789	1117	846	146	113	2065	359	1689	3249	7211	2665	2757	1084	2003	16587
PBANKA_0610400	109	145	439	143	754	428	598	200	2592	1592	1955	1424	11754	10661	3784	20094	3265	511	2545	3772	817	8219
PBANKA_0610500	8	6	85	11	125	81	275	141	282	161	697	571	930	256	394	956	1121	420	841	274	69	544
PBANKA_0610600	5	0	93	18	158	53	227	77	155	85	37	15	1104	420	352	1505	1656	301	1992	1171	91	685
PBANKA_0610800	36	64	210	47	476	160	501	177	209	93	39	18	4769	1858	1098	5813	3142	481	1603	1287	1276	8871
PBANKA_0610900	132	204	1036	267	762	348	546	233	270	128	1631	1104	12361	7490	4210	23276	3875	499	2279	2395	451	3701
PBANKA_0611000	29	35	35	0	83	37	131	60	68	33	17	22	389	84	195	1061	628	77	317	212	186	1435
PBANKA_0611100	7	18	46	11	229	86	353	147	229	75	59	23	631	233	816	3428	2368	336	760	882	378	2170
PBANKA_0611200	0	0	61	15	82	32	74	26	30	6	11	0	81	27	234	676	124	38	220	125	708	3020
PBANKA_0611300	0	0	62	15	74	39	75	29	82	57	15	0	104	35	149	494	331	146	1550	932	428	2237
PBANKA_0611400	0	0	93	20	168	72	195	60	262	134	54	20	244	71	332	1634	1395	244	505	554	410	3350
PBANKA_0611500	0	0	5	0	12	6	66	17	230	187	55	19	244	49	8	32	1174	617	698	293	92	599
PBANKA_0611600	122	158	489	212	1378	758	2404	1071	1350	628	154	59	6636	2547	1080	5710	23419	3499	74944	82542	5716	49398
PBANKA_0611700	0	0	9	0	120	48	242	99	77	43	16	5	207	30	40	61	612	111	540	182	57	483
PBANKA_0611800	339	516	188	49	452	188	684	292	242	131	73	62	2031	1096	559	2569	3257	505	1788	1105	919	6503
PBANKA_0611900	0	0	57	0	149	47	169	57	57	35	19	6	170	60	141	499	512	83	1334	652	84	543
PBANKA_0612000	0	0	53	11	76	38	60	31	30	10	0	0	41	12	133	612	143	20	131	89	10	65
PBANKA_0612100	6	7	57	8	103	42	236	86	106	62	18	8	259	116	489	2575	721	128	1544	731	150	971
PBANKA_0612200	190	304	177	39	613	326	1248	493	944	520	126	62	1105	638	385	1626	12491	2486	2736	2972	1354	8800
PBANKA_0612300	0	7	127	19	247	65	218	79	79	34	14	0	830	668	687	3557	2065	273	1807	1911	93	527
PBANKA_0612400	0	0	18	0	39	16	61	29	57	39	22	0	5712	4879	165	690	3833	1441	116036	185513	2429	16291
PBANKA_0612500	9	9	31	5	97	40	114	28	37	10	0	0	114	17	160	435	242	46	215	115	63	299
PBANKA_0612600	13	24	54	7	76	37	133	40	139	61	52	10	1576	629	386	2051	1224	266	2642	1125	88	500
PBANKA_0612700	42	55	16	0	98	50	173	86	111	52	50	38	335	87	91	420	903	191	1392	1166	233	1182
PBANKA_0612800	9	0	55	7	165	68	211	86	144	68	16	9	1081	530	327	1600	1722	266	1127	1096	212	1656
PBANKA_0613000	8	10	47	0	175	63	300	99	141	46	23	0	372	158	192	1049	3222	336	709	400	476	2487
PBANKA_0613100	77	91	133	14	852	283	2849	876	1863	647	266	92	895	427	1286	5221	6472	1006	3061	2641	585	3351
PBANKA_0613200	38	48	178	38	788	305	1336	627	728	346	108	36	1036	561	676	2125	10339	1348	2469	3046	724	4654
PBANKA_0613300	0	13	20	6	151	69	189	105	94	78	24	18	1270	298	577	2399	5806	964	1460	1179	205	1315
PBANKA_0613400	0	0	104	31	182	115	160	101	60	50	26	12	604	90	349	1808	308	43	139	76	183	1245
PBANKA_0613500	0	0	26	12	91	38	104	21	41	25	15	5	594	219	243	927	508	74	947	410	355	1866
PBANKA_0613600	0	0	30	0	134	63	155	59	83	27	8	15	325	133	127	493	395	62	1289	388	152	749
PBANKA_0613700	0	0	248	88	502	235	468	238	388	183	4168	2843	6674	10360	2569	18338	6658	635	5151	15037	308	2148
PBANKA_0613800	174	286	235	51	428	141	282	118	437	274	2168	1360	3549	4616	1140	7959	2302	370	590	1132	139	584
PBANKA_0613900	86	110	141	44	198	102	204	57	251	170	1236	838	1530	1140	241	898	336	106	328	186	146	609
PBANKA_0614000	5	9	1040	276	2413	1318	3585	1708	956	607	76	52	7863	2301	3272	13573	19624	2632	2057	1127	90	757
PBANKA_0614100	7	0	79	25	95	75	157	70	64	24	6	0	313	52	345	807	632	214	280	149	42	232
PBANKA_0614200	10	12	96	25	192	128	217	62	100	45	14	6	166	24	265	895	337	48	384	171	54	261
PBANKA_0614300	27	45	90	18	165	126	309	144	138	48	15	12	401	116	181	510	1533	378	206	135	26	117
PBANKA_0614400	41	44	111	27	264	113	314	139	128	43	24	6	601	384	592	2782	532	90	664	763	222	1262
PBANKA_0614500	45	49	423	145	377	288	414	183	135	87	277	304	2635	1533	1191	3128	629	133	543	340	109	754
PBANKA_0614600	16	27	17	0	100	37	105	39	54	22	14	15	686	160	262	1520	440	57	381	209	38	326
PBANKA_0614700	8	19	36	5	56	39	91	45	27	7	6	0	407	67	167	768	422	71	1763	713	16	141
PBANKA_0614800	17	15	58	15	198	39	275	99	118	39	25	8	1552	761	602	2795	1808	369	3312	2425	169	1340
PBANKA_0614900	159	214	77	19	265	88	387	133	115	70	20	12	1023	242	210	990	3188	430	1471	1007	130	818
PBANKA_0615000	73	141	77	11	222	105	240	116	86	50	32	19	948	423	246	1238	881	102	627	569	161	1186
PBANKA_0615100	20	37	191	41	247	77	202	62	134	80	925	543	1776	1341	391	2134	744	198	2204	675	211	1357
PBANKA_0615200	46	103	10	0	160	112	595	293	328	181	43	22	2057	444	110	265	8626	1398	7041	4237	413	3486
PBANKA_0615300	5	6	61	19	122	63	233	130	252	122	23	31	2047	1472	158	849	4674	1151	28589	38778	443	3018
PBANKA_0615400	0	0	221	53	244	146	250	86	74	65	41	34	3743	2015	1439	6454	2434	357	475	573	36	324
PBANKA_0615500	94	130	5	5	33	11	39	25	99	50	18	11	224	231	70	239	492	103	2354	5788	4461	30534
PBANKA_0615600	0	0	85	20	109	84	98	64	23	13	5	0	418	129	213	880	236	23	383	350	207	1798
PBANKA_0615700	337	446	56	16	131	50	140	73	148	37	30	14	592	847	322	1669	1976	254	1292	6663	490	3118
PBANKA_0615800	197	299	104	28	712	282	983	347	462	159	66	39	655	676	1153	6035	9088	928	1788	6560	46	300
PBANKA_0615900	35	23	5	0	26	15	25	5	21	8	0	6	13	0	21	26	21	5	89	42	0	9
PBANKA_0616000	0	5	53	17	55	35	52	10	8	10	0	0	29	7	100	322	105	22	288	158	7	42
PBANKA_0616100	0	6	157	34	192	111	158	80	50	29	0	9	548	128	420	973	361	82	494	243	39	328
PBANKA_0616200	358	574	19	0	159	73	222	83	130	57	33	7	158	115	83	360	1659	212	291	631	5030	35621
PBANKA_0616300	30	36	62	7	124	71	134	57	45	36	7	0	375	57	334	1219	722	132	233	129	220	1589
PBANKA_0616400	0	0	14	0	16	13	24	10	7	6	0	0	119	16	37	164	81	39	1086	456	1727	14487
PBANKA_0616500	0	0	70	12	128	76	150	76	45	22	9	8	342	63	241	692	395	63	927	584	2398	16617
PBANKA_0616600	0	5	99	17	117	74	179	121	80	50	10	0	237	30	245	292	376	169	922	257	417	2144
PBANKA_0616700	0	0	8	0	29	18	58	20	20	16	0	0	236	99	76	222	301	121	3868	1981	454	2984
PBANKA_0616800	9	14	72	19	367	140	414	169	163	58	59	29	2092	1186	815	4883	2162	253	494	626	877	4591
PBANKA_0616900	41	36	84	18	243	87	251	93	120	74	27	18	1386	740	474	2203	1536	252	3215	2222	225	1618
PBANKA_0617100	29	30	1550	365	860	519	831	474	353	246	3057	2545	14919	4755	2694	10603	3212	524	3661	2159	221	1674
PBANKA_0617200	48	66	1213	393	1084	633	1029	569	311	239	1196	1070	8662	2917	2050	4630	1536	455	1555	549	174	1893
PBANKA_0617300	0	9	43	13	126	66	116	29	55	31	17	0	920	291	544	1953	2438	382	381	341	27	255
PBANKA_0617400	184	239	220	56	913	467	916	295	354	134	74	44	1325	937	1741	7453	6059	726	234	451	45	280
PBANKA_0617500	20	30	76	27	178	74	137	68	38	28	32	15	431	192	195	739	181	35	220	112	711	4704
PBANKA_0617600	30	43	82	22	387	138	441	190	246	103	907	715	850	479	301	1285	1084	195	1057	652	759	3599
PBANKA_0617700	21	24	31	12	63	32	116	62	110	61	191	208	180	94	83	230	222	60	236	105	149	1184
PBANKA_0617900	0	0	94	37	194	107	225	81	143	71	31	10	1211	273	522	2614	597	149	1172	976	1649	10929
PBANKA_0618000	0	0	19	5	55	27	68	23	14	9	0	0	64	6	51	92	50	23	92	43	0	11
PBANKA_0618100	0	0	76	31	316	142	385	204	148	108	25	25	912	261	281	925	688	150	582	270	171	1215
PBANKA_0618200	8	15	179	35	652	248	1103	362	630	228	786	487	8168	8638	3273	19210	14492	1879	3032	7133	1038	5802
PBANKA_0618300	22	29	61	35	41	45	49	20	15	0	23	8	322	143	114	541	56	13	146	54	22	122
PBANKA_0618400	19	21	111	54	191	137	240	160	110	87	41	17	602	229	360	1012	995	231	786	570	399	3371
PBANKA_0618500	8	15	102	30	396	132	469	140	181	78	71	33	1131	849	625	3212	1605	253	3693	2838	1088	7117
PBANKA_0618600	33	64	730	132	1156	433	1683	585	596	216	72	27	5311	1729	2022	7492	7614	1142	1182	585	150	1285
PBANKA_0618700	8	14	26	7	122	60	169	41	51	35	46	12	358	197	261	1099	959	115	538	399	1019	6823
PBANKA_0618800	37	79	111	21	201	69	228	101	143	64	495	311	963	1010	176	859	1052	188	234	245	1199	7748
PBANKA_0618900	0	0	130	37	139	99	139	102	41	22	0	0	566	144	513	1188	762	155	119	64	11	79
PBANKA_0619100	7	9	2325	858	1536	945	1506	854	477	346	2795	2380	10936	4275	3096	8691	2356	459	2631	1280	362	3041
PBANKA_0619300	0	0	139	39	244	130	215	167	100	46	12	5	795	219	543	1693	650	145	378	264	104	655
PBANKA_0619400	61	96	44	16	70	38	120	53	80	71	43	39	327	39	161	373	287	228	2103	446	197	1050
PBANKA_0619500	31	36	11	0	39	18	47	24	27	11	7	0	420	135	110	406	429	124	1749	1240	416	2478
PBANKA_0619800	89	118	289	78	503	144	419	141	155	68	512	276	3581	3966	888	4620	1783	291	1077	1939	376	2354
PBANKA_0619900	36	51	316	101	368	221	452	154	122	81	294	235	3134	1123	1174	4479	1158	176	1295	615	109	864
PBANKA_0620000	5	9	36	13	100	49	70	39	67	30	325	225	907	533	288	1436	831	126	389	270	206	1297
PBANKA_0620100	227	393	137	35	251	86	261	110	273	115	1092	622	3390	3138	585	2695	2766	672	1668	2087	1090	6887
PBANKA_0620200	37	86	64	21	130	96	271	97	195	134	179	126	261	41	105	189	364	329	1184	290	141	965
PBANKA_0620300	0	0	7	0	40	34	50	36	89	45	22	16	1760	747	69	188	559	262	48504	30690	232	2559
PBANKA_0620400	0	0	6	7	18	20	98	35	67	51	6	13	430	189	52	210	621	234	7325	3417	357	2675
PBANKA_0620500	0	0	95	24	220	110	318	111	77	56	5	0	503	77	274	976	855	136	238	102	943	6823
PBANKA_0620700	39	33	11	0	15	15	13	12	26	14	0	0	103	27	0	17	129	42	1947	1023	382	3163
PBANKA_0620800	618	956	22	0	64	31	79	38	74	31	46	27	186	161	75	153	468	150	606	1306	1005	7724
PBANKA_0620900	151	276	164	42	287	173	452	217	356	172	1546	916	3070	3069	904	5876	5047	721	1024	1260	2843	20142
PBANKA_0621000	118	114	26	11	173	92	183	101	92	53	56	10	277	55	103	397	375	90	2424	724	294	2270
PBANKA_0621100	8	6	69	17	137	89	114	35	26	16	0	0	208	29	155	502	83	27	386	87	37	184
PBANKA_0621200	19	25	126	26	138	50	109	32	56	25	61	28	1019	660	237	1270	222	44	729	474	59	381
PBANKA_0621300	278	411	263	71	817	314	1349	474	1077	390	210	85	1883	1816	1005	6479	21172	2782	3358	11981	315	1962
PBANKA_0621400	15	24	189	45	585	255	688	283	420	200	1854	1313	3965	3227	1263	5942	4398	745	1325	1440	278	2456
PBANKA_0621500	27	57	70	12	259	89	407	134	272	115	46	13	779	381	735	3382	2375	377	2013	1717	1123	6542
PBANKA_0621600	69	90	98	27	237	92	269	85	149	84	140	55	2140	970	604	5385	4403	447	2305	2891	516	5157
PBANKA_0621700	0	0	43	8	128	43	110	30	42	29	9	0	444	128	332	2246	337	50	922	655	73	523
PBANKA_0621800	5	6	19	6	75	31	68	16	86	42	15	0	181	66	71	330	109	40	2511	816	120	805
PBANKA_0621900	60	106	52	16	72	41	32	43	18	6	35	22	563	224	111	728	188	15	764	497	241	1468
PBANKA_0622100	74	105	80	29	514	220	969	338	715	296	109	47	1083	597	251	599	8637	1601	3075	2472	660	4480
PBANKA_0622200	35	25	351	83	1112	428	1303	451	555	280	408	236	2818	3742	3216	11912	7417	1120	911	2338	299	1778
PBANKA_0622300	139	205	60	17	188	80	322	133	131	48	27	13	118	20	175	627	206	42	597	351	2233	14855
PBANKA_0622400	70	124	66	19	150	93	250	78	132	91	48	12	1773	2744	352	2286	2610	528	20649	115353	7044	48718
PBANKA_0622500	135	224	28	7	169	84	400	125	199	99	59	34	526	309	170	437	4314	787	659	768	532	3656
PBANKA_0622600	59	83	61	8	163	35	272	77	244	92	225	138	1604	1269	306	2025	2179	395	1713	1403	565	2887
PBANKA_0622700	11	15	69	16	119	89	191	138	55	29	13	6	1279	283	583	1242	1170	342	264	172	18	58
PBANKA_0622800	380	561	140	41	263	103	261	116	115	48	439	275	2292	1781	500	3376	2585	360	1996	1650	396	2848
PBANKA_0622921	1782	2089	797	219	1447	326	1551	390	1067	270	1544	372	237091	5631	31094	23042	15530	5879	60055	9438	62	1349
PBANKA_0622961	57604	70432	5031	1743	7693	2125	9772	2658	6023	1876	8329	2018	16125	2189	13175	6806	7211	2918	27471	6627	61	1675
PBANKA_0623000	562	651	377	147	292	213	290	130	1014	807	5948	4808	2745	2042	390	1268	1059	559	581	288	8	89
PBANKA_0623100	28	30	245	88	640	391	1800	954	1992	1337	10715	9913	19415	49579	4857	41696	85146	6799	3708	12333	577	4484
PBANKA_0623200	5	0	19	10	27	18	68	19	247	235	4262	3489	7316	4717	1004	5578	1684	226	2056	954	22	298
PBANKA_0623300	0	0	92	52	137	93	123	68	281	238	4882	4468	11839	7766	1206	4999	2291	369	1399	1058	24	264
PBANKA_0623400	0	0	6	0	9	19	39	12	181	168	126	126	540	383	55	199	1482	359	213	158	8	90
PBANKA_0623500	0	0	6	0	48	48	62	27	170	178	1627	1407	1904	855	588	1542	675	371	622	259	36	422
PBANKA_0700521	0	0	6	5	10	10	8	0	0	9	56	38	200	79	95	141	123	35	12	0	0	0
PBANKA_0700700	0	0	43	14	68	35	92	40	97	49	1860	1451	3455	2127	465	2131	653	134	654	424	24	201
PBANKA_0700721	193	681	8604	843	18107	1105	22097	4454	15856	2689	25408	3428	440213	27400	37733	70823	46364	6934	127123	31066	631	6024
PBANKA_0700741	0	0	776	361	1336	949	1346	566	481	249	207	137	10898	994	16936	6737	3245	1250	124830	4668	0	20
PBANKA_0700761	3798	6750	26059	8208	71560	30987	94968	27470	54473	22569	81576	25159	269867	46188	43275	110052	145811	9591	299730	141894	551	9232
PBANKA_0700800	0	0	10	0	63	21	88	33	42	23	0	0	410	124	79	442	3804	377	1039	599	19	302
PBANKA_0700900	0	0	5	0	34	18	96	21	169	81	560	364	390	536	135	768	470	148	167	179	0	41
PBANKA_0701000	0	0	12	0	56	22	31	34	307	193	3379	2041	4793	4209	442	2939	1241	199	243	315	14	126
PBANKA_0701200	53	99	9	5	103	44	193	105	490	168	87	40	376	998	81	290	10415	1958	384	3340	96	482
PBANKA_0701300	13	16	7	0	61	32	55	25	65	32	20	0	70	75	13	17	893	274	79	304	39	251
PBANKA_0701400	13	20	28	0	78	28	61	23	16	11	0	0	402	56	147	708	319	51	306	149	47	314
PBANKA_0701500	0	0	147	34	157	79	122	49	67	8	5	0	1021	289	827	3395	388	68	406	306	110	967
PBANKA_0701600	7	0	51	9	101	75	135	59	48	22	19	25	1835	1020	540	3324	349	41	570	582	63	340
PBANKA_0701700	158	202	122	26	440	146	429	178	191	78	74	42	1179	904	622	3103	1843	230	1205	1817	228	1642
PBANKA_0701800	95	118	52	12	143	66	329	184	166	116	13	6	275	81	126	302	1989	369	347	275	126	784
PBANKA_0702100	154	165	5	0	33	10	37	12	85	70	28	12	188	37	23	76	531	289	1453	599	43	344
PBANKA_0702200	0	5	22	0	31	15	41	21	37	10	8	7	336	44	208	669	635	142	867	451	81	442
PBANKA_0702300	0	0	96	19	191	108	173	103	114	46	21	0	303	70	403	1546	526	121	1369	643	192	1370
PBANKA_0702400	86	103	102	28	334	150	626	344	497	261	93	34	1310	662	493	2474	8236	1455	2740	2712	346	2433
PBANKA_0702500	111	154	166	45	313	124	401	105	193	75	55	32	1170	1618	458	2552	1435	431	1124	2088	1311	7573
PBANKA_0702600	103	124	23	0	95	41	161	53	94	33	14	0	398	153	113	588	289	59	582	301	297	1654
PBANKA_0702700	41	27	13	5	290	185	293	165	85	75	10	0	216	44	62	185	147	87	2840	807	136	730
PBANKA_0702800	9	14	1344	409	2194	1326	5888	2941	2390	1328	256	217	11446	3158	6034	17636	33146	7082	9929	5218	624	7903
PBANKA_0702900	5	0	147	31	1286	388	3646	1301	2083	824	3857	2128	2756	6028	1159	6943	21115	2432	1841	4073	174	1359
PBANKA_0703000	0	0	9	0	45	16	67	40	67	32	30	17	50	48	12	64	241	54	314	354	53	384
PBANKA_0703100	0	5	132	29	265	118	285	108	151	76	92	29	1292	2183	974	5186	2227	335	454	1948	44	349
PBANKA_0703200	0	0	97	21	463	192	831	345	279	124	53	18	1516	418	547	2599	2239	353	486	394	762	5339
PBANKA_0703300	15	15	20	0	111	43	152	71	47	32	5	0	709	273	97	361	255	143	14374	4804	350	2377
PBANKA_0703400	95	127	115	24	280	147	377	169	146	82	97	44	2882	1673	520	3711	2135	255	1061	906	658	3135
PBANKA_0703500	14	15	8	0	39	20	37	21	59	32	35	0	2388	1573	155	584	1474	707	26820	34966	332	1412
PBANKA_0703600	10	5	101	28	250	70	444	141	259	101	363	229	2086	1919	695	3494	3843	563	1879	2639	449	2911
PBANKA_0703700	27	50	199	41	325	133	359	134	260	116	1694	1054	3758	6487	750	4696	3575	573	1691	6607	807	4402
PBANKA_0703800	28	51	18	0	102	23	284	100	190	102	22	6	1203	430	125	872	2837	447	2265	1506	135	733
PBANKA_0703900	58	49	2657	805	2051	1416	1710	882	549	342	2448	2092	21622	8204	5017	18696	3132	489	3184	1634	192	2352
PBANKA_0704000	0	0	36	0	51	40	50	24	28	13	5	5	467	189	156	384	290	61	213	122	65	370
PBANKA_0704100	6	5	152	52	513	194	837	306	530	296	77	32	2153	639	1464	8455	5640	804	2591	3198	342	2683
PBANKA_0704200	0	0	15	0	195	96	272	159	137	55	23	22	466	82	261	519	730	251	1023	401	64	373
PBANKA_0704300	0	0	39	5	228	70	413	144	217	95	11	10	548	102	224	931	2367	342	1243	797	48	333
PBANKA_0704400	11	11	23	0	112	28	147	64	97	42	29	7	532	161	99	429	1558	353	6026	4475	77	591
PBANKA_0704500	474	746	2666	620	4746	1942	5640	1856	2205	805	2806	1354	6424	28418	9978	49587	16401	1672	1070	12244	584	5403
PBANKA_0704600	19	21	106	20	190	80	163	66	83	45	157	85	2343	2263	658	4925	2229	235	648	1847	25	119
PBANKA_0705000	10	8	21	5	43	17	28	10	19	13	37	14	124	76	68	193	82	32	194	85	17	149
PBANKA_0705100	7	10	66	9	120	52	128	38	102	49	827	400	3826	3064	530	3479	1202	223	1474	1353	247	1657
PBANKA_0705200	13	14	103	15	171	111	304	167	88	64	9	0	305	52	179	631	657	117	322	156	36	419
PBANKA_0705300	9	11	24	6	97	33	142	59	40	17	0	0	136	26	88	236	370	105	200	102	10	103
PBANKA_0705400	0	0	5	0	29	12	77	28	29	20	0	0	126	24	62	184	492	99	215	134	11	70
PBANKA_0705600	61	97	99	29	426	163	660	218	393	145	69	30	1261	2014	350	2131	10743	1384	15688	48509	164	1007
PBANKA_0705700	45	65	151	26	304	123	339	121	200	100	517	377	3427	2393	700	3615	2239	437	726	592	119	657
PBANKA_0705800	67	106	221	50	653	315	800	330	399	228	472	260	4253	2592	1332	8637	7558	863	2554	3218	116	778
PBANKA_0705900	142	200	56	17	345	163	540	186	154	110	25	10	619	103	280	1298	1612	264	2069	959	133	840
PBANKA_0706000	85	115	77	10	77	53	131	31	37	18	45	36	1070	540	167	763	699	136	590	335	64	430
PBANKA_0706100	0	0	39	7	52	40	50	18	5	6	6	0	196	56	116	782	86	15	252	141	6	106
PBANKA_0706200	0	0	143	19	186	121	177	64	68	15	0	0	900	163	803	2371	410	79	374	216	0	46
PBANKA_0706300	6	9	59	10	173	59	126	49	52	24	6	7	514	152	567	3856	345	42	635	896	61	526
PBANKA_0706400	0	0	93	16	291	122	277	106	108	38	27	15	622	283	773	2525	1788	295	3059	2779	192	1715
PBANKA_0706500	0	0	32	5	37	17	31	14	22	13	0	0	106	22	127	625	80	10	146	54	1395	9180
PBANKA_0706600	0	6	42	15	107	52	105	43	83	28	27	0	41	18	64	138	92	48	114	243	11936	86887
PBANKA_0706700	96	133	113	31	100	83	145	72	100	69	209	204	2312	1074	234	652	1682	470	14374	7773	593	5593
PBANKA_0706800	0	6	112	20	261	122	459	169	185	74	9	7	891	297	774	3243	4975	612	1716	1344	227	2087
PBANKA_0706900	0	0	34	6	43	34	51	34	13	12	0	0	136	20	139	134	75	47	160	36	0	35
PBANKA_0707300	96	127	447	119	1254	507	1781	809	1024	470	3355	2148	6378	7203	2305	15608	17758	2274	2495	3555	698	3995
PBANKA_0707400	32	46	312	127	446	332	580	295	386	260	3045	2689	1528	1625	883	2727	1594	284	1957	1350	133	1412
PBANKA_0707500	0	0	77	31	110	77	90	36	27	15	0	0	995	281	336	1323	236	38	1322	560	117	903
PBANKA_0707600	0	0	31	11	257	108	351	128	222	68	34	5	755	339	407	1660	2108	265	964	1046	537	2922
PBANKA_0707700	5	9	28	7	241	71	298	104	3838	2404	1678	798	1985	2219	113	428	14398	4638	1216	2155	382	2991
PBANKA_0707800	16	16	117	27	254	179	319	113	130	70	181	122	801	298	316	1276	903	137	337	240	50	412
PBANKA_0708000	0	7	202	47	706	465	1170	471	664	319	135	61	3866	1286	1486	5291	5566	1048	983	538	130	1181
PBANKA_0708100	8	0	6	0	6	6	14	9	28	13	0	0	131	41	11	39	151	81	726	275	70	348
PBANKA_0708200	0	0	24	0	54	14	43	10	34	15	38	26	682	284	75	413	403	148	3592	2951	117	725
PBANKA_0708400	0	0	47	7	113	45	97	36	26	10	7	5	287	58	205	492	252	48	353	103	10	76
PBANKA_0708500	11	11	50	9	102	37	85	40	39	20	11	12	484	156	229	908	558	168	3253	849	429	2630
PBANKA_0708600	0	0	37	10	102	59	74	43	25	10	6	0	226	70	113	441	154	25	657	219	314	2375
PBANKA_0708700	0	0	27	9	111	51	106	25	25	14	7	0	410	79	235	771	246	58	418	86	55	341
PBANKA_0708800	0	0	117	23	218	90	376	142	175	90	42	14	1553	617	602	3763	2515	286	1309	1153	436	3120
PBANKA_0708900	0	0	9	16	47	23	77	51	21	17	0	0	127	14	83	185	139	55	312	118	67	462
PBANKA_0709000	0	0	95	26	146	98	257	135	93	71	76	63	268	135	112	256	543	197	1425	361	92	622
PBANKA_0709100	13	10	506	147	376	198	365	173	105	91	506	394	4839	1839	1045	3138	957	251	1033	395	162	703
PBANKA_0709200	0	0	101	15	484	135	402	141	173	51	59	25	837	406	520	2214	806	152	672	410	754	5123
PBANKA_0709300	0	0	48	11	64	32	59	24	15	6	10	9	476	251	153	544	81	24	127	50	109	717
PBANKA_0709400	0	0	63	11	86	45	179	52	191	157	842	482	2771	1060	518	1574	3794	1478	951	436	110	666
PBANKA_0709500	33	64	256	44	459	233	419	194	348	181	258	173	4148	2103	1005	4153	2073	549	5113	3082	685	4655
PBANKA_0709600	46	69	110	26	127	56	209	84	206	91	109	59	4451	1712	419	2373	2990	583	10236	8304	305	2366
PBANKA_0709700	76	155	48	11	189	93	454	169	293	169	60	12	619	189	284	1882	3723	567	1859	1609	923	5607
PBANKA_0709800	8	12	215	42	287	152	660	258	349	147	23	8	810	166	171	684	5234	922	612	306	245	1635
PBANKA_0709900	0	0	61	16	219	89	287	110	171	80	45	10	990	244	627	3079	2164	284	961	766	70	305
PBANKA_0710000	12	12	68	12	193	82	285	59	107	52	18	13	465	135	312	1563	1464	211	823	480	115	547
PBANKA_0710100	59	72	416	137	1215	713	1711	655	621	278	72	55	702	309	1432	6945	5109	643	3418	4966	1441	13927
PBANKA_0710200	22	32	35	10	159	60	259	114	103	60	33	12	322	57	103	364	916	207	2272	977	66	403
PBANKA_0710300	321	471	70	9	103	68	261	95	142	74	62	53	1496	646	229	1373	2597	532	1907	823	530	3787
PBANKA_0710400	6	5	31	6	306	178	645	349	343	189	35	9	128	39	195	777	362	58	396	164	75	616
PBANKA_0710500	72	60	64	16	233	53	403	122	249	82	302	162	1799	697	448	2394	2101	344	2471	1279	177	1255
PBANKA_0710600	0	0	33	14	81	38	90	28	51	12	30	6	518	179	261	816	289	84	1075	586	144	993
PBANKA_0710700	9	11	50	5	94	24	82	28	38	14	0	0	662	244	236	1074	175	50	1523	682	599	3490
PBANKA_0710800	6	11	303	80	983	375	1237	427	598	287	1445	971	3011	2116	2983	12925	7546	1000	3038	3316	1014	6937
PBANKA_0710900	0	0	52	21	64	68	92	75	48	22	0	6	226	46	182	324	297	99	238	140	137	496
PBANKA_0711000	5	11	13	0	98	24	91	36	54	23	14	6	463	150	89	409	552	134	2738	2272	731	4557
PBANKA_0711100	0	0	6	0	135	57	270	136	110	56	30	0	366	68	214	788	1438	250	589	215	847	4817
PBANKA_0711200	1784	1681	126	43	313	181	489	213	413	311	63	52	2115	1368	1218	8244	5780	1207	1618	3173	704	4138
PBANKA_0711300	6	0	11	0	51	23	44	23	27	10	5	0	110	36	23	22	87	31	1678	872	224	1212
PBANKA_0711400	0	0	6	0	24	14	54	25	73	26	0	0	27	10	12	18	93	26	205	162	7858	57720
PBANKA_0711500	0	5	18	0	52	37	83	20	25	14	0	0	275	62	82	498	227	39	1550	391	342	1799
PBANKA_0711600	13	14	6	0	32	13	27	17	21	7	22	13	244	106	40	142	34	7	158	147	6312	43554
PBANKA_0711700	16	22	33	8	50	29	43	26	12	7	49	53	1011	668	163	765	182	61	822	661	204	1478
PBANKA_0711800	386	469	266	57	808	329	813	291	425	170	649	256	8348	6742	2632	16651	7148	933	2039	3030	709	4231
PBANKA_0711900	15842	19583	20877	6944	79048	45274	51571	18095	19735	10049	26003	16019	120869	46300	37466	146621	45651	4945	35692	29134	10118	108009
PBANKA_0712000	12	19	126	20	144	68	162	49	135	48	998	842	2925	1677	291	1819	864	134	3934	2276	1440	9763
PBANKA_0712100	105	162	173	38	694	170	1466	488	933	386	149	57	2224	883	795	3954	13711	1650	7085	7830	274	1877
PBANKA_0712200	987	1133	615	205	374	262	424	152	149	81	52	10	1398	790	214	717	661	268	10705	6690	1913	16692
PBANKA_0712300	60	61	111	39	244	109	351	139	394	238	111	68	2144	1071	502	2368	1960	456	2480	1394	313	2285
PBANKA_0712400	89	156	46	15	54	32	49	33	87	59	316	254	639	451	101	407	181	61	691	374	308	2228
PBANKA_0712600	32	42	1720	618	1810	1170	3323	2134	1486	1112	89	97	6180	1422	6646	17690	16778	3107	9344	4515	942	10941
PBANKA_0712700	198	371	6	0	69	44	95	19	161	88	49	19	124	78	20	52	348	149	713	238	317	2124
PBANKA_0712800	0	6	110	27	125	66	84	31	107	41	1128	693	3536	3903	549	5396	925	64	610	1184	41	403
PBANKA_0712900	127	118	274	98	96	75	82	43	116	115	1202	1272	6964	2365	520	2004	1160	772	84715	39043	900	6467
PBANKA_0713000	43	46	20	5	55	47	98	44	79	41	11	0	84	16	96	221	355	135	320	102	13	101
PBANKA_0713100	30	61	31	13	124	74	781	335	2360	1508	504	226	2243	1030	89	162	21461	8174	851	876	294	1442
PBANKA_0713200	406	596	29	12	80	41	180	67	713	295	232	79	801	420	41	106	6854	1714	4382	5015	6176	43952
PBANKA_0713300	0	0	311	86	437	315	450	262	111	101	18	5	301	87	983	1741	714	139	426	201	99	646
PBANKA_0713400	0	0	22	0	123	70	113	20	42	17	8	0	95	14	157	524	205	27	749	156	41	216
PBANKA_0713500	0	0	158	30	236	82	177	72	101	48	46	35	740	329	821	4117	1653	261	1666	3051	549	3354
PBANKA_0713600	31	50	15	0	53	21	89	20	39	25	272	174	945	548	120	544	396	56	1335	780	127	792
PBANKA_0713700	7	0	131	22	238	79	220	73	119	49	31	10	1164	217	553	2538	1385	248	1832	1841	509	2823
PBANKA_0713800	0	0	33	0	60	38	70	23	42	22	0	0	110	40	78	439	278	47	426	415	107	742
PBANKA_0713900	0	0	14	10	117	54	154	73	60	38	12	6	186	34	44	103	1120	140	527	251	49	358
PBANKA_0714000	0	0	10	0	30	23	46	21	15	26	10	7	2061	847	85	199	566	459	51850	31100	558	3813
PBANKA_0714100	0	0	23	6	66	33	41	32	21	9	8	5	220	81	124	349	142	37	597	209	14	84
PBANKA_0714200	12	29	604	228	1189	725	1003	334	268	152	80	16	2268	1595	2068	9890	3342	397	1687	2993	183	1419
PBANKA_0714400	523	872	230	41	317	182	344	157	101	47	16	8	1228	192	418	1439	854	165	2594	1429	64	364
PBANKA_0714500	114	160	7	0	42	17	33	17	38	18	9	0	165	66	8	19	126	30	1345	819	477	2790
PBANKA_0714600	0	7	12	0	49	15	86	35	39	11	15	9	264	82	63	200	975	161	2122	1668	66	414
PBANKA_0714700	0	0	13	5	65	38	46	26	24	12	138	132	144	49	129	253	91	18	34	15	6	53
PBANKA_0714800	5	0	175	41	175	108	103	68	73	44	170	112	873	582	248	1105	247	48	100	97	77	625
PBANKA_0714900	0	0	72	35	406	228	271	109	82	43	8	11	95	50	25	85	35	0	51	41	18	111
PBANKA_0715000	15	32	164	48	385	169	550	227	428	197	249	150	3045	3328	1065	6325	19906	3138	2110	7604	2703	13209
PBANKA_0715100	0	0	80	7	119	49	121	48	37	27	6	0	392	91	241	1303	1032	183	254	143	19	138
PBANKA_0715200	13	5	452	172	465	234	339	171	132	123	511	550	3042	1308	1188	3604	1024	232	1111	594	167	877
PBANKA_0715300	0	0	6	0	144	101	525	195	240	119	20	18	1092	228	138	236	4590	809	1035	451	203	1229
PBANKA_0715400	18	14	72	9	147	64	189	73	68	47	12	6	310	143	219	801	1987	360	1215	686	103	754
PBANKA_0715500	0	5	103	22	399	184	569	219	274	146	51	23	659	153	578	1641	3476	850	1773	1020	125	1079
PBANKA_0715600	13	6	251	85	519	398	878	481	333	189	29	14	3038	627	2024	6728	5399	1035	1246	748	677	5486
PBANKA_0715700	35	44	102	34	178	95	215	110	125	77	342	243	1013	324	220	770	3243	623	942	581	128	1246
PBANKA_0715800	27	44	62	12	142	55	213	70	54	41	23	22	475	169	261	1123	1752	314	860	386	226	1599
PBANKA_0715900	0	0	139	21	282	175	440	222	239	116	35	9	829	491	803	3478	2963	467	648	1161	270	2185
PBANKA_0716000	8	19	567	106	857	341	999	362	414	220	109	32	774	837	1437	7388	7742	1000	2083	6438	399	2603
PBANKA_0716100	9	8	53	14	142	37	104	49	71	26	8	10	622	267	339	1930	281	52	777	908	9	78
PBANKA_0716300	37	31	18	0	30	8	36	15	18	0	0	0	114	38	26	95	192	30	200	55	187	1083
PBANKA_0716500	0	0	38	20	99	73	104	59	39	18	0	7	474	98	257	822	601	207	3780	2036	118	996
PBANKA_0716600	210	253	44	0	111	72	137	56	86	46	24	8	455	116	162	608	1609	368	2705	1670	85	865
PBANKA_0716700	115	191	138	30	176	51	179	48	106	31	26	9	738	233	632	2669	2537	541	3407	2401	396	2642
PBANKA_0716900	84	120	12	0	46	30	51	21	631	676	260	145	286	139	21	57	660	413	741	392	453	2258
PBANKA_0717000	7	10	150	22	218	108	210	79	104	67	39	20	1405	561	568	2425	904	194	394	281	21	172
PBANKA_0717100	47	59	44	6	58	14	61	15	54	24	6	0	234	72	77	303	312	96	328	175	25	172
PBANKA_0717200	64	34	46	13	331	118	516	199	289	125	57	21	1545	990	711	4220	7593	1114	3199	6445	128	724
PBANKA_0717300	46	51	384	82	1172	422	1232	413	551	195	465	216	4794	4836	1428	9098	5553	612	2826	6091	244	1541
PBANKA_0717400	16	20	42	6	156	54	161	69	92	37	19	6	905	212	241	945	930	192	577	255	101	745
PBANKA_0717500	7	0	110	21	105	48	139	55	63	41	24	24	1198	536	244	886	648	133	439	253	97	804
PBANKA_0717600	0	0	39	9	40	12	41	14	18	10	0	0	306	79	139	606	221	40	1890	989	580	3307
PBANKA_0717700	5	9	41	18	125	72	169	75	59	29	20	8	620	330	278	853	789	159	924	618	283	2322
PBANKA_0717800	76	175	1604	429	942	653	922	453	395	268	2028	1629	17942	6239	3498	16198	5443	652	2950	1746	348	3113
PBANKA_0717900	80	133	73	21	205	83	345	110	173	58	58	52	3577	1475	375	2168	2639	452	1264	593	434	3141
PBANKA_0718000	0	0	30	0	63	18	68	34	55	39	7	5	145	52	28	106	97	18	75	53	168	1146
PBANKA_0718100	0	8	138	17	250	99	260	128	196	84	59	16	441	306	298	1382	528	80	289	235	735	4558
PBANKA_0718200	0	0	12	0	64	25	65	17	23	20	31	33	630	419	183	929	746	122	176	207	34	124
PBANKA_0718300	18	18	80	23	387	150	473	160	217	82	41	18	121	56	269	1462	574	71	155	203	4512	33999
PBANKA_0718400	49	84	207	68	1065	468	1708	740	1129	571	164	96	644	412	1485	7687	6153	671	1119	4148	1017	6128
PBANKA_0718600	0	0	37	9	66	21	46	20	30	5	0	0	524	124	202	709	174	43	409	229	58	446
PBANKA_0718700	0	8	31	0	54	32	63	22	21	13	0	0	85	18	50	185	147	40	277	124	169	1218
PBANKA_0718800	44	42	262	76	451	327	719	353	668	494	145	64	1725	624	404	1574	5674	1150	1889	1054	190	1716
PBANKA_0718900	87	66	116	37	334	128	309	93	141	76	30	15	1065	1212	643	3189	771	132	1447	1845	2064	11265
PBANKA_0719300	240	180	160	37	302	151	417	139	148	58	36	8	538	96	601	2176	2486	329	1732	844	90	952
PBANKA_0719400	89	88	112	20	220	91	213	68	127	55	93	39	2075	1141	642	3119	2099	427	1330	1219	469	3741
PBANKA_0719500	291	329	478	97	1192	341	1980	651	2112	881	1197	585	2718	5598	2147	13067	20078	3395	3078	16093	2837	15123
PBANKA_0719600	9	11	124	20	180	135	135	54	50	25	0	0	645	190	363	1216	161	47	298	125	204	893
PBANKA_0719900	23	29	31	0	117	38	113	54	62	34	12	0	205	100	124	740	1048	167	976	984	394	2313
PBANKA_0720100	0	0	8	0	33	5	45	19	73	40	28	12	454	484	59	251	2412	377	2075	9250	1385	8617
PBANKA_0720200	71	89	60	26	273	79	302	80	172	55	199	103	2296	973	838	4873	2181	408	3462	2829	323	1968
PBANKA_0720300	16	21	207	27	253	138	242	87	84	50	294	178	2814	1219	774	3406	1070	146	827	518	137	1021
PBANKA_0720400	762	1032	224	57	1273	601	1395	670	1361	828	5829	3845	5913	6525	1597	10565	9661	1661	8113	12041	4630	32296
PBANKA_0720500	0	0	71	15	327	139	381	179	98	39	15	10	115	9	134	274	81	19	301	157	8	36
PBANKA_0720600	0	0	67	21	129	91	139	75	90	70	17	18	272	56	248	579	294	61	144	81	26	119
PBANKA_0720700	39	75	7	0	130	39	159	44	475	179	194	50	202	271	73	241	2500	771	397	790	117	667
PBANKA_0720800	44	60	151	20	304	85	169	47	261	148	2425	1510	1687	1272	320	1804	617	124	823	764	169	1156
PBANKA_0721200	0	9	21	0	68	16	42	7	13	0	0	0	189	78	51	256	88	23	361	158	24	106
PBANKA_0721300	31	34	31	0	37	16	63	27	24	14	31	25	652	258	139	913	829	166	597	404	59	277
PBANKA_0721400	17	16	21	0	136	60	132	60	44	25	9	0	486	124	260	730	394	57	404	130	24	110
PBANKA_0721500	6	16	154	36	354	112	558	149	224	87	64	46	1557	1541	909	4592	3167	386	3941	3335	177	1025
PBANKA_0721600	6	8	16	0	102	39	158	77	61	38	10	0	513	123	216	934	1041	125	923	287	38	149
PBANKA_0721700	65	130	688	199	1072	598	1066	452	348	251	63	40	6122	3280	3556	22266	8793	1054	1929	3206	349	2759
PBANKA_0721900	12	26	60	12	97	58	113	47	25	20	184	119	1782	948	289	1544	760	84	510	343	81	547
PBANKA_0722000	188	240	173	34	465	134	897	290	793	337	208	76	1766	1946	1201	8009	15655	1835	1661	8563	645	3812
PBANKA_0722600	0	0	6	0	17	10	18	0	20	8	9	5	5729	93	130	88	38	49	971	82	63	443
PBANKA_0722801	0	0	25	0	58	37	66	25	17	11	20	12	2519	194	176	584	198	24	146	79	9	77
PBANKA_0800400	0	0	28	5	63	34	101	52	77	43	629	497	13198	3652	780	4249	4117	560	1805	661	162	929
PBANKA_0800600	0	0	27	0	69	34	65	26	13	8	0	0	188	54	141	502	434	62	298	170	11	58
PBANKA_0800700	0	0	40	11	167	65	255	93	133	54	19	5	371	381	467	2136	1875	239	456	909	19	145
PBANKA_0800800	40	66	26	0	52	27	87	57	38	40	11	0	265	94	88	195	503	143	369	204	47	289
PBANKA_0800900	5	14	76	26	427	158	483	205	176	100	21	6	901	447	982	5386	2687	278	850	1061	59	233
PBANKA_0801000	21	24	7	0	25	24	23	14	18	39	10	14	302	152	94	533	215	41	236	171	24	96
PBANKA_0801100	0	0	38	0	87	29	93	28	52	33	11	13	392	152	142	854	707	162	2610	2401	275	1719
PBANKA_0801200	269	407	514	145	865	486	924	301	380	158	735	509	7506	9627	2747	11717	3160	598	3159	4738	851	7790
PBANKA_0801300	0	0	9	0	90	57	138	104	103	38	17	6	319	42	27	26	982	482	204	80	6	36
PBANKA_0801400	0	0	6	0	17	13	33	16	13	9	84	88	1963	1228	398	1874	514	73	665	338	0	50
PBANKA_0801600	154	207	500	98	803	272	723	256	452	189	1239	716	1771	3901	1526	8070	3982	422	1046	3180	152	932
PBANKA_0801700	6	16	110	36	393	149	420	156	209	71	48	17	656	740	694	3486	1148	165	936	2027	80	672
PBANKA_0801800	0	5	6	0	60	43	864	322	964	463	115	46	969	1865	56	174	22818	3605	8928	38883	137	1163
PBANKA_0801900	20	38	214	53	455	184	430	141	182	82	114	60	2082	1490	732	4765	1353	126	365	761	89	592
PBANKA_0802000	12	12	230	43	1200	551	2741	1081	2074	954	346	144	1746	2426	1017	6526	71055	7978	210	1589	64	410
PBANKA_0802100	0	13	40	14	155	90	319	139	203	51	40	25	1028	367	381	1420	2487	449	2111	1397	379	3139
PBANKA_0802200	0	0	15	6	63	22	705	237	722	291	63	29	1098	524	177	672	12375	1812	803	1154	23	152
PBANKA_0802300	141	221	798	152	2035	694	2920	1091	1325	560	1082	705	9682	23631	10728	62680	35229	3581	4823	32145	2275	14385
PBANKA_0802400	33	31	31	8	103	43	237	77	141	52	32	0	620	248	182	721	1897	320	1621	707	64	371
PBANKA_0802500	35	30	17	0	147	37	183	71	351	168	65	30	419	233	103	265	2505	573	1458	1870	100	581
PBANKA_0802600	0	0	33	8	132	54	149	52	54	28	7	0	335	115	220	1054	454	78	640	378	30	230
PBANKA_0802700	0	0	83	21	312	103	390	103	237	115	79	36	2004	1493	898	5189	4055	663	1450	2141	73	479
PBANKA_0802800	48	81	32	16	190	70	173	76	175	87	55	24	301	104	95	421	2454	543	1214	707	225	1550
PBANKA_0802900	130	190	137	20	164	51	119	37	81	24	34	11	1430	794	444	2225	678	94	1416	839	99	522
PBANKA_0803000	14	23	36	7	225	85	384	191	193	103	46	9	733	280	155	622	6695	977	1151	2050	21	233
PBANKA_0803100	64	114	385	162	1248	611	1897	788	936	394	133	51	1796	570	1590	7323	10518	1191	4059	4190	136	1496
PBANKA_0803200	520	857	284	84	1117	379	1838	698	1123	500	169	59	1899	1635	1922	11358	17025	1867	1896	5969	532	3509
PBANKA_0803300	5	11	140	34	251	96	207	65	56	46	26	7	869	781	415	2167	352	64	581	775	76	526
PBANKA_0803400	0	0	349	143	246	174	125	133	75	36	136	315	2139	750	445	1222	480	75	702	314	13	96
PBANKA_0803500	9	0	252	135	685	306	799	518	330	196	18	35	826	141	1123	2182	1888	517	1158	428	127	1055
PBANKA_0803600	22	30	324	109	618	259	690	245	226	105	364	332	2868	1795	2379	8762	2976	381	710	925	285	2505
PBANKA_0803700	8	10	197	52	383	155	397	157	153	74	26	13	899	395	814	4011	5922	760	1336	2130	81	591
PBANKA_0803800	0	0	18	8	21	11	15	14	6	0	0	0	17	0	10	90	37	13	110	60	0	0
PBANKA_0804000	19	18	706	226	486	285	550	289	168	126	728	637	6429	2985	1395	4564	1726	281	984	508	46	430
PBANKA_0804100	5	8	916	204	1234	491	1090	377	443	204	3474	1751	28150	29374	6263	54250	14134	1339	3842	8687	234	1612
PBANKA_0804200	0	0	58	10	82	32	62	19	17	7	0	0	284	78	373	1219	163	25	401	180	8	95
PBANKA_0804400	11	26	79	16	525	237	586	210	455	191	100	64	763	405	996	5716	4180	457	2255	2248	57	559
PBANKA_0804500	6	7	16	12	52	35	823	317	4426	3346	742	547	2247	1579	42	168	34833	8323	543	1012	87	875
PBANKA_0804600	51	51	201	58	267	122	132	51	66	25	58	36	3519	2632	985	5015	547	112	382	379	111	746
PBANKA_0804700	0	0	85	9	520	128	493	159	226	87	208	123	2024	1551	982	5228	1739	279	1589	2205	70	714
PBANKA_0804800	22	34	59	10	102	53	102	44	43	16	174	107	725	331	217	882	520	97	165	152	37	352
PBANKA_0804900	14	6	241	58	564	347	700	278	358	201	102	62	2434	1627	668	4037	3094	420	929	973	124	1234
PBANKA_0805000	12	25	157	61	519	218	541	220	138	94	13	8	844	320	569	2432	1128	175	706	457	96	774
PBANKA_0805100	81	113	163	60	263	177	304	132	212	116	825	644	2794	1575	559	2796	1056	193	667	467	408	2935
PBANKA_0805200	26	48	42	13	98	71	122	31	54	17	6	5	160	41	363	1657	501	78	726	496	43	354
PBANKA_0805300	15	13	28	8	39	26	73	47	43	16	80	68	263	71	154	297	244	92	336	98	95	640
PBANKA_0805400	7	16	33	13	57	36	50	28	42	22	141	117	387	95	163	534	342	71	262	109	49	240
PBANKA_0805500	0	6	202	33	322	199	307	116	142	58	19	0	938	379	553	3033	800	110	1807	1678	8	117
PBANKA_0805600	0	6	102	20	175	103	154	67	43	37	9	5	650	218	322	1042	239	56	718	249	0	38
PBANKA_0805700	1617	2400	13989	4663	14638	9227	12515	5912	4013	2142	3774	2887	54016	33392	34098	151612	25571	2600	17285	17314	1742	17148
PBANKA_0805800	0	0	29	16	121	98	130	41	67	40	7	6	782	364	312	1215	876	105	115	110	13	123
PBANKA_0805900	0	10	171	55	680	378	2400	1132	1028	625	139	47	1194	641	796	4898	7493	684	3681	4830	40	417
PBANKA_0806000	0	0	59	0	69	35	50	28	70	32	393	325	505	303	142	479	101	35	568	179	35	247
PBANKA_0806100	20	28	123	28	288	133	274	135	142	79	520	398	2136	1470	668	3496	746	129	472	391	77	444
PBANKA_0806200	0	0	54	27	117	90	162	104	47	40	0	0	103	15	259	820	339	46	448	217	6	39
PBANKA_0806300	8	5	13	0	216	125	234	85	97	51	6	12	233	161	680	2027	1413	196	1698	2586	142	1094
PBANKA_0806400	0	10	119	34	198	87	241	91	87	55	20	16	1411	797	526	1957	1552	254	1038	708	37	232
PBANKA_0806500	56	96	48	12	167	91	145	73	74	18	19	0	349	68	411	1511	226	50	869	380	88	669
PBANKA_0806600	51	60	92	25	276	140	229	87	85	49	37	6	555	225	465	2297	300	69	624	509	65	460
PBANKA_0806700	591	990	256	62	1255	471	1948	742	1285	580	163	62	613	960	2023	7228	21128	2505	1191	7315	275	1858
PBANKA_0806900	8	9	39	6	338	112	250	96	58	21	19	14	631	265	565	2135	634	89	456	448	7	78
PBANKA_0807000	47	69	560	170	1526	690	1893	712	846	369	918	690	7538	6536	5012	25168	12263	1371	6290	9685	907	8197
PBANKA_0807100	0	0	192	55	219	111	178	82	52	25	92	45	1448	735	317	1209	262	41	312	287	17	189
PBANKA_0807300	33	50	121	53	259	119	245	119	54	36	7	0	358	105	549	2249	685	85	175	132	47	273
PBANKA_0807400	20	23	136	27	173	71	182	63	48	18	5	9	244	69	249	905	275	49	69	70	11	56
PBANKA_0807500	0	0	202	40	615	192	567	177	221	113	39	28	1634	1482	2645	11729	4376	673	2715	6690	408	3050
PBANKA_0807600	102	137	1133	331	582	489	645	385	234	224	1210	920	8025	2669	1880	7433	2585	443	1963	1045	468	3052
PBANKA_0807700	146	167	91	25	162	63	332	139	263	150	93	36	1664	996	397	1700	5669	776	2909	2457	969	6218
PBANKA_0807800	0	0	35	0	99	72	252	76	89	48	9	6	235	60	55	167	1167	228	741	403	29	199
PBANKA_0807900	148	229	574	153	1587	579	2348	859	2043	923	1097	661	6385	16279	4156	27070	53783	6213	4335	22094	3331	20610
PBANKA_0808000	22	31	386	111	906	414	1356	495	659	327	99	52	1727	648	415	1156	19986	2486	2391	2460	2147	17125
PBANKA_0808100	850	1242	22	0	31	9	18	12	17	0	13	0	69	24	68	280	113	23	120	126	140	877
PBANKA_0808200	72	54	193	42	358	192	558	250	151	109	22	12	1132	123	1194	3695	1774	296	1121	523	149	973
PBANKA_0808300	7	12	70	13	170	46	162	66	119	69	26	15	2010	665	322	1543	892	268	1421	926	257	1746
PBANKA_0808380	0	0	6	0	24	6	33	9	43	14	12	0	37	8	22	91	51	26	183	51	7	41
PBANKA_0808420	12	10	39	6	95	44	133	35	130	60	28	9	369	97	209	895	431	132	902	447	244	1080
PBANKA_0808500	0	0	33	8	37	23	28	9	16	10	0	0	120	41	99	168	142	26	77	25	12	62
PBANKA_0808600	7	16	92	18	297	118	340	108	141	58	36	8	603	152	630	2441	664	145	1124	800	1621	9000
PBANKA_0808700	47	99	66	9	264	84	255	76	207	96	1842	1366	1861	1245	898	5759	1399	236	1439	1794	309	2141
PBANKA_0808800	33	27	63	14	94	32	46	32	30	9	9	0	442	202	271	1165	370	55	417	204	36	208
PBANKA_0808900	99	150	357	75	935	362	1407	509	524	247	135	56	3481	2954	1601	9390	5047	540	2199	2578	684	4436
PBANKA_0809000	31	38	153	60	453	234	559	212	185	86	32	12	581	197	791	3872	1459	171	1686	2223	3143	18488
PBANKA_0809100	0	0	78	16	196	79	286	130	97	52	42	9	1967	1071	461	2221	1929	246	361	258	57	330
PBANKA_0809200	0	0	30	10	95	37	112	54	51	12	6	5	423	122	197	678	850	197	377	164	176	1262
PBANKA_0809300	18	18	114	24	269	127	414	161	150	91	25	9	223	21	161	812	645	89	130	92	436	3501
PBANKA_0809400	0	9	31	6	64	43	792	448	668	445	51	35	612	145	87	315	4131	901	656	581	253	1725
PBANKA_0809500	0	0	20	0	178	57	334	121	320	148	39	15	115	23	17	90	313	43	185	75	103	584
PBANKA_0809600	18	46	102	19	365	104	808	266	1089	451	155	58	874	334	234	784	8068	1151	896	1066	382	2339
PBANKA_0809700	0	5	66	11	235	110	349	147	83	57	20	11	301	62	494	1231	626	194	1519	605	134	922
PBANKA_0809800	0	0	58	14	59	24	92	34	31	18	51	23	705	387	102	457	349	53	896	264	84	535
PBANKA_0809900	0	0	71	18	159	93	179	73	60	33	13	11	589	194	237	681	585	145	737	371	92	531
PBANKA_0810000	13	29	51	11	109	28	116	48	60	20	49	34	970	455	164	1060	596	114	1576	1001	93	686
PBANKA_0810100	18	17	22	9	82	39	78	37	72	25	28	0	545	173	109	858	155	41	805	319	31	153
PBANKA_0810200	0	10	22	10	82	33	87	32	68	28	29	0	719	635	306	1352	455	65	985	1216	7580	53210
PBANKA_0810500	9	7	119	36	129	129	113	93	48	39	345	386	879	614	182	1205	537	47	1114	624	82	575
PBANKA_0810600	30	48	497	113	1391	576	1674	582	759	333	3142	1764	3965	3227	1353	6198	5041	640	1413	2189	198	1935
PBANKA_0810800	66	89	5	0	32	30	208	74	144	63	0	0	341	139	29	53	1642	301	1100	570	66	468
PBANKA_0810900	98	192	28	12	84	38	159	61	189	113	78	62	1533	642	391	2230	1195	289	3936	3256	671	5547
PBANKA_0811000	6	0	70	16	149	94	145	74	42	22	54	30	733	352	313	921	461	67	272	165	8	91
PBANKA_0811100	20	30	149	46	391	184	355	98	139	51	565	436	1312	987	601	2537	996	136	499	493	58	731
PBANKA_0811200	0	0	5	0	17	8	21	17	53	19	6	10	277	83	214	925	223	53	243	432	11	103
PBANKA_0811300	18	58	273	77	1306	741	1881	788	912	494	423	276	4378	1363	2397	8961	6771	1242	4521	2485	153	1227
PBANKA_0811400	161	217	293	65	1402	585	4623	1901	4009	2237	5683	3245	2274	7300	1702	10893	13462	1427	1312	4971	423	3208
PBANKA_0811500	0	0	17	6	77	36	74	29	20	12	0	0	687	233	200	846	204	57	901	520	57	421
PBANKA_0811600	0	5	76	5	154	82	484	155	244	101	20	10	627	260	551	2898	837	110	563	365	14	128
PBANKA_0811700	20	56	23	11	35	46	76	42	72	46	7	5	217	21	127	533	481	163	477	194	42	315
PBANKA_0811900	11	17	64	20	213	105	187	63	115	51	89	57	388	234	255	699	219	63	473	250	82	700
PBANKA_0812000	70	94	51	7	280	171	477	206	208	89	22	17	484	125	332	695	1926	290	1694	764	41	339
PBANKA_0812100	30	59	12	0	97	53	178	82	89	62	10	0	241	47	43	114	663	175	885	311	18	106
PBANKA_0812200	9	19	25	0	181	99	425	178	1142	861	232	165	553	304	63	147	1840	950	2911	3248	178	967
PBANKA_0812300	95	112	48	19	253	139	551	224	218	115	33	21	277	44	68	82	1056	221	1005	518	119	863
PBANKA_0812400	0	0	72	5	182	135	268	101	142	41	41	14	489	246	482	1656	793	117	184	203	17	168
PBANKA_0812500	0	0	94	15	154	52	88	24	41	24	14	6	680	301	280	1890	287	31	396	299	12	52
PBANKA_0812700	10	5	103	18	321	121	688	279	363	136	26	13	1725	400	667	2820	7846	1091	1813	1186	69	496
PBANKA_0812800	11	9	169	37	319	131	334	136	135	61	22	0	1268	285	986	3944	1284	194	4920	3328	171	1247
PBANKA_0812900	6	0	51	13	118	49	101	29	46	15	5	6	919	360	221	859	373	124	22578	12897	78	787
PBANKA_0813000	3596	4726	377	114	892	546	1067	511	699	397	779	644	4549	1625	2143	7778	3674	897	3542	1592	641	5221
PBANKA_0813100	240	295	170	42	519	206	991	385	402	147	69	35	610	272	298	1009	4850	536	494	562	479	3014
PBANKA_0813200	0	0	43	6	115	55	127	42	58	26	13	0	663	274	188	1097	251	51	469	260	145	1160
PBANKA_0813300	8	18	9	0	53	10	165	71	103	55	17	0	838	286	225	752	1411	404	17061	12567	152	1537
PBANKA_0813400	38	33	80	17	260	152	237	80	122	54	21	20	619	148	677	2212	2292	383	1218	627	80	538
PBANKA_0813500	54	64	158	48	345	164	382	145	97	69	39	29	1817	621	394	1835	1511	247	1012	672	110	685
PBANKA_0813700	0	0	19	0	23	7	33	8	18	5	6	0	95	43	66	178	123	46	92	35	10	37
PBANKA_0813800	7	0	78	15	136	52	99	49	76	20	109	73	1008	629	222	1438	375	40	1035	1133	164	1451
PBANKA_0813900	0	0	151	38	325	153	443	183	173	79	20	9	888	369	776	2565	1260	233	489	288	170	1289
PBANKA_0814000	0	5	76	24	125	71	99	65	63	47	837	759	1033	606	157	934	353	60	532	300	115	747
PBANKA_0814100	0	0	51	15	155	64	101	32	55	19	16	0	642	175	399	2044	347	54	1090	453	38	319
PBANKA_0814200	0	0	1003	203	788	371	684	278	215	90	61	21	12922	3097	5654	24636	8590	919	3333	2479	396	2375
PBANKA_0814300	0	0	114	25	187	85	175	43	39	28	23	0	1173	487	509	2721	457	70	560	334	489	3263
PBANKA_0814400	8	7	94	28	179	89	240	108	154	87	33	15	280	37	213	647	459	199	331	184	176	1166
PBANKA_0814500	0	0	29	6	101	53	145	31	55	17	7	0	496	124	148	575	730	175	5855	2658	124	787
PBANKA_0814600	11	0	38	7	161	63	160	51	50	34	26	0	378	119	214	913	761	118	805	312	8	60
PBANKA_0814700	12	23	126	23	319	147	336	126	131	52	30	15	888	210	422	2144	959	124	308	236	33	222
PBANKA_0814800	170	145	15	6	26	24	39	25	185	177	124	57	184	62	51	108	236	281	202	95	154	1055
PBANKA_0814900	0	7	46	10	172	77	218	70	119	42	24	7	541	170	359	2032	1429	168	837	302	184	970
PBANKA_0815000	21	26	33	8	141	36	107	44	110	39	0	0	550	243	209	1102	831	125	467	305	565	2880
PBANKA_0815100	167	268	11	0	83	20	87	37	742	355	232	116	838	705	72	337	3445	1156	8002	12907	363	1682
PBANKA_0815200	8	13	27	15	225	134	450	189	209	136	26	27	2697	925	621	2790	3750	659	1864	1045	285	2403
PBANKA_0815300	0	0	147	39	185	90	210	54	119	62	250	164	2319	1668	470	2263	893	149	1275	1159	788	4979
PBANKA_0815400	0	0	6	0	10	6	59	47	339	227	53	57	871	345	25	83	1515	1037	24623	9021	370	2394
PBANKA_0815500	17	30	21	0	128	44	137	48	245	143	103	47	518	402	239	808	1722	344	3490	8190	285	1424
PBANKA_0815600	38	40	24	6	40	15	54	22	57	45	13	10	334	65	99	522	362	76	564	309	48	294
PBANKA_0815700	917	1072	909	226	1170	645	1046	395	514	266	71	34	1447	438	265	1085	3599	869	19461	16048	775	5634
PBANKA_0815800	55	42	50	9	68	32	115	39	58	38	8	10	86	35	25	49	469	128	837	357	82	729
PBANKA_0815900	134	207	55	14	253	86	442	157	236	96	29	17	1145	368	271	1159	3496	695	8671	7490	163	1460
PBANKA_0816000	0	0	106	24	336	116	500	214	310	115	34	23	480	165	230	626	1908	505	1613	727	103	661
PBANKA_0816100	7	5	109	44	198	114	199	122	72	54	44	28	406	137	231	400	339	96	437	127	28	168
PBANKA_0816200	181	243	10	0	59	16	46	22	27	9	6	0	463	111	163	452	624	115	2716	1643	357	2026
PBANKA_0816300	41	63	51	11	164	78	183	47	47	22	25	9	807	404	249	936	367	113	5104	3082	140	740
PBANKA_0816400	75	118	652	148	879	446	960	300	394	125	2374	1148	10576	6074	3294	16639	2756	374	2934	2502	2419	19464
PBANKA_0816500	0	0	23	0	46	21	44	20	49	18	8	15	420	177	81	650	119	27	704	384	1404	8170
PBANKA_0816600	0	0	73	11	120	55	103	49	103	49	248	149	2307	1733	334	2636	1439	216	1768	1787	75	268
PBANKA_0816700	6	9	17	8	206	103	283	150	137	122	5	16	258	80	128	350	1216	294	2084	1124	141	1015
PBANKA_0816800	76	101	5	0	20	10	42	19	28	12	17	5	371	93	32	123	269	92	10400	6150	278	1999
PBANKA_0816900	0	0	49	9	138	79	299	137	104	69	10	12	1506	352	237	1138	2415	368	2998	2022	286	1881
PBANKA_0817100	20	22	11	0	36	20	72	42	48	29	0	0	227	65	95	221	379	123	2011	903	196	1496
PBANKA_0817200	10	7	175	47	270	141	256	84	129	68	65	36	2241	1909	901	5126	780	155	1049	591	363	2133
PBANKA_0817300	87	80	8	7	72	45	108	43	218	129	22	46	37	26	26	35	257	101	317	245	47	344
PBANKA_0817400	334	490	165	32	456	187	559	185	543	284	1590	996	3370	3020	1587	8466	3448	611	2240	2170	128	636
PBANKA_0817500	0	0	50	13	127	49	122	37	15	11	13	0	142	23	104	399	208	34	45	16	0	23
PBANKA_0817600	0	0	60	14	72	44	73	40	45	28	22	17	423	263	105	436	132	28	95	78	21	112
PBANKA_0817700	443	743	38	8	158	46	164	65	196	114	1479	1189	4934	3136	746	4636	2856	463	2237	2363	277	2738
PBANKA_0817800	6	0	9	0	33	11	44	13	13	9	0	0	264	74	87	399	219	39	131	49	5	24
PBANKA_0817900	6	0	60	20	247	130	501	222	490	305	1746	1182	711	465	123	384	2007	356	167	167	239	1751
PBANKA_0818000	9	34	83	15	499	147	853	274	401	157	56	16	687	515	730	2267	8286	987	1660	5479	123	821
PBANKA_0818100	14	31	70	17	109	34	104	49	125	46	14	8	196	65	211	1247	1046	183	1029	703	61	387
PBANKA_0818200	9	6	9	0	105	28	91	34	95	46	19	0	51	12	5	32	141	35	1077	273	91	730
PBANKA_0818300	0	0	6	0	20	10	50	30	135	101	19	8	92	17	0	0	949	346	125	71	19	140
PBANKA_0818500	49	108	71	14	554	266	983	360	764	380	79	32	507	199	314	604	3186	615	1982	1801	74	499
PBANKA_0818600	0	0	144	14	260	154	279	97	114	59	514	294	2086	1561	773	3124	1183	155	329	317	5	138
PBANKA_0818700	0	0	13	6	53	30	62	22	15	12	61	40	176	71	100	271	117	20	147	36	9	79
PBANKA_0818800	0	0	9	0	27	12	48	14	26	12	7	0	226	56	92	427	299	41	472	210	8	55
PBANKA_0818900	24	35	2902	941	5110	3417	9303	4143	3001	1690	1274	1083	28262	9127	9363	40852	46893	6405	11349	5747	2008	22189
PBANKA_0819100	0	0	63	14	115	71	92	37	56	45	76	55	485	246	455	1016	163	99	282	202	63	439
PBANKA_0819200	68	67	128	25	249	128	395	180	300	142	46	61	1452	362	628	2544	2010	470	1928	749	164	1350
PBANKA_0819300	42	48	440	118	453	246	485	208	141	84	529	478	3813	1587	1350	4862	935	205	1512	843	303	2270
PBANKA_0819400	103	131	20	0	96	34	88	42	60	29	12	0	504	232	117	431	229	69	2834	2502	127	1064
PBANKA_0819450	299	346	386	100	665	408	760	361	417	217	75	45	500	112	770	2441	2945	565	2873	1044	776	4918
PBANKA_0819500	148	233	18	0	148	63	344	118	180	78	20	8	367	98	112	437	1850	325	674	649	229	1600
PBANKA_0819600	0	0	40	9	96	78	82	33	296	238	92	44	154	134	29	53	843	506	980	355	1264	9450
PBANKA_0819700	0	0	223	33	159	76	120	43	87	32	522	391	1704	998	385	1624	532	87	1406	880	467	3458
PBANKA_0819800	162	189	118	26	399	196	341	115	221	131	486	286	1738	1135	1062	4554	2090	393	2692	2629	847	6482
PBANKA_0819900	80	80	1148	336	1001	734	1019	576	407	274	2722	2533	6813	2703	2816	8148	4438	912	5016	2606	116	953
PBANKA_0820000	65	96	224	62	497	298	936	465	330	225	268	141	2144	919	961	2458	2635	488	983	485	130	962
PBANKA_0820200	583	729	5	5	63	40	79	24	43	23	9	7	17	0	10	12	68	23	136	85	10214	89421
PBANKA_0820300	19	18	199	48	376	222	333	134	92	45	30	8	270	60	621	2188	1208	194	929	496	32	275
PBANKA_0820400	539	782	14	0	127	51	105	37	49	21	11	0	27	9	20	112	38	8	150	96	8	87
PBANKA_0820500	0	5	21	0	78	20	53	17	27	10	10	0	160	87	94	532	102	16	160	63	5	29
PBANKA_0820600	92	125	23	6	80	37	64	29	30	10	0	0	166	62	149	483	77	26	95	63	227	1659
PBANKA_0820700	83	180	15	0	87	36	360	145	386	201	106	54	868	488	383	1981	5001	796	2172	2388	467	3619
PBANKA_0820800	75	89	111	35	1063	393	2308	885	1613	710	614	342	2312	2168	240	1013	42753	6109	1766	4506	537	3283
PBANKA_0820900	85	82	75	17	479	174	586	152	221	54	33	15	47	24	20	18	49	8	42	31	24	162
PBANKA_0821000	0	0	23	0	48	21	42	16	8	9	5	0	343	134	77	367	66	14	295	150	534	2283
PBANKA_0821100	0	0	63	22	281	130	511	219	182	80	37	8	565	215	695	3005	3194	435	836	2024	212	1479
PBANKA_0821300	7	0	41	5	99	28	286	88	108	67	23	7	207	73	150	803	515	63	1781	1045	328	1581
PBANKA_0821500	36	16	84	17	228	64	349	116	114	37	29	12	513	136	327	3185	1670	180	1167	928	452	2644
PBANKA_0821600	70	85	47	0	134	39	284	103	153	60	43	19	654	248	258	967	1890	313	2165	1253	126	605
PBANKA_0821700	0	0	250	92	276	195	315	104	68	36	101	67	3614	1833	1661	6321	1534	163	1447	1029	123	1128
PBANKA_0821800	20	22	100	19	219	82	224	57	66	27	37	29	938	351	412	1762	498	107	796	513	228	1783
PBANKA_0821900	75	113	119	47	167	121	185	87	57	36	7	8	465	127	192	333	104	39	511	142	104	644
PBANKA_0822000	0	5	25	5	131	44	235	113	234	132	39	18	137	21	108	351	597	181	429	218	38	263
PBANKA_0822100	32	69	158	26	275	98	455	175	349	150	705	377	3108	2138	657	2695	2202	476	2620	1365	240	1501
PBANKA_0822200	14	12	25	6	98	68	116	75	64	34	34	13	550	218	234	800	475	106	778	397	79	661
PBANKA_0822300	0	0	31	0	96	47	161	52	49	32	11	0	86	20	155	485	515	88	138	90	54	421
PBANKA_0822400	0	0	37	0	116	44	145	38	79	36	9	7	177	37	260	872	1083	192	139	104	120	783
PBANKA_0822500	194	314	107	19	440	142	530	161	222	93	129	81	1736	1872	718	4185	2479	300	1133	2081	669	5113
PBANKA_0822600	28	27	63	10	209	77	249	97	94	38	26	11	938	311	559	2848	2576	391	1123	730	171	1157
PBANKA_0822700	0	0	72	11	115	47	95	31	59	52	427	330	883	643	224	777	231	69	1357	863	199	1185
PBANKA_0822800	0	5	109	24	111	46	113	42	73	40	501	299	3879	3047	688	3459	1157	286	1652	1571	94	785
PBANKA_0823000	192	309	299	86	937	351	1062	410	533	216	198	82	7328	6086	3654	20432	14462	1849	6617	9282	526	3802
PBANKA_0823100	1177	1522	209	81	221	140	156	72	510	376	1598	1574	5183	2672	645	3329	1063	653	28168	16907	1609	12367
PBANKA_0823300	124	170	48	8	120	44	115	38	67	17	31	10	840	364	552	2508	787	184	2555	2438	611	4307
PBANKA_0823400	6	18	1846	446	1554	833	1457	484	439	195	176	66	17788	5953	6876	31378	6119	876	3764	2461	95	979
PBANKA_0823500	66	134	58	12	192	115	198	89	86	58	245	150	1787	679	1049	4508	1077	230	1357	948	62	661
PBANKA_0823600	0	0	32	7	53	14	65	28	19	11	56	24	1563	817	332	1874	708	135	1517	1286	109	734
PBANKA_0823700	115	132	184	26	567	184	806	236	703	294	182	40	819	598	611	4123	5005	646	1506	3887	732	3699
PBANKA_0823800	0	0	160	38	460	229	478	247	129	92	15	8	39	14	27	29	107	15	67	35	149	942
PBANKA_0823900	8	9	77	38	181	95	145	74	54	24	169	151	788	615	427	1585	363	60	145	144	71	538
PBANKA_0824000	0	0	9	0	25	13	21	6	11	8	0	0	71	25	5	30	30	15	588	305	47	266
PBANKA_0824100	0	5	62	16	99	43	49	37	43	8	29	23	405	334	71	267	113	31	330	309	262	1524
PBANKA_0824200	10	11	5	0	33	0	26	16	28	19	29	6	165	124	12	86	80	31	2238	2417	8172	60595
PBANKA_0824300	330	557	153	40	461	163	642	231	236	146	324	173	2014	2576	549	3984	3778	404	1847	6266	490	2913
PBANKA_0824500	17	21	13	0	64	24	68	31	23	11	5	0	64	10	31	56	219	45	269	116	837	5059
PBANKA_0824700	0	5	143	48	320	140	550	286	640	274	134	67	892	180	894	3721	1970	295	2948	1478	664	5582
PBANKA_0824800	61	78	178	50	218	162	243	112	170	123	470	524	1067	690	589	1181	413	129	1005	502	132	867
PBANKA_0824900	82	100	59	8	182	55	228	57	559	268	230	125	1333	739	524	3237	1636	330	2629	2663	637	4473
PBANKA_0825000	0	0	49	10	161	46	127	44	87	35	65	23	2427	2049	591	4159	768	145	597	531	1395	7494
PBANKA_0825100	0	5	61	5	132	60	123	45	56	18	23	0	866	488	305	1484	281	46	516	274	499	3615
PBANKA_0825200	0	0	5	0	25	12	60	18	30	17	0	8	410	207	93	573	406	81	1228	822	351	1961
PBANKA_0825300	130	239	120	30	186	117	311	99	202	118	89	39	1414	967	345	2192	2139	317	1020	1135	1688	11181
PBANKA_0825500	7	6	6	0	73	22	160	76	172	102	27	15	863	1052	40	179	1821	383	15658	40641	1540	9689
PBANKA_0825600	17	24	68	14	216	80	200	102	86	58	142	74	1360	1047	414	1951	1137	193	1261	626	276	2117
PBANKA_0825900	1185	1816	8	0	497	190	2907	1260	2195	1078	204	106	1081	457	13	71	330	140	22518	16171	2647	20118
PBANKA_0826000	16	25	48	8	278	68	713	240	525	212	408	219	1898	1003	329	1578	2331	389	477	351	231	1155
PBANKA_0826100	18	45	35	6	168	60	281	89	149	38	28	5	949	244	255	1476	1202	189	118	100	56	337
PBANKA_0826200	17	36	31	13	276	154	402	161	225	75	42	7	452	121	345	1674	1108	188	2496	1523	253	2418
PBANKA_0826300	0	0	39	15	64	48	76	45	13	8	0	0	35	17	126	206	107	31	187	75	62	252
PBANKA_0826400	79	53	11	5	117	57	335	139	143	99	17	0	261	103	205	888	805	133	1502	612	89	605
PBANKA_0826500	469	659	278	64	620	345	1446	533	772	370	200	126	2016	408	939	3264	4019	684	851	618	1686	14141
PBANKA_0826600	15	15	19	0	135	27	188	61	143	45	28	17	211	148	74	246	476	124	1379	1536	230	1719
PBANKA_0826700	8	6	11	0	79	37	172	66	202	108	2558	2373	26898	12831	3592	11388	4735	866	2403	1720	59	620
PBANKA_0826800	155	201	42	7	189	87	674	267	586	265	62	35	1016	701	555	2387	638	172	3665	3143	823	4830
PBANKA_0826900	77	119	394	97	2163	848	2442	764	1136	418	4478	2513	4676	6516	2705	13330	6811	860	2593	4255	467	3287
PBANKA_0827000	0	11	10	0	27	9	37	16	46	15	15	7	49	14	37	61	65	47	90	28	7	36
PBANKA_0827100	44	63	14	0	112	56	449	196	406	190	94	38	738	366	163	739	1149	292	4597	3812	166	1340
PBANKA_0827200	5	9	91	18	804	349	1688	637	682	298	65	31	1843	217	920	3219	8526	1255	399	236	57	373
PBANKA_0827300	0	0	59	23	182	89	209	85	154	78	39	40	322	373	134	604	570	102	615	2197	1108	6477
PBANKA_0827500	0	0	108	28	433	250	756	320	309	161	764	720	3225	3098	1357	6063	4461	544	326	945	265	1676
PBANKA_0827600	0	0	90	16	256	115	487	185	247	136	48	22	472	308	274	1389	3340	362	1149	4658	1442	10160
PBANKA_0827700	0	0	42	10	94	63	157	74	54	26	8	0	245	36	293	821	658	153	284	215	143	629
PBANKA_0827800	0	0	21	7	84	56	136	73	65	34	5	5	203	28	106	430	709	129	618	293	30	244
PBANKA_0827900	0	0	36	18	76	56	134	62	49	25	8	0	175	34	197	714	626	101	676	272	119	774
PBANKA_0828000	0	0	147	36	302	141	392	119	170	89	31	12	353	289	486	2330	863	224	4157	9435	2116	16179
PBANKA_0828100	8	11	39	5	195	74	201	69	186	65	29	18	458	159	149	598	1799	581	3801	3778	326	2391
PBANKA_0828200	23	40	34	0	97	30	73	26	62	30	5	8	517	155	30	116	633	220	4134	3783	196	1312
PBANKA_0828400	71	104	102	19	347	163	702	288	325	145	68	36	1359	478	329	1223	6911	1281	4387	3210	190	1351
PBANKA_0828500	10	8	56	15	152	70	154	72	72	29	15	15	293	77	202	770	686	200	2636	1330	83	596
PBANKA_0828600	0	0	79	25	250	130	356	159	145	111	12	9	539	96	464	2050	2262	354	1577	897	79	656
PBANKA_0828700	18	23	113	22	750	394	1277	539	458	263	29	16	385	107	406	1660	2393	277	723	409	420	3109
PBANKA_0828800	27	23	37	16	311	224	516	449	238	221	38	21	105	30	67	157	246	107	974	381	120	611
PBANKA_0828900	0	0	7	0	145	81	116	48	24	14	20	0	428	195	61	96	343	65	2011	2080	30	241
PBANKA_0829000	22	19	32	10	95	43	71	41	50	23	0	7	617	223	445	1825	390	74	1127	728	144	848
PBANKA_0829100	100	170	112	20	177	127	240	94	83	47	17	5	487	171	295	1439	304	75	425	211	78	499
PBANKA_0829200	15	28	15	0	52	23	162	62	112	56	31	10	546	160	129	561	1780	450	593	290	1077	7865
PBANKA_0829300	25	33	19	0	23	26	45	18	23	16	19	9	103	49	38	168	235	67	184	125	318	1678
PBANKA_0829400	0	0	5	0	8	0	19	9	10	0	0	0	221	44	54	173	108	27	597	148	53	368
PBANKA_0829500	0	0	125	32	139	58	120	38	110	56	24	8	1786	782	578	3334	864	189	808	577	571	2659
PBANKA_0829600	0	0	5	0	25	6	12	12	28	15	5	0	159	41	33	121	33	14	635	538	838	5057
PBANKA_0829700	0	0	67	11	65	21	31	13	13	7	73	60	2057	1387	97	594	81	24	1140	644	34	184
PBANKA_0829800	65	80	62	20	316	162	340	141	137	65	294	156	490	148	429	1789	1041	140	1746	722	624	4038
PBANKA_0829900	0	0	18	0	53	20	53	18	18	11	0	0	243	28	84	462	268	39	971	262	184	887
PBANKA_0830000	0	0	125	36	207	91	258	139	89	65	34	24	1804	749	494	1744	1236	210	1355	529	285	1962
PBANKA_0830100	0	0	36	8	140	60	171	35	85	35	8	0	640	115	330	1817	923	209	1631	935	77	412
PBANKA_0830200	24	29	91	19	2926	1816	9493	4888	3808	2581	224	123	9464	3631	8677	27408	83196	10217	3640	4200	413	3000
PBANKA_0830450	5	7	60	16	183	98	244	109	85	47	12	0	212	36	282	1425	1017	155	1773	813	189	1276
PBANKA_0830500	0	0	15	0	31	7	73	16	13	0	0	0	67	0	70	306	197	22	226	90	5	46
PBANKA_0830600	6	0	26	12	88	40	121	79	61	50	14	0	204	22	136	343	603	142	441	164	37	304
PBANKA_0830700	0	0	9	5	24	5	26	6	22	5	0	0	274	122	59	235	111	61	5626	3483	70	514
PBANKA_0830800	0	0	137	29	291	111	363	117	165	51	30	0	1640	963	1247	5095	1621	222	1158	765	1148	6825
PBANKA_0831000	57	59	40	25	3608	1507	27708	11809	47151	27098	7887	3266	20528	13495	153	250	310386	60092	3595	5565	213	2162
PBANKA_0831100	130	201	118	29	203	67	251	80	126	48	86	27	1710	1061	467	3109	1897	438	2970	2657	560	3291
PBANKA_0831200	68	131	28	9	155	58	467	146	637	324	111	64	1249	804	207	698	14489	2621	2483	4493	349	2338
PBANKA_0831300	77	139	88	14	180	81	233	107	76	23	222	130	1001	790	352	1873	1427	204	545	582	289	1895
PBANKA_0831400	8	13	32	0	104	39	116	27	39	13	30	26	314	127	226	787	299	54	571	359	55	368
PBANKA_0831500	15	27	125	24	562	194	636	198	322	115	70	21	631	367	2157	10102	2763	386	1318	3589	154	956
PBANKA_0831700	73	63	6	0	56	23	71	14	33	9	5	0	51	16	77	238	116	34	464	159	21	106
PBANKA_0831800	59	67	42	10	155	63	195	61	72	44	174	115	653	317	317	1346	786	180	1688	762	170	1207
PBANKA_0831900	132	147	177	51	258	86	194	72	121	69	787	393	2367	1758	458	2317	826	177	1018	763	1113	5868
PBANKA_0832000	0	0	27	5	54	23	44	18	11	5	10	11	428	197	154	597	273	40	1906	830	108	670
PBANKA_0832100	425	434	83	11	763	369	850	267	341	138	58	26	403	234	12	50	1095	159	225	199	132	1228
PBANKA_0832200	0	0	102	17	285	145	287	125	87	40	29	7	2517	1247	1005	6813	3619	393	213	299	1105	6423
PBANKA_0832300	0	0	10	0	25	10	24	15	52	42	6	12	236	55	75	245	242	92	665	219	75	369
PBANKA_0832400	0	0	9	0	17	13	21	11	19	9	13	0	198	45	24	95	254	60	2049	837	674	3266
PBANKA_0832500	0	0	133	24	208	123	250	70	75	26	10	5	309	150	198	557	970	140	2411	2970	512	3718
PBANKA_0832600	0	0	157	38	247	125	297	144	93	56	7	6	891	137	776	2127	1169	201	420	179	53	414
PBANKA_0832900	47	60	82	16	354	157	734	250	864	404	172	67	1397	714	569	1801	10388	2322	638	843	217	1261
PBANKA_0833000	352	385	246	101	926	527	2001	762	694	456	140	82	2251	459	812	1693	10945	1930	2116	1171	578	3634
PBANKA_0833100	10	14	469	121	2351	1281	1925	669	415	187	44	21	2060	446	1162	3877	755	189	1333	627	353	2856
PBANKA_0833200	10	10	114	30	398	154	389	161	152	72	78	64	1240	358	412	2119	3206	417	1864	1351	629	3566
PBANKA_0833300	12	19	5	0	167	58	392	153	273	108	43	21	559	146	22	103	2120	354	1638	1159	377	2324
PBANKA_0833400	61	106	96	18	196	65	233	99	93	40	21	7	483	119	366	1039	873	275	383	201	114	612
PBANKA_0833500	135	221	87	13	194	99	186	62	125	56	151	72	669	570	312	1607	686	138	494	347	116	575
PBANKA_0833600	25	22	99	11	241	77	374	134	248	75	246	191	2162	963	719	3450	5536	776	1692	1082	67	490
PBANKA_0833800	21	19	72	13	273	96	409	132	243	134	91	35	473	203	245	1180	1151	197	1032	691	1075	7249
PBANKA_0833900	0	0	11	0	105	51	116	66	50	17	17	6	328	135	213	884	383	77	1011	1475	207	1363
PBANKA_0834000	0	0	52	7	133	63	116	59	61	18	9	0	285	74	170	574	486	142	545	312	16	135
PBANKA_0834100	13	15	40	0	185	62	216	71	143	52	36	9	201	105	204	609	880	131	1490	2250	289	2058
PBANKA_0834200	11	14	46	15	117	43	90	40	65	30	38	16	77	25	156	694	221	38	579	421	273	1489
PBANKA_0834300	21	35	84	25	311	120	478	178	224	86	36	21	761	275	693	3376	3466	393	1917	2169	434	2933
PBANKA_0834400	76	146	245	62	564	346	753	326	247	152	44	17	2157	693	1215	4713	3879	657	3244	2446	912	8069
PBANKA_0834500	12	16	21	11	64	30	95	51	28	12	0	0	86	12	37	112	133	39	590	267	125	747
PBANKA_0834600	17	29	41	14	154	57	238	65	73	36	16	10	952	332	249	995	1090	242	2129	1914	668	4528
PBANKA_0834700	15	30	88	19	209	98	240	97	117	52	43	18	1230	696	363	1411	1484	266	1066	651	240	1710
PBANKA_0834800	157	207	67	17	111	44	146	50	64	23	14	6	502	201	181	611	372	67	1109	369	659	3804
PBANKA_0834900	92	137	142	26	396	138	398	139	207	119	41	31	1413	694	842	3875	1639	275	1681	1482	1395	8358
PBANKA_0835000	0	0	24	5	107	43	148	52	50	21	5	0	48	17	89	231	162	46	349	156	29	218
PBANKA_0835100	5	0	64	7	109	72	142	76	44	31	0	0	128	8	162	504	579	117	311	138	95	637
PBANKA_0835200	0	6	244	78	265	174	319	190	95	71	16	11	399	62	635	2472	2023	299	735	499	160	1389
PBANKA_0835300	39	45	97	23	240	110	375	162	176	67	68	67	1263	546	575	2039	944	226	1771	1020	340	2686
PBANKA_0835400	87	77	16	0	43	24	50	12	133	101	48	39	235	128	16	98	179	225	2846	967	69	416
PBANKA_0835500	66	123	262	62	285	75	359	110	274	135	53	11	1861	504	386	1928	4127	902	7844	7021	223	1652
PBANKA_0835700	85	121	7	0	29	17	83	24	62	28	20	15	443	325	111	434	641	144	312	174	525	2527
PBANKA_0835800	10	13	63	25	146	68	139	75	52	27	34	28	546	242	307	843	608	146	306	121	296	1873
PBANKA_0835900	9	8	34	10	54	34	75	41	31	13	25	19	166	52	109	330	212	50	82	33	126	639
PBANKA_0836000	12	7	79	22	276	113	271	105	188	82	98	36	964	628	776	3125	1966	352	781	673	153	1224
PBANKA_0836100	0	0	12	0	63	31	47	30	25	20	15	0	161	45	92	262	282	76	180	78	0	47
PBANKA_0836300	6	16	33	9	405	195	1144	500	607	297	39	19	2706	706	2361	7610	11984	2237	3567	2129	99	777
PBANKA_0836700	0	0	19	5	120	58	102	51	51	27	8	0	816	249	450	1202	1700	328	413	161	0	13
PBANKA_0900900	6	16	33	12	165	76	179	54	487	301	151	73	160	427	135	541	1672	450	135	400	20	129
PBANKA_0901000	0	12	18	0	82	33	56	10	59	50	47	28	1276	379	357	1193	409	154	1751	694	44	463
PBANKA_0901100	246	385	156	45	570	242	800	312	389	151	72	26	639	295	589	2293	5552	642	594	833	145	900
PBANKA_0901200	6	14	35	7	105	67	136	72	76	66	7	7	161	30	158	630	784	141	828	321	17	134
PBANKA_0901300	1070	1493	118	29	461	225	364	181	181	97	42	11	594	330	483	3365	2134	184	1474	5195	144	801
PBANKA_0901400	25	35	229	69	325	172	304	162	110	77	34	14	268	68	412	1219	1017	121	866	443	155	1136
PBANKA_0901500	7	8	13	0	113	32	175	49	56	22	9	0	482	72	222	1159	960	125	520	326	12	69
PBANKA_0901600	11	5	53	9	109	88	181	61	49	30	6	10	422	255	334	1191	422	105	383	212	17	155
PBANKA_0901700	19	25	31	14	51	48	89	44	32	31	5	0	30	16	71	104	119	47	415	82	24	223
PBANKA_0901800	19	49	348	55	1806	652	1863	630	712	328	139	44	455	313	1115	6331	7838	1246	304	1091	194	1231
PBANKA_0901900	21	15	70	14	147	93	304	109	1022	448	157	99	1381	3253	473	2757	6454	1250	13661	119662	545	4268
PBANKA_0902100	2743	3844	2237	561	3781	1723	2857	830	1026	411	278	144	323	445	121	599	304	37	407	432	68	488
PBANKA_0902300	7	0	8	0	46	31	39	29	62	52	10	0	139	295	196	609	627	243	2110	5244	388	3080
PBANKA_0902400	0	0	16	0	18	0	24	9	15	11	0	0	197	92	25	108	258	76	1586	1357	25	96
PBANKA_0902500	184	317	124	48	233	99	254	81	200	68	24	12	985	798	447	3428	6557	698	2169	5710	818	4831
PBANKA_0902700	31	53	76	17	71	30	91	39	27	8	11	0	63	38	0	11	174	35	606	621	36	273
PBANKA_0902900	12	11	17	6	114	46	220	168	62	52	33	16	627	323	134	211	484	346	18508	5881	166	963
PBANKA_0903000	35	43	201	61	290	120	245	80	122	69	1560	1034	2048	1683	511	2656	547	133	1991	1790	50	373
PBANKA_0903100	93	152	6	0	28	14	35	8	16	7	5	0	181	50	16	71	102	32	1421	621	75	424
PBANKA_0903200	103	142	115	17	251	78	239	63	95	31	70	38	517	423	240	1098	265	54	1112	722	173	1097
PBANKA_0903300	8	6	25	13	101	48	148	28	50	18	12	0	184	53	32	187	416	48	790	786	65	429
PBANKA_0903400	8	17	51	6	192	73	255	104	294	123	46	20	2615	982	421	2138	2932	678	1462	1238	243	1734
PBANKA_0903500	10	13	77	14	235	60	352	110	192	67	27	16	398	96	144	814	1717	243	714	409	49	289
PBANKA_0903600	11	6	128	35	823	542	1724	611	532	334	78	37	2222	409	1756	7225	3869	590	2090	1394	97	778
PBANKA_0903700	0	7	28	7	49	56	58	40	34	31	9	5	167	38	189	301	256	123	510	149	14	86
PBANKA_0903800	0	6	30	0	107	45	473	201	1191	667	147	105	2635	2626	134	474	13883	3513	48174	76716	3761	25297
PBANKA_0903900	14	16	79	14	196	104	409	142	240	96	27	12	1219	510	691	2323	3839	773	637	490	132	893
PBANKA_0904100	119	110	133	29	211	139	415	199	214	174	81	39	1599	458	299	1028	3847	847	1035	489	304	2098
PBANKA_0904200	8	17	55	6	160	61	137	47	49	19	20	17	898	629	116	556	511	207	13393	12050	135	905
PBANKA_0904300	5	6	89	18	119	52	104	32	24	17	6	5	182	20	224	476	150	79	1783	562	19	141
PBANKA_0904400	39	35	37	12	135	58	209	73	55	40	57	34	539	250	170	911	582	71	486	416	518	3399
PBANKA_0904500	43	55	51	12	189	92	245	105	88	56	11	0	501	75	339	1451	977	133	734	464	1018	7204
PBANKA_0904600	0	0	11	0	52	22	83	38	79	34	23	8	629	474	98	420	386	90	4904	5451	367	2346
PBANKA_0904700	7	6	88	30	62	28	78	34	19	8	61	24	915	208	792	756	189	147	344	135	8	190
PBANKA_0904800	0	0	21	0	15	6	20	8	14	7	0	0	1181	396	38	226	219	44	1614	731	13	138
PBANKA_0904900	0	0	19	0	53	62	64	33	10	10	0	0	163	45	120	338	128	28	391	136	15	100
PBANKA_0905000	32	21	399	94	620	375	484	217	113	125	545	349	1867	1040	1045	1953	538	178	483	262	64	407
PBANKA_0905100	0	0	39	5	141	58	149	46	74	47	12	5	160	80	162	610	270	52	349	157	17	128
PBANKA_0905200	10	19	87	17	657	302	812	282	1631	815	240	170	672	178	490	1981	1659	520	2345	1688	1164	7167
PBANKA_0905600	36	51	230	83	262	159	293	164	155	139	503	463	3302	1195	1148	3724	884	186	3850	1797	372	2094
PBANKA_0905700	7	8	64	29	110	66	113	25	34	26	136	94	826	391	287	922	224	51	664	385	90	687
PBANKA_0905800	0	0	90	26	220	78	282	84	256	110	29	20	1735	528	415	1541	2506	487	1186	645	138	849
PBANKA_0905900	209	269	123	20	373	149	331	81	553	282	162	56	1549	2238	132	461	2926	886	28208	75280	466	3329
PBANKA_0906000	0	0	8	0	70	28	55	30	30	13	0	0	49	15	20	54	102	35	318	206	124	837
PBANKA_0906200	6	5	134	26	281	105	364	134	116	60	10	0	1286	362	375	1895	1542	178	1402	799	368	2851
PBANKA_0906300	0	0	63	11	133	91	121	54	58	19	17	0	790	366	213	846	585	108	359	265	536	3587
PBANKA_0906400	19	20	1185	288	846	422	753	353	251	212	1702	1226	5116	1903	1287	2997	897	253	1284	518	81	633
PBANKA_0906500	14	10	672	184	571	294	724	327	182	133	606	516	7710	3181	1240	4349	1960	459	1458	529	38	382
PBANKA_0906600	13	19	74	23	132	66	126	55	101	37	126	103	2067	1145	339	1615	641	174	1588	1207	543	3364
PBANKA_0906700	208	297	103	27	443	123	524	228	341	150	70	20	1256	659	727	3694	5099	772	3644	3744	643	3798
PBANKA_0906900	220	419	319	77	1610	586	2140	714	891	348	1201	696	3479	6830	2797	15947	11774	1229	3047	8213	1459	9657
PBANKA_0907000	6	5	36	8	40	20	53	5	16	8	0	0	326	67	142	731	141	62	2021	1917	1865	11984
PBANKA_0907100	0	0	14	0	28	10	17	10	40	11	8	0	1139	678	34	108	477	298	35330	29011	1062	8633
PBANKA_0907200	109	152	62	16	177	93	533	206	345	130	24	15	785	125	17	42	3157	760	1631	835	126	879
PBANKA_0907300	0	0	60	7	141	74	314	91	74	36	8	9	954	244	421	2472	2794	319	939	908	54	331
PBANKA_0907600	0	0	44	6	195	63	189	88	63	40	0	0	146	32	46	99	503	84	785	230	86	589
PBANKA_0907700	0	0	18	6	199	66	551	215	277	106	40	15	965	469	92	308	7469	1022	1840	3230	298	1938
PBANKA_0907800	22	35	54	18	187	104	236	107	94	77	17	7	135	24	105	289	455	97	583	242	46	438
PBANKA_0907900	5	12	6	0	25	13	54	23	56	23	24	8	1770	4174	139	566	2431	659	21270	147029	506	4179
PBANKA_0908000	30	55	58	12	215	69	279	88	128	56	26	9	228	282	978	6533	3092	335	507	1599	133	846
PBANKA_0908100	49	76	99	25	446	172	525	209	220	93	33	16	299	194	1034	4629	1583	200	1450	2868	50	287
PBANKA_0908200	91	162	85	20	460	188	1348	536	674	369	252	126	1385	779	336	1962	1146	157	1213	922	241	1504
PBANKA_0908300	57	77	48	12	830	327	2409	872	1579	740	3910	2414	1518	3294	1123	6401	2508	342	1184	3109	413	3022
PBANKA_0908500	0	0	13	0	36	11	35	8	49	10	17	0	254	219	33	88	456	146	1865	5279	116	979
PBANKA_0908600	69	57	12	0	67	45	70	34	64	50	8	6	31	14	0	14	332	96	431	76	1649	13906
PBANKA_0908700	0	0	39	18	96	28	86	33	48	33	0	5	256	80	323	1357	1439	239	2277	1202	340	2612
PBANKA_0908800	5	0	99	34	272	121	474	224	222	131	57	19	1416	346	531	2629	5502	776	5325	3715	207	1475
PBANKA_0908900	119	130	48	15	150	79	174	89	52	29	9	5	380	118	219	539	309	93	912	508	126	645
PBANKA_0909000	0	0	9	0	27	24	34	16	23	11	0	0	98	25	25	145	105	28	388	129	28	412
PBANKA_0909100	0	0	40	16	119	84	179	78	38	27	6	0	361	117	221	793	399	63	559	241	0	49
PBANKA_0909200	100	138	46	13	350	101	329	126	158	69	44	6	506	265	647	2541	2133	297	1205	1531	206	1154
PBANKA_0909300	11	29	31	0	209	86	366	149	128	63	21	6	165	59	172	491	732	164	510	454	50	291
PBANKA_0909400	901	1312	7	0	24	13	48	9	31	24	13	5	173	34	11	29	202	52	2205	1248	3991	27260
PBANKA_0909500	51	71	30	0	163	110	186	56	53	29	11	0	164	64	27	55	145	80	2739	1587	212	1340
PBANKA_0909600	208	319	562	146	1120	398	1030	346	387	167	502	363	3247	7616	3088	15118	3900	552	2904	8500	323	2490
PBANKA_0909700	0	0	19	0	61	29	48	16	18	18	0	0	377	177	236	512	144	30	280	95	16	113
PBANKA_0909800	143	172	390	102	607	244	451	147	126	71	24	16	186	75	589	2932	460	44	320	719	6493	49260
PBANKA_0909900	1119	1803	221	45	750	422	1181	379	481	216	123	49	1885	1537	895	4215	3396	474	1196	1409	130	948
PBANKA_0910000	11	15	7	0	74	24	56	42	340	195	1213	563	1465	2832	992	5166	3904	1014	1955	6464	37	148
PBANKA_0910100	0	0	60	21	141	74	175	69	57	32	9	15	1382	457	433	1871	1682	242	609	353	16	82
PBANKA_0910200	110	154	398	105	736	392	742	362	246	153	44	16	2169	670	2258	13249	4958	480	2051	2462	571	4450
PBANKA_0910300	0	0	13	5	395	203	1320	525	1083	533	146	50	1025	751	207	361	20026	2794	2075	6138	44	390
PBANKA_0910400	0	0	14	0	22	12	35	9	18	7	0	0	54	11	34	89	54	14	45	60	0	0
PBANKA_0910600	0	0	36	0	49	21	54	21	26	20	0	5	165	64	78	222	317	65	268	147	27	224
PBANKA_0910700	68	67	7	0	84	42	371	132	976	420	198	75	391	723	66	228	17504	3086	621	2958	284	1882
PBANKA_0910800	91	103	26	0	53	32	53	22	26	8	20	14	146	83	18	73	188	34	892	893	20	81
PBANKA_0911000	0	13	5	0	103	47	155	71	85	40	21	7	144	63	0	15	138	36	1487	1016	12	58
PBANKA_0911200	57	71	86	0	81	63	91	46	29	18	7	0	284	51	192	496	802	152	390	164	14	179
PBANKA_0911300	23	29	290	66	768	400	665	201	147	64	22	8	762	269	447	1853	411	71	157	64	0	30
PBANKA_0911400	0	0	176	40	267	103	224	63	88	59	183	125	2090	1155	775	3196	1193	188	890	818	74	616
PBANKA_0911500	46	86	5	0	25	20	84	36	178	123	35	19	227	93	38	85	1559	473	1880	1690	99	837
PBANKA_0911600	9	0	48	7	104	61	125	57	61	27	9	6	235	69	215	981	930	139	1113	647	47	340
PBANKA_0911650	55	52	124	12	67	50	65	24	92	59	26	0	800	165	1535	593	1095	337	13911	1223	0	24
PBANKA_0911700	416	549	19	8	66	47	87	40	833	559	415	187	1140	903	266	1110	3883	985	5790	7198	1157	7793
PBANKA_0911800	38	83	44	7	131	63	208	77	113	37	19	14	1628	657	266	1359	1123	155	949	637	147	915
PBANKA_0911900	0	0	80	12	69	48	72	31	102	77	42	21	618	166	480	1888	1231	395	243	198	38	155
PBANKA_0912000	19	27	341	68	434	150	389	132	333	147	2805	1528	4272	6546	1124	8850	1735	203	1449	3312	543	3377
PBANKA_0912100	13	13	300	107	505	299	879	383	408	292	41	48	2872	907	1166	3384	4668	1096	2764	1111	1795	11736
PBANKA_0912200	0	0	142	33	281	88	202	53	86	46	77	42	1803	1191	896	3830	807	133	691	697	23	177
PBANKA_0912300	14	14	704	209	798	327	757	305	269	162	623	435	4234	5584	3299	18392	5347	603	882	2684	737	5183
PBANKA_0912400	9	14	56	7	106	48	106	42	297	163	47	26	1007	882	37	91	3176	806	1868	1224	45	419
PBANKA_0912600	0	0	31	9	346	147	738	254	474	233	77	28	761	1270	644	2247	9817	1021	1501	6568	242	1821
PBANKA_0912700	7	0	71	10	209	81	319	171	163	99	16	13	923	303	426	1330	1730	466	702	304	19	148
PBANKA_0912800	151	230	7	0	19	13	25	21	13	6	36	9	128	53	46	284	88	25	175	98	50	326
PBANKA_0912900	75	75	35	6	51	31	58	20	22	14	88	53	343	179	99	414	237	75	297	167	87	677
PBANKA_0913000	85	92	108	29	314	132	356	112	174	87	119	71	444	255	441	1367	1116	183	1981	3601	89	591
PBANKA_0913100	0	0	31	5	89	56	84	28	25	25	12	0	91	27	140	422	131	37	723	326	20	153
PBANKA_0913200	14	23	48	8	148	73	329	97	113	61	10	13	994	272	373	1297	1305	284	1271	653	49	370
PBANKA_0913300	6	16	76	18	270	153	421	131	158	75	33	24	312	105	283	1181	1158	152	325	314	38	292
PBANKA_0913400	0	0	51	14	203	155	326	133	1705	1199	8716	7778	5670	2871	2545	8600	3359	887	1062	715	108	1002
PBANKA_0913500	0	0	13	9	76	70	81	36	49	9	0	0	65	6	114	300	200	44	9	11	0	7
PBANKA_0913700	23	57	88	16	350	150	424	166	166	85	90	53	1132	507	536	2831	1981	224	568	444	44	466
PBANKA_0913800	61	90	208	66	453	261	485	189	230	102	351	229	3588	2113	984	4257	1948	253	954	946	70	478
PBANKA_0913900	40	65	84	14	352	123	486	170	353	144	70	18	1436	840	498	2754	10425	1745	1627	2824	81	610
PBANKA_0914000	9	30	63	13	177	100	176	69	58	32	15	0	302	149	149	465	373	145	179	173	18	109
PBANKA_0914100	12	24	40	9	196	78	589	244	485	220	86	26	544	604	366	1800	10315	1307	1052	4234	402	2816
PBANKA_0914200	139	189	334	58	585	185	503	204	660	253	5325	2996	3580	5407	978	4614	1607	372	1098	1856	366	2079
PBANKA_0914300	12	15	104	25	343	228	391	216	103	87	9	20	519	197	1084	3161	2573	439	629	377	44	450
PBANKA_0914400	1215	1776	2162	734	1777	1092	1607	735	395	262	328	274	11009	6466	4132	19523	1985	278	2040	2226	934	8600
PBANKA_0914500	31	30	92	13	307	124	830	291	403	191	94	64	783	514	456	2184	3822	532	741	928	329	2521
PBANKA_0914600	5	6	161	22	246	96	450	173	247	100	40	0	1639	742	464	2580	3922	651	10060	9198	185	1726
PBANKA_0914700	0	0	122	37	283	159	320	148	78	54	128	71	1642	1462	560	3264	1394	144	321	533	21	151
PBANKA_0914800	15	12	52	10	50	28	33	21	37	5	16	0	844	457	205	1034	297	37	617	239	8	47
PBANKA_0914900	0	0	22	0	58	26	51	22	36	9	6	0	160	30	169	747	150	28	768	504	291	1622
PBANKA_0915200	23	59	277	47	863	406	1331	436	668	274	93	38	2565	1411	308	1016	29400	3245	132	386	31	215
PBANKA_0915300	58	92	236	50	346	109	253	95	400	155	2126	1145	2500	3230	906	4888	1508	254	727	1497	458	2872
PBANKA_0915500	29	29	23	5	93	29	116	37	66	17	11	0	262	118	114	637	312	41	366	191	22	126
PBANKA_0915600	318	385	23	0	113	67	1865	913	3423	2000	266	162	1161	263	121	323	10259	3812	1503	661	207	1567
PBANKA_0915700	0	0	68	15	232	155	337	132	176	84	34	10	399	190	186	758	644	105	259	134	42	452
PBANKA_0915800	8	6	48	10	131	78	205	61	75	33	64	39	1054	425	265	1157	827	161	653	457	82	501
PBANKA_0915900	41	46	14	0	65	16	66	19	62	19	8	0	164	126	47	324	271	86	757	486	245	1109
PBANKA_0916000	32	52	65	16	248	93	250	116	77	51	134	120	1338	1230	564	2993	1268	165	379	363	3594	19993
PBANKA_0916100	6	8	85	9	208	81	356	153	153	56	13	9	798	133	362	1224	2148	375	3700	1955	116	891
PBANKA_0916200	45	50	661	211	889	439	885	385	251	183	48	51	3996	1226	3323	14440	3416	452	2105	1807	172	1679
PBANKA_0916400	133	206	165	30	526	249	701	241	298	132	73	44	1026	615	652	3167	3245	435	1792	1655	3410	25306
PBANKA_0916600	7	8	84	18	399	171	553	217	245	128	44	13	409	209	337	1300	3656	475	1389	1767	659	4546
PBANKA_0916800	0	0	32	5	143	35	115	33	79	46	15	0	560	383	355	1710	427	67	602	431	132	709
PBANKA_0916900	23	25	51	6	217	67	221	82	70	30	26	9	439	218	167	695	847	167	1732	1134	425	2632
PBANKA_0917000	36	44	16	0	76	20	108	44	70	41	0	14	668	204	97	259	1966	421	2256	2214	704	4152
PBANKA_0917100	8	28	24	0	49	18	114	35	151	63	39	0	330	99	26	121	2560	468	2866	2012	446	2849
PBANKA_0917200	86	140	42	12	144	50	98	29	50	27	14	6	1007	183	260	885	291	79	3122	1774	291	1441
PBANKA_0917300	49	69	97	19	145	57	125	45	88	50	85	32	730	678	222	1202	718	109	1014	753	856	5800
PBANKA_0917400	9	10	20	5	75	37	98	39	46	34	8	0	175	54	30	101	250	99	2608	894	438	3078
PBANKA_0917500	76	109	220	48	650	214	762	257	366	153	151	56	1858	1332	1820	9271	9955	1437	3816	13207	800	3325
PBANKA_0917700	80	146	84	11	204	69	212	80	142	63	660	328	1744	1222	422	1564	532	176	476	503	235	1274
PBANKA_0917800	11	29	41	8	167	63	206	81	144	52	45	19	1421	760	351	1611	1153	185	1012	673	1100	7511
PBANKA_0917900	9	0	203	60	470	275	774	311	303	120	49	22	2932	833	1420	5829	4312	655	1788	1149	185	1798
PBANKA_0918000	864	1201	3183	1036	2920	1760	2971	1364	967	548	4017	3481	19038	8841	4346	11177	3748	855	4305	2018	3110	29105
PBANKA_0918100	9	20	379	63	241	79	240	75	68	26	339	180	4007	1773	725	2397	1056	259	690	310	141	1094
PBANKA_0918200	0	0	27	10	61	31	45	14	23	12	7	0	128	42	248	899	210	44	281	127	19	102
PBANKA_0918300	399	539	572	173	1145	668	1151	429	429	281	59	46	5979	2031	1097	6434	2736	513	2534	2011	2528	17741
PBANKA_0918400	0	0	25	6	46	27	41	15	16	0	6	0	124	31	66	359	133	20	449	354	150	1050
PBANKA_0918700	5	6	47	10	577	256	924	328	252	115	36	17	319	111	193	784	675	113	219	113	11	102
PBANKA_0918800	137	196	244	85	583	289	741	268	301	129	840	466	3043	2184	563	2764	562	135	488	391	94	600
PBANKA_0918900	186	236	23	0	136	45	361	110	304	127	68	9	376	438	112	357	5371	921	436	1788	85	496
PBANKA_0919000	0	0	210	39	389	209	546	282	172	87	35	11	1681	319	1249	4476	2910	363	339	268	16	90
PBANKA_0919100	29	37	226	57	590	303	1056	468	1469	994	6972	5099	10602	7358	2079	10224	14688	3052	8467	5606	184	1547
PBANKA_0919200	0	0	33	9	148	79	223	117	117	111	684	572	1842	632	523	1872	1374	262	1040	457	15	128
PBANKA_0919300	18	11	404	132	438	267	340	154	115	80	458	354	3248	1586	1115	5023	770	124	574	418	67	566
PBANKA_0919600	29	39	112	18	298	117	177	77	86	46	23	5	620	455	2281	15391	3993	497	1606	4377	118	774
PBANKA_0919700	0	5	79	21	193	58	160	72	84	37	43	19	938	560	466	2724	1032	149	750	934	38	323
PBANKA_0919800	0	0	128	35	229	144	247	145	84	42	12	7	314	132	471	2103	874	140	1005	451	36	298
PBANKA_0919900	0	5	6	0	47	45	57	21	59	16	11	6	266	151	97	245	630	222	3940	4252	1917	12990
PBANKA_0920000	31	33	75	35	168	115	170	72	57	26	15	8	691	240	490	1721	456	76	821	490	120	963
PBANKA_0920100	19	36	95	23	182	73	154	73	38	11	12	0	361	99	385	1325	331	69	688	336	103	710
PBANKA_0920300	26	30	47	6	202	97	230	72	81	43	16	8	485	146	452	1453	854	171	1373	938	229	1196
PBANKA_0920400	210	287	238	50	513	129	922	300	778	352	1263	599	2804	3682	1041	5626	8337	1303	2017	4572	1175	6361
PBANKA_0920500	222	235	44	6	110	53	469	229	1024	598	271	134	1450	701	118	606	7759	2056	5284	4409	926	6762
PBANKA_0920600	84	89	158	36	397	113	483	173	462	168	212	106	2762	2795	949	7053	4904	814	2929	4798	497	2104
PBANKA_0920700	5	7	6	0	47	25	25	26	45	16	33	7	228	109	58	164	283	109	1385	656	16	121
PBANKA_0920800	0	0	288	66	751	485	1044	400	366	197	42	25	916	160	1185	4017	1815	303	2906	1331	93	795
PBANKA_0920900	0	11	170	21	776	323	1605	561	551	290	63	48	1631	501	631	1399	2226	861	2067	754	270	1419
PBANKA_0921000	0	0	13	0	39	12	51	13	17	7	0	0	193	91	41	232	170	37	232	198	26	63
PBANKA_0921100	0	0	60	11	66	20	53	19	36	15	6	10	766	315	226	766	269	53	1547	826	29	204
PBANKA_0921300	9	0	63	11	195	97	190	78	70	39	6	0	204	45	478	1294	660	114	1115	297	47	272
PBANKA_0921400	0	0	14	0	52	48	74	32	533	373	703	511	2188	1676	628	1572	883	561	266	194	91	715
PBANKA_0921500	0	0	82	30	176	85	198	51	40	25	147	207	418	308	372	555	337	73	157	101	12	41
PBANKA_0921600	0	6	95	17	182	69	242	92	191	101	61	14	829	309	384	2092	2629	446	2360	3998	1069	7707
PBANKA_0921700	21	34	179	39	680	311	743	283	1014	831	364	179	1842	1263	237	1483	8095	1707	5240	11638	3409	21168
PBANKA_0921800	0	0	16	0	120	57	263	121	226	94	682	400	3433	1687	509	2413	5124	774	1094	837	126	838
PBANKA_0921900	8	12	218	46	481	133	859	280	547	210	1004	541	3068	2542	691	3132	913	163	328	455	1515	9983
PBANKA_0922000	36	63	52	6	152	29	221	87	84	40	39	21	1750	1055	349	1899	1803	356	839	570	84	571
PBANKA_0922100	64	66	1726	542	1217	923	1301	685	423	401	2463	1920	10266	4468	2141	7663	3059	434	2800	1221	134	1402
PBANKA_0922200	11	15	77	16	410	185	373	127	138	66	84	18	665	378	375	1833	537	100	942	783	1355	8985
PBANKA_0922300	203	283	908	213	1676	768	2130	989	953	500	165	90	2912	1900	1310	5115	2644	337	1333	1768	280	1804
PBANKA_0922400	0	0	27	0	35	11	62	22	34	18	6	0	198	79	168	451	295	61	263	142	187	1164
PBANKA_0922500	0	5	113	26	430	254	1408	820	1020	699	109	52	2369	466	843	2631	15115	3094	1365	818	3131	27761
PBANKA_0922700	0	0	32	9	54	30	47	28	30	25	5	0	68	9	88	92	144	124	275	56	33	191
PBANKA_0922800	0	0	74	21	141	71	144	64	42	30	20	12	846	433	349	1492	576	62	722	310	280	1967
PBANKA_0922900	118	198	156	41	232	108	185	88	81	30	166	118	2371	1133	492	2789	626	145	2540	1975	1150	8545
PBANKA_0923000	220	361	328	55	573	250	392	102	183	64	44	25	2752	2389	1242	7233	1075	200	2196	2972	1781	10968
PBANKA_0923100	0	0	30	17	176	98	175	119	52	33	8	6	233	61	103	541	304	61	362	195	27	200
PBANKA_0923200	0	0	108	23	222	81	314	132	99	46	10	5	391	86	295	1016	1265	196	1236	433	201	1399
PBANKA_0923300	0	0	30	10	150	61	256	122	123	68	28	14	641	190	186	752	792	183	7503	3084	293	2015
PBANKA_0923400	9	6	872	194	471	264	416	213	184	121	1205	1100	9685	2448	1699	4433	1428	387	1607	515	111	543
PBANKA_0923500	26	38	152	32	147	72	119	79	136	75	1108	758	3284	1613	417	1334	643	152	1075	683	189	1095
PBANKA_0923600	0	0	243	66	139	94	97	38	32	11	24	11	1745	759	577	2449	217	45	2769	1389	616	4089
PBANKA_0923700	0	0	79	10	172	46	825	323	1091	585	91	59	914	439	283	1051	3125	606	728	535	186	1426
PBANKA_0923800	5	5	222	49	685	282	1009	363	434	183	56	18	99	28	37	166	472	95	13	16	23	103
PBANKA_0923900	13	20	32	5	174	95	313	143	142	92	78	44	324	206	94	350	269	50	150	63	18	94
PBANKA_0924000	33	36	50	16	128	31	400	267	386	290	725	382	1674	1581	336	1635	475	128	1905	1437	427	2780
PBANKA_0924100	0	10	20	7	102	39	216	137	182	73	72	19	1118	401	115	553	3425	538	5841	3654	366	2495
PBANKA_0924200	5	8	39	5	172	81	194	72	77	31	41	11	1189	580	570	3093	812	131	266	333	13	123
PBANKA_0924300	232	384	93	29	212	125	562	223	378	192	61	21	1113	247	355	1053	2915	709	3052	1329	198	1572
PBANKA_0924400	55	55	198	78	251	177	234	120	129	120	1602	1828	1155	570	352	767	263	57	231	77	119	819
PBANKA_0924500	52	66	59	13	427	141	679	247	428	140	64	14	1341	597	267	1183	10916	1360	356	1087	2887	17538
PBANKA_0924600	0	6	30	7	81	57	72	35	14	19	0	0	42	7	176	594	100	22	212	128	42	461
PBANKA_0924700	7	14	83	36	201	130	237	64	80	45	31	17	634	357	381	2402	921	184	1841	1556	1401	10539
PBANKA_0924800	57	95	252	64	541	335	763	286	326	225	706	388	5419	4088	1655	9782	7177	678	1533	1777	3437	24764
PBANKA_0924900	9	11	869	225	1375	704	1085	362	358	169	1630	1073	4282	2623	2374	10822	1844	274	1577	1476	42	559
PBANKA_0925000	64	100	65	9	154	99	413	167	274	133	210	145	2001	773	502	1940	3553	738	5209	3305	215	1550
PBANKA_0925100	37	30	8	0	76	35	156	73	79	52	8	0	587	137	98	426	1265	196	4259	2158	43	373
PBANKA_0925200	52	53	456	138	1116	431	964	332	401	174	1383	901	4283	8268	3190	20424	5214	560	1942	8028	810	7038
PBANKA_0925300	11	21	163	27	417	176	435	134	269	132	2507	1146	4745	7345	2152	11420	4018	572	2417	5916	351	2287
PBANKA_0925400	29	51	7	0	73	37	97	56	140	48	32	14	629	981	760	3736	3577	585	1979	17214	65	523
PBANKA_0925500	370	704	159	30	523	218	741	281	275	141	41	30	440	276	789	3957	3720	363	1579	3398	3290	23495
PBANKA_0925600	24	21	18	7	146	106	530	236	290	154	18	16	596	120	43	102	3251	634	485	264	264	1944
PBANKA_0925700	33	47	16	0	128	77	187	58	74	38	9	0	219	93	84	173	963	403	1689	1114	60	418
PBANKA_0925800	37	58	10	0	62	39	160	65	108	65	32	0	324	248	150	493	2491	330	973	1170	62	424
PBANKA_0925900	19	19	156	39	194	101	307	128	127	67	8	0	1845	892	522	2855	2040	288	880	820	598	4462
PBANKA_0926000	32	32	11	0	101	57	90	40	27	22	20	5	168	61	115	499	146	24	210	109	111	631
PBANKA_0926100	42	73	128	26	256	144	250	88	78	32	47	11	570	317	177	803	157	26	286	187	82	543
PBANKA_0926200	9	8	87	19	125	84	177	40	37	19	6	0	194	45	281	934	542	117	391	259	14	92
PBANKA_0926300	0	0	48	9	111	45	84	37	23	13	7	0	807	294	242	1066	475	83	1417	991	158	1195
PBANKA_0926400	0	0	26	0	51	17	50	23	35	29	0	0	164	69	138	505	664	85	443	453	0	47
PBANKA_0926500	0	0	6	0	34	13	25	18	27	19	0	0	356	464	31	126	374	143	8628	24116	3725	25592
PBANKA_0926600	0	0	163	30	238	90	263	69	136	49	27	15	1273	619	626	3085	1303	215	1381	2377	266	1811
PBANKA_0926700	23	21	1007	489	1827	1396	2042	1352	3378	3768	9923	9074	6233	3684	3719	11324	6229	3725	1919	1131	58	610
PBANKA_0926800	77	93	92	23	186	63	120	33	44	26	33	9	698	240	185	911	409	115	1488	1441	70	394
PBANKA_0926900	19	20	31	11	167	72	396	166	389	253	103	46	593	163	121	434	710	234	4259	2571	176	1251
PBANKA_0927000	0	0	12	0	205	99	939	394	390	217	49	9	880	317	85	335	5100	532	2063	2205	275	1848
PBANKA_0927100	0	0	11	0	49	19	52	23	29	6	6	0	97	23	126	405	325	131	380	167	68	429
PBANKA_0927200	20	34	188	50	445	188	642	215	436	235	1735	1175	2243	4907	1159	6377	5302	711	1386	1639	140	778
PBANKA_0927400	6	0	14	0	57	29	42	7	15	5	0	6	249	64	87	331	492	129	1495	1060	58	482
PBANKA_0927500	5	0	17	5	33	15	40	17	11	7	5	0	215	78	68	213	293	95	1088	621	32	307
PBANKA_0927700	5	8	9	0	12	0	9	9	13	6	0	12	580	851	65	321	829	97	2316	11011	41	254
PBANKA_0927800	9	12	114	22	259	92	213	68	56	27	199	135	1379	828	769	3154	1054	168	457	500	15	60
PBANKA_0927900	0	0	110	17	128	71	132	52	83	54	14	17	833	294	376	1409	1050	277	1020	497	77	438
PBANKA_0928000	173	269	24	9	26	14	42	16	19	10	15	15	67	52	25	108	71	38	191	168	176	923
PBANKA_0928100	0	5	1950	688	1182	950	947	439	255	151	84	56	7715	2221	4436	14937	2598	305	1445	813	81	784
PBANKA_0928200	35	89	406	129	467	162	384	114	194	109	1110	803	8336	10458	2489	16306	3034	388	3047	5384	222	1491
PBANKA_0928300	0	7	60	11	187	72	226	101	122	66	31	11	846	620	552	2701	2561	325	1458	1878	34	292
PBANKA_0928400	14	9	33	7	103	33	132	53	90	46	15	0	264	79	111	427	1443	237	552	474	170	1372
PBANKA_0928500	441	758	119	45	342	156	228	70	104	41	36	18	1394	766	730	3305	557	102	1474	1389	334	2929
PBANKA_0928600	0	0	35	11	155	62	134	61	73	29	7	0	418	138	237	876	398	59	256	162	125	924
PBANKA_0928700	143	202	107	31	487	188	630	257	291	134	65	53	1235	804	725	3916	4163	464	1897	3001	429	2962
PBANKA_0928800	48	72	89	31	137	147	179	95	76	69	169	190	1407	716	526	2873	1524	127	914	762	294	2841
PBANKA_0928900	69	63	20	0	48	20	53	28	30	11	15	10	1088	321	177	726	624	210	755	386	141	869
PBANKA_0929000	62	81	69	23	137	49	125	69	104	71	84	37	964	720	129	661	517	119	228	256	318	2028
PBANKA_0929100	141	227	91	18	146	69	201	97	105	62	25	12	435	124	107	328	1150	298	2439	1108	498	3427
PBANKA_0929200	286	355	76	15	73	53	69	29	48	26	9	0	112	25	12	31	125	84	2098	860	119	846
PBANKA_0929300	49	32	184	48	212	137	244	123	164	124	40	17	242	102	134	263	365	134	4690	2162	556	3503
PBANKA_0929400	9	16	6	0	73	43	226	112	533	340	83	46	679	349	13	58	3968	1174	2938	2460	2622	12636
PBANKA_0929500	84	132	80	14	663	321	1142	463	385	203	49	24	520	181	240	871	1164	200	569	272	283	2027
PBANKA_0929600	104	138	430	120	765	364	645	294	371	187	2217	1678	4853	3777	1073	5384	1423	204	1446	1499	573	4577
PBANKA_0929700	43	53	44	7	113	53	183	47	117	52	22	10	301	94	38	190	306	63	3799	2802	170	1402
PBANKA_0929800	13	9	199	63	476	199	521	164	165	92	87	44	2551	2169	1176	5484	2493	332	816	1116	229	2011
PBANKA_0929900	258	357	757	222	472	308	373	121	168	70	60	24	2151	1174	1044	4581	474	97	802	685	294	2301
PBANKA_0930000	0	0	71	21	251	148	395	153	136	73	19	9	528	100	368	934	649	206	490	141	21	115
PBANKA_0930100	87	113	44	14	183	52	450	245	594	281	85	43	806	478	284	1392	6185	1207	2265	5929	1803	11075
PBANKA_0930200	79	137	84	24	336	128	523	170	279	102	49	24	399	151	318	1427	3157	506	1608	1734	1780	13025
PBANKA_0930300	371	428	1058	381	983	720	1551	915	684	414	1448	1328	7105	2443	2265	7119	5831	992	1384	696	221	1688
PBANKA_0930400	0	0	29	8	80	33	62	40	30	11	5	0	84	32	45	140	90	32	332	170	17	99
PBANKA_0930500	0	0	128	34	346	142	417	123	201	88	24	9	805	212	419	1744	1434	321	974	588	42	309
PBANKA_0930600	0	0	61	11	153	50	248	69	391	226	67	37	823	234	386	2072	2321	683	305	320	52	473
PBANKA_0930700	0	8	53	7	201	88	274	112	81	57	101	82	1728	411	582	1699	870	170	1506	571	50	375
PBANKA_0930800	32	35	5	0	53	13	45	19	55	29	10	0	138	49	44	147	210	71	1361	695	86	416
PBANKA_0930900	0	0	78	22	216	134	314	165	118	64	10	7	834	182	726	2404	2888	374	1802	1078	195	1225
PBANKA_0931000	23	21	31	0	165	71	194	88	104	49	13	0	296	61	294	1624	1052	135	1227	655	99	614
PBANKA_0931300	651	930	129	34	329	199	295	123	149	76	1399	1025	5764	2356	3494	15660	2207	365	2952	2707	3254	28438
PBANKA_0931400	0	0	92	15	295	132	176	78	68	24	19	9	743	206	762	3196	413	77	123	83	12	62
PBANKA_0931500	17	19	55	13	149	69	132	60	141	105	22	34	1316	342	423	1484	1802	581	13335	6007	104	791
PBANKA_0931600	16	14	77	12	174	55	278	83	209	106	29	17	639	278	223	1135	1714	346	1715	1285	71	568
PBANKA_0931700	0	0	69	18	158	98	164	128	59	66	7	0	194	32	248	533	243	95	449	179	9	110
PBANKA_0931800	9	34	179	43	104	92	177	68	64	34	0	0	388	75	353	892	249	79	320	144	17	139
PBANKA_0931900	401	511	124	27	338	115	632	205	1034	415	200	81	1442	1218	606	3235	8951	1623	1733	2940	941	5796
PBANKA_0932100	0	0	28	5	133	83	303	117	117	72	10	0	318	87	349	930	793	196	1553	824	26	287
PBANKA_0932200	0	0	247	94	2869	2389	5799	3458	1281	990	120	71	1400	183	3044	7284	4956	979	3854	1663	117	1251
PBANKA_0932300	41	89	89	11	103	93	135	71	42	25	0	0	370	90	101	336	108	34	636	208	11	64
PBANKA_0932400	0	0	57	18	262	176	270	153	132	71	1175	1056	7967	2797	5358	20113	2676	334	685	445	16	169
PBANKA_0932500	0	0	26	7	229	116	549	196	961	521	75	64	3438	1918	434	1629	12922	2477	55907	77474	229	2124
PBANKA_0932700	0	0	110	21	77	40	100	55	32	12	7	0	54	6	137	365	122	30	78	45	5	41
PBANKA_0932800	20	34	18	0	363	186	593	204	403	198	83	21	392	303	192	675	6906	916	832	1988	29	204
PBANKA_0932900	6	13	23	18	369	253	439	240	160	103	11	10	92	16	59	92	302	51	302	140	5	25
PBANKA_0933000	178	225	172	75	555	251	994	389	617	310	58	43	2969	1080	1525	7207	7956	1155	5251	3862	346	2915
PBANKA_0933200	100	190	22	0	99	49	117	35	47	36	9	0	283	72	226	953	547	86	310	214	267	1565
PBANKA_0933300	64	168	177	36	303	145	380	128	105	48	17	11	1586	537	486	2461	1536	189	1226	1016	181	1336
PBANKA_0933400	0	8	55	8	162	91	270	98	85	41	24	13	1259	484	629	1756	879	221	480	329	11	105
PBANKA_0933500	580	779	68	25	162	109	286	121	295	236	68	20	325	83	183	340	1166	349	1033	443	618	4316
PBANKA_0933700	0	0	174	27	459	260	427	186	110	63	8	5	396	134	79	238	604	103	3602	2248	21	205
PBANKA_0933800	0	0	81	17	186	64	129	37	46	15	0	0	262	62	390	1438	629	100	1276	540	15	101
PBANKA_0933900	0	0	181	28	228	140	202	72	39	24	24	10	681	251	496	1987	423	57	741	331	28	328
PBANKA_0934000	14	27	39	5	74	27	62	20	63	49	65	42	356	157	80	343	657	276	380	172	16	114
PBANKA_0934100	7	7	23	13	187	77	198	75	108	36	14	11	327	171	136	771	315	73	463	265	9	65
PBANKA_0934200	128	187	465	139	505	421	582	213	226	177	64	50	3149	1343	1169	4374	1963	477	2057	1253	81	600
PBANKA_0934300	0	0	90	15	275	104	409	168	191	95	18	8	1079	149	333	1179	4636	955	2360	1136	189	1640
PBANKA_0934400	36	39	9	0	48	28	72	26	40	25	11	20	159	40	101	295	198	99	800	280	56	353
PBANKA_0934500	114	161	79	23	171	77	228	59	316	174	822	517	2837	1730	1038	4103	3350	791	3278	2240	291	1726
PBANKA_0934600	0	0	7	0	70	29	116	52	205	90	36	0	130	109	67	111	296	54	610	1636	81	722
PBANKA_0934700	0	0	6	0	68	27	121	46	83	50	5	0	566	135	45	122	326	169	3156	1549	65	337
PBANKA_0935000	6	14	24	16	219	94	639	267	474	203	67	21	702	188	419	2332	3563	421	1220	899	28	167
PBANKA_0935100	0	0	28	12	49	25	173	84	139	67	17	10	197	41	103	412	142	22	382	98	41	157
PBANKA_0935200	30	49	35	7	133	45	156	72	57	30	11	0	122	29	143	491	303	62	495	177	24	209
PBANKA_0935300	14	24	84	13	287	82	327	106	129	47	46	10	367	112	288	1608	520	80	1237	774	110	680
PBANKA_0935400	7	12	17	5	54	32	58	12	13	9	0	5	117	35	115	427	78	24	169	78	8	111
PBANKA_0935500	16	11	253	54	807	296	1514	592	1028	474	158	90	2245	2012	653	2665	27413	3564	2221	8758	1598	11680
PBANKA_0935600	39	30	32	8	41	25	39	27	21	16	9	8	107	76	86	165	80	38	217	43	0	104
PBANKA_0935800	13	36	75	18	129	37	199	74	63	31	10	0	516	141	288	1165	1588	272	3417	2064	60	411
PBANKA_0935900	19	28	119	20	228	80	375	91	136	54	31	18	1243	534	388	2158	1383	165	599	530	85	408
PBANKA_0936100	0	0	31	0	81	48	119	60	29	30	0	0	82	22	118	383	352	67	284	122	36	128
PBANKA_0936200	0	0	19	0	38	22	75	37	12	10	0	0	225	41	128	769	645	104	535	302	12	67
PBANKA_0936300	14	13	33	11	47	29	115	41	75	23	160	91	840	402	99	433	858	213	924	431	331	2146
PBANKA_0936400	0	0	125	27	418	125	568	224	202	72	40	25	2947	702	1512	8689	5097	837	4888	3745	228	1358
PBANKA_0936500	11	10	62	15	258	137	401	140	156	70	11	0	424	88	279	756	1339	236	1568	479	45	273
PBANKA_0936600	20	42	71	19	117	64	158	49	147	127	324	217	810	522	157	532	277	94	892	501	1992	12333
PBANKA_0936700	18	23	39	7	98	59	139	59	169	93	451	319	601	475	290	1565	1300	249	1521	1690	2391	14865
PBANKA_0936900	0	0	37	5	333	167	828	425	283	178	30	20	725	164	550	1774	1977	342	1429	423	221	1545
PBANKA_0937000	0	0	74	21	94	77	108	75	53	42	13	9	124	26	168	482	319	81	198	130	50	298
PBANKA_0937100	9	10	62	10	198	89	364	145	198	99	40	19	1179	307	606	2211	4328	723	3444	2572	117	861
PBANKA_0937200	169	304	574	109	990	426	1052	361	573	223	3122	1896	9960	22440	5072	34920	9860	778	896	5528	3870	24988
PBANKA_0937300	21	26	83	11	189	71	336	125	163	77	208	121	822	402	223	1260	443	92	1915	808	155	889
PBANKA_0937400	0	5	107	23	234	102	445	158	246	136	116	72	1205	1117	796	3682	2369	330	529	880	72	567
PBANKA_0937500	95	161	45	11	155	57	642	249	393	156	38	32	1774	672	286	1530	7536	951	12749	23213	1387	10539
PBANKA_0937600	7	0	8	0	10	9	21	12	6	9	0	0	83	24	61	195	50	15	704	354	6	34
PBANKA_0937700	19	28	657	185	501	267	465	279	150	112	673	547	20727	8577	2781	13570	4164	508	3562	2120	81	736
PBANKA_0937800	59	82	236	48	245	81	242	65	154	58	1625	1120	3296	2279	326	1705	680	135	1117	1181	776	4535
PBANKA_0937900	0	0	6	0	13	5	44	30	103	45	12	6	783	424	53	175	1744	513	2574	1484	24	121
PBANKA_0938000	0	0	185	38	206	77	228	101	79	43	13	11	2101	2126	330	1313	1421	496	34309	91680	290	2129
PBANKA_0938100	0	0	50	12	26	24	38	9	21	11	5	15	472	226	113	456	93	23	777	215	30	165
PBANKA_0938200	0	0	16	0	46	34	57	24	21	6	0	0	82	20	16	48	83	15	1203	579	35	390
PBANKA_0938300	0	0	150	47	464	250	831	322	321	178	49	13	3023	1132	1623	6896	5964	916	2815	1287	162	1123
PBANKA_0938400	0	0	1140	308	2089	1296	3201	1654	937	601	98	77	5270	803	6600	22626	19424	2780	3543	2000	361	3520
PBANKA_0938500	0	0	257	84	578	315	768	388	323	164	60	30	698	117	450	1585	2565	504	3707	2182	86	861
PBANKA_0938600	0	0	238	50	341	145	328	128	111	45	40	31	3648	1426	1325	6212	1070	153	1518	1008	36	352
PBANKA_0938700	8	11	61	10	113	32	70	41	52	23	0	5	86	10	95	488	105	22	77	38	33	176
PBANKA_0938800	6	6	8	0	20	10	61	15	174	73	60	24	450	301	41	140	1085	323	4465	5792	1934	12117
PBANKA_0938900	45	43	54	26	147	81	119	75	180	110	365	335	811	806	527	2547	2033	376	2273	2850	838	5663
PBANKA_0939000	248	363	24	0	107	76	116	63	125	66	35	29	933	675	81	582	1053	278	17507	24053	867	6607
PBANKA_0939100	637	861	362	92	727	219	719	277	2483	1290	4720	3186	8023	12096	1284	9154	20620	4278	5191	10068	2784	23116
PBANKA_0939200	0	15	151	29	245	78	180	59	128	86	1431	803	3337	1982	696	2929	530	107	774	555	293	1466
PBANKA_0939300	15	20	10	0	37	17	40	20	31	10	19	11	1158	790	275	1304	716	146	3098	6306	27	142
PBANKA_0939400	11	24	42	8	66	61	63	34	25	30	0	0	381	111	86	368	279	58	134	118	78	644
PBANKA_0939500	29	56	157	49	281	306	443	204	150	90	15	25	570	232	296	736	2296	397	6741	4192	894	9477
PBANKA_0939600	109	150	1339	362	2359	1057	2826	1220	1752	752	12441	6529	12513	34942	7727	49526	33561	3731	4812	17150	693	4386
PBANKA_0939700	0	0	48	7	229	126	271	117	103	53	23	14	523	168	396	1200	969	179	479	383	597	4010
PBANKA_0939800	0	7	85	16	303	173	282	111	136	54	12	5	352	74	348	1623	881	128	567	398	25	263
PBANKA_0939900	0	7	39	10	82	51	88	40	23	19	5	0	735	228	287	1289	719	70	295	174	14	218
PBANKA_0940000	7	14	10	0	39	9	77	26	22	12	0	0	112	20	37	106	175	63	782	300	45	276
PBANKA_0940100	0	0	98	19	352	101	514	224	512	307	82	82	3052	1300	1147	5793	2404	463	2446	2054	101	613
PBANKA_0940200	7	7	57	17	337	105	373	146	239	105	57	12	717	474	526	2957	1781	258	672	1278	49	339
PBANKA_0940300	0	0	57	20	234	96	173	57	76	46	11	19	413	298	327	1392	403	120	2827	1905	56	440
PBANKA_0940400	0	0	55	10	111	49	120	38	53	18	21	8	596	394	316	1830	251	37	941	461	92	465
PBANKA_0940500	0	0	13	0	29	10	21	7	11	5	0	0	58	18	51	125	39	13	351	112	0	17
PBANKA_0940600	0	0	109	23	272	138	298	109	122	46	19	9	556	114	341	1552	602	91	1281	759	18	149
PBANKA_0940700	0	5	148	23	293	118	347	98	94	35	49	17	2453	1432	448	2003	1319	217	778	332	36	236
PBANKA_0940800	15	11	125	37	273	138	368	156	115	78	32	8	320	132	209	553	657	164	416	311	43	321
PBANKA_0940900	0	0	223	43	418	189	358	151	111	47	62	21	2003	980	991	4202	1875	223	977	745	201	1465
PBANKA_0941100	255	290	243	69	334	231	395	184	127	57	83	97	2399	1237	701	2214	1505	331	1781	791	1364	9505
PBANKA_0941200	73	88	113	43	466	254	441	161	229	124	70	28	624	247	506	1853	568	144	887	489	197	1798
PBANKA_0941300	0	0	49	8	164	63	201	57	620	316	475	256	2051	1219	668	3052	1382	745	1784	835	27	278
PBANKA_0941400	0	0	28	6	84	25	55	41	45	16	13	0	224	71	31	138	376	63	1132	542	12	87
PBANKA_0941500	17	35	2095	550	1311	777	1434	630	539	366	1721	1385	14361	4959	3040	11163	4424	622	5590	2235	363	3091
PBANKA_0941600	0	0	17	6	142	50	539	196	458	252	58	27	2063	703	381	1471	10944	2028	4073	1992	183	1697
PBANKA_0941700	14	18	9	0	40	11	54	39	19	21	0	5	150	25	9	15	135	49	1278	539	127	749
PBANKA_0941800	227	301	6406	2523	16856	13151	29820	19800	23103	21657	3518	2418	2091	896	530	1506	15270	4651	3730	4069	568	6551
PBANKA_0941900	639	658	2130	793	6787	4319	14033	8079	11829	8305	2246	1438	7042	2114	705	3080	22377	4592	12844	7048	1022	7245
PBANKA_0942000	23	32	27	0	120	26	159	74	324	158	71	28	557	488	162	549	4718	966	2727	3325	75	526
PBANKA_0942100	0	0	56	15	54	52	75	14	16	11	0	14	892	300	266	988	200	18	155	70	141	634
PBANKA_0942200	0	0	127	39	185	86	136	59	38	17	0	0	737	258	368	1492	226	24	114	58	48	354
PBANKA_0942500	8	0	270	82	583	345	751	352	231	153	336	278	4736	1660	2626	8399	5510	1014	1893	860	137	1078
PBANKA_0942600	96	59	122	31	317	119	348	110	138	55	25	18	1021	544	343	2324	789	133	1441	1186	25	180
PBANKA_0942700	117	182	578	145	1528	599	1513	501	659	236	254	179	3395	3743	1239	7816	24375	2779	1980	5759	262	1942
PBANKA_0942800	62	85	53	9	108	60	109	34	48	16	36	21	1027	502	219	1482	360	54	216	212	783	4391
PBANKA_0942900	12	14	85	26	248	154	359	107	96	54	296	247	1854	1216	631	3246	834	148	1445	1019	71	646
PBANKA_0943000	0	0	6	0	9	5	18	8	7	0	12	9	75	29	57	81	29	36	345	104	0	11
PBANKA_0943100	122	249	743	143	1613	719	1793	672	713	292	86	50	3618	4579	5899	24353	10720	1552	1422	4760	372	2632
PBANKA_0943200	12	20	147	32	208	112	315	102	71	44	18	6	1536	520	496	1454	656	123	886	303	89	592
PBANKA_0943300	7	6	90	16	210	108	246	98	72	44	17	5	483	139	376	1423	304	38	696	412	19	232
PBANKA_0943400	13	23	23	0	85	47	71	22	26	15	7	0	2652	1387	50	163	969	446	61098	46999	545	5083
PBANKA_0943500	27	39	161	51	397	163	273	93	112	47	711	341	1413	718	688	2764	1003	154	406	254	8	72
PBANKA_0943600	33	35	1459	457	616	398	623	379	228	120	1000	975	10506	3371	2652	9044	2971	426	3868	2146	124	1389
PBANKA_0943900	0	0	6	0	14	7	50	48	43	57	17	0	220	11	30	7	61	512	55	0	0	25
PBANKA_1000011	11	22	6	5	22	18	51	16	87	79	24	15	189	707	135	687	3688	439	75	676	52	222
PBANKA_1000700	107	143	167	37	302	194	350	134	122	65	31	17	978	620	572	2813	897	97	436	630	27	204
PBANKA_1000800	9	6	60	10	138	37	141	30	47	19	10	5	1309	962	719	5984	1290	88	287	753	30	179
PBANKA_1000900	0	0	9	0	32	13	49	22	22	13	0	0	61	25	43	90	70	19	81	28	23	50
PBANKA_1001000	285	415	282	54	1151	534	1817	715	1540	646	578	214	1772	3680	1991	7754	17293	2985	765	2254	222	1510
PBANKA_1001100	175	262	63	10	104	62	135	55	58	31	12	7	149	53	351	1211	733	121	719	561	122	813
PBANKA_1001200	23	32	6	0	29	6	27	13	43	12	5	0	109	24	92	177	261	65	444	438	10	51
PBANKA_1001300	0	6	10	0	146	64	1044	443	1007	485	122	45	702	137	197	563	4133	507	1247	750	8	40
PBANKA_1001400	0	0	219	31	482	208	772	327	368	184	164	87	2694	1575	895	3659	2868	558	3592	4610	34	312
PBANKA_1001500	22	39	41	11	129	56	269	113	441	278	135	71	850	540	107	633	4840	717	1339	1275	157	1381
PBANKA_1001600	25	34	111	36	496	205	661	275	312	170	78	70	525	414	742	3105	3727	570	1610	2735	113	858
PBANKA_1001700	38	54	6	0	20	17	34	29	66	94	13	7	29	11	6	6	284	137	45	46	26	155
PBANKA_1001800	55	96	118	39	616	275	750	302	378	169	70	22	262	452	435	1853	2063	232	130	442	324	3004
PBANKA_1001900	9	17	30	8	212	102	240	101	59	19	15	18	271	77	126	479	224	27	49	24	0	23
PBANKA_1002000	63	124	385	119	979	600	921	396	412	250	170	106	5759	6666	2024	18488	7808	508	3378	7102	166	1177
PBANKA_1002100	1344	1804	27	0	125	46	122	35	93	41	8	8	422	194	0	36	1034	162	8270	7707	186	1455
PBANKA_1002300	23	30	851	181	4108	1583	3178	839	1209	389	231	89	62	52	13	61	827	222	311	655	109	992
PBANKA_1002400	9	12	41	11	198	60	368	114	1967	1061	384	150	985	481	14	48	11602	2962	586	808	24	133
PBANKA_1002700	107	149	109	23	118	67	96	33	83	49	1132	851	1323	717	153	881	470	76	258	225	127	825
PBANKA_1002800	14	16	84	22	522	362	1058	401	497	306	108	43	2581	1667	886	4199	4338	599	1361	1690	129	1378
PBANKA_1003000	0	0	2799	600	37579	18117	46140	15216	13728	6225	1603	613	280	115	251	1023	531	69	22	43	0	10
PBANKA_1003100	28	64	1063	304	2118	1183	3013	1081	1777	810	1772	1289	8236	7510	4820	19066	11187	1710	2756	3537	242	2583
PBANKA_1003200	9	13	65	26	94	51	100	61	34	34	462	361	360	203	111	314	224	47	309	162	63	483
PBANKA_1003300	0	0	44	9	202	88	269	152	145	77	440	266	877	512	227	853	846	172	604	259	30	212
PBANKA_1003400	312	557	97	20	1086	457	1003	335	396	184	90	45	651	594	207	611	3134	507	6048	16841	692	6091
PBANKA_1003500	0	0	26	6	82	44	78	34	14	9	0	0	341	78	162	892	267	37	963	545	18	130
PBANKA_1003700	153	201	86	27	236	84	378	155	432	184	1274	757	3688	2237	638	3186	5749	1308	3342	2159	566	3658
PBANKA_1003800	0	9	255	97	1283	856	1691	609	727	381	148	92	4072	1141	1700	8412	1941	256	3117	1860	121	1348
PBANKA_1003900	0	0	5	0	682	311	5700	2696	5531	3346	492	251	34	18	8	36	55	8	61	28	0	34
PBANKA_1004000	0	0	103	55	202	176	195	94	53	31	40	0	1493	469	605	1396	216	29	388	194	14	114
PBANKA_1004100	0	0	26	0	276	101	338	138	189	96	38	14	334	85	115	616	1219	212	973	1107	149	833
PBANKA_1004200	0	0	26	6	54	27	31	26	20	13	0	0	193	28	141	409	80	22	177	85	22	161
PBANKA_1004300	0	0	25	0	103	37	260	116	145	60	79	70	908	234	257	788	2855	496	1456	832	52	400
PBANKA_1004400	25	32	96	22	253	210	326	143	98	49	33	9	218	41	347	657	454	158	657	443	36	286
PBANKA_1004500	0	0	13	0	40	34	68	46	76	25	11	6	170	314	59	354	684	159	1143	5967	390	2566
PBANKA_1004600	0	0	44	11	83	42	106	44	43	18	15	6	550	249	92	370	863	168	570	257	81	525
PBANKA_1004700	0	0	58	7	232	110	285	77	88	46	16	0	270	131	131	460	556	146	291	181	23	151
PBANKA_1004800	6	13	101	32	233	144	266	140	103	80	75	53	423	191	339	1087	714	157	535	223	50	230
PBANKA_1004900	43	70	82	11	153	56	142	56	86	47	406	223	2012	1268	560	3527	1246	175	1241	1056	187	1119
PBANKA_1005000	6	6	5	0	37	13	39	13	16	6	24	17	167	97	38	291	88	34	202	172	28	277
PBANKA_1005100	21	19	34	9	67	32	84	19	42	22	390	255	1735	950	281	1339	317	53	613	327	82	520
PBANKA_1005200	556	787	31	13	99	50	90	45	70	25	23	6	61	20	94	431	495	62	104	87	0	15
PBANKA_1005300	16	27	135	28	573	255	1079	371	822	446	85	32	1945	599	1675	12751	5375	637	2750	3655	82	583
PBANKA_1005400	0	18	74	32	295	97	664	214	982	499	139	55	821	550	743	2779	14250	2715	725	2228	274	2019
PBANKA_1005500	14	14	187	43	410	214	460	169	172	113	55	42	446	103	451	1981	1570	195	243	394	242	1611
PBANKA_1005700	51	76	72	22	613	203	630	181	304	171	495	300	1207	1795	540	3116	3172	425	686	1606	90	669
PBANKA_1005800	0	6	6	0	71	25	75	24	59	28	20	15	492	542	107	841	866	135	1797	3184	61	329
PBANKA_1005900	25	35	23	10	108	76	160	89	72	47	35	23	1478	796	322	1786	1484	188	323	228	19	101
PBANKA_1006000	0	0	74	16	134	45	103	48	44	27	6	0	375	78	373	1697	246	36	43	80	0	19
PBANKA_1006100	173	255	61	15	216	85	443	162	179	109	25	11	1296	366	275	1341	7055	850	4245	3204	383	1922
PBANKA_1006200	2310	3226	14	8	46	28	22	26	42	11	41	0	119	38	11	11	56	14	1371	686	6072	54078
PBANKA_1006300	4223	5957	8	0	88	55	95	21	42	24	14	0	76	13	5	10	70	13	752	418	108	1043
PBANKA_1006500	0	0	58	5	180	68	104	64	62	26	9	6	311	160	181	658	151	32	144	60	448	2760
PBANKA_1006600	5	0	44	12	167	100	233	71	106	56	17	6	537	380	517	1972	2127	300	659	825	28	222
PBANKA_1006700	103	132	120	44	202	95	300	110	168	112	951	586	2001	1093	567	2528	1459	290	1002	526	297	1738
PBANKA_1006800	103	131	84	24	101	59	110	65	126	92	979	743	1472	1255	314	1113	510	129	327	296	209	1417
PBANKA_1006900	46	50	148	38	233	104	152	36	60	30	153	134	1981	1102	598	3000	368	57	495	622	29	170
PBANKA_1007000	110	157	278	108	564	375	452	155	130	58	387	259	1990	1191	692	3050	347	57	441	284	13	177
PBANKA_1007100	0	7	29	5	113	39	176	80	42	31	62	38	1324	597	399	1318	1221	233	293	190	15	117
PBANKA_1007200	15	32	148	52	712	430	905	427	381	185	57	40	920	435	748	3513	3299	436	2287	2801	214	1867
PBANKA_1007300	7	16	35	14	170	88	185	80	61	25	21	10	282	51	239	935	377	74	1266	477	32	299
PBANKA_1007400	126	154	90	25	231	60	229	93	344	173	1248	828	4119	2500	706	4439	3296	659	1454	1122	418	3239
PBANKA_1007500	44	46	37	5	78	32	78	29	107	63	325	180	733	393	317	856	624	273	1409	657	144	785
PBANKA_1007600	72	106	23	0	100	63	97	45	54	31	0	13	2331	815	433	2550	788	127	2016	1255	78	498
PBANKA_1007700	80	104	192	68	624	430	901	370	383	191	48	37	3014	1427	1166	5717	3758	439	3081	2185	129	1202
PBANKA_1007800	0	0	79	16	217	92	227	105	74	39	16	6	522	264	258	1287	535	76	333	236	26	206
PBANKA_1008000	226	262	123	35	203	148	180	87	87	45	134	120	871	445	444	1463	258	53	905	377	255	1525
PBANKA_1008100	38	51	81	34	222	73	185	65	62	34	32	19	938	401	709	4026	1559	183	776	636	104	720
PBANKA_1008200	0	0	121	21	376	220	543	234	230	111	16	15	814	155	796	2419	2552	350	450	284	6	48
PBANKA_1008300	15	31	64	21	142	68	102	39	38	20	12	10	415	147	202	795	210	63	7180	4424	28	289
PBANKA_1008400	0	0	97	13	220	86	200	66	68	33	18	5	398	109	528	2963	502	84	206	277	7	49
PBANKA_1008500	16	10	166	57	189	112	228	164	4074	2842	13220	9826	22375	21958	4571	35790	15976	3094	3064	4573	420	4371
PBANKA_1008600	62	76	8	0	64	24	292	113	2352	1095	743	307	701	1291	148	514	12322	2980	1024	1220	29	167
PBANKA_1008700	168	233	51	8	243	76	387	146	253	81	46	19	1234	538	320	1653	7984	930	1771	3061	120	747
PBANKA_1008800	29	35	390	85	336	301	735	372	298	171	57	33	5756	1594	1716	7980	3551	646	5793	3648	363	2779
PBANKA_1008900	20	37	30	9	133	54	123	61	38	15	8	0	280	72	152	689	195	59	3058	1443	158	1227
PBANKA_1009000	6	0	88	11	84	32	87	26	37	11	0	0	459	81	214	1477	149	28	1529	907	65	557
PBANKA_1009100	0	0	249	66	746	447	772	294	285	178	36	19	4034	610	1423	6157	2518	568	6377	4013	442	4318
PBANKA_1009200	0	5	67	20	489	186	534	148	1396	710	465	233	817	1262	86	209	9137	1920	12282	36945	123	883
PBANKA_1009300	8	0	110	8	287	106	572	239	171	91	105	59	2730	1072	989	4514	3296	409	1113	953	87	656
PBANKA_1009400	0	0	49	10	123	57	218	60	52	31	22	30	643	300	363	1346	826	127	304	246	34	326
PBANKA_1009500	28	50	778	243	1493	761	1415	471	1114	648	199	74	3285	2408	1159	5322	8493	1834	12142	16058	2127	16822
PBANKA_1009700	19	26	43	5	99	51	98	46	29	16	0	0	162	42	216	959	411	69	1398	453	11	74
PBANKA_1009800	12	14	132	25	161	79	128	40	41	16	5	5	196	60	287	1208	284	61	1118	781	115	1162
PBANKA_1010000	185	201	849	308	582	443	449	237	86	50	17	24	2842	683	1831	6061	533	88	610	318	49	444
PBANKA_1010100	47	60	64	15	116	82	124	34	38	20	18	0	711	197	159	1047	168	34	254	194	31	323
PBANKA_1010200	143	165	179	37	294	159	254	88	121	36	752	532	3566	2380	1463	8583	1145	129	1068	1326	445	3304
PBANKA_1010300	320	444	1459	353	2378	833	2106	718	1353	622	5315	3118	2591	11189	2390	14399	4150	461	1241	10730	1479	10505
PBANKA_1010500	239	330	959	283	1148	546	1183	443	372	205	844	581	7956	5829	5041	21549	4796	862	1957	2924	348	2769
PBANKA_1010600	19	27	341	96	645	479	1452	938	507	419	63	54	3243	692	1156	4135	6560	1048	2639	1271	99	848
PBANKA_1010700	0	0	69	6	80	22	59	17	21	7	41	31	1023	714	133	714	169	39	722	441	16	78
PBANKA_1010800	0	0	236	77	247	189	210	122	59	35	84	72	2051	897	962	2370	463	113	428	258	26	268
PBANKA_1010900	39	76	26	0	134	53	268	77	150	50	42	10	308	131	267	749	1288	173	1963	2730	170	942
PBANKA_1011100	35	65	76	24	630	245	1018	357	579	199	83	15	1127	487	525	1571	6049	782	4189	4535	198	1517
PBANKA_1011200	50	56	76	16	221	87	288	98	293	113	91	41	541	255	397	2061	2557	472	1791	2009	357	2381
PBANKA_1011300	0	0	66	11	110	61	121	42	31	13	0	0	232	81	119	394	153	69	201	96	16	175
PBANKA_1011400	17	14	119	32	401	182	399	162	373	172	220	151	1323	650	1703	7200	9045	1451	6019	6681	61	550
PBANKA_1011500	107	130	341	66	2407	762	4228	1382	3351	1266	1832	873	3232	5164	6620	29662	46267	7286	2260	9646	228	1164
PBANKA_1011600	13	5	77	19	194	136	216	117	201	73	31	15	317	109	215	692	1210	216	2427	1271	856	6174
PBANKA_1011700	0	0	10	0	84	33	68	37	63	44	14	0	396	200	208	829	782	180	1848	3131	24	122
PBANKA_1011800	10	6	54	9	224	107	324	137	145	71	150	85	2149	835	494	2168	2068	374	1262	605	173	902
PBANKA_1011900	0	0	17	0	38	21	29	7	10	8	20	16	235	66	119	139	78	50	90	53	15	79
PBANKA_1012000	10	9	13	0	45	15	96	37	225	94	39	7	483	139	49	198	1539	370	555	285	26	219
PBANKA_1012100	181	362	86	17	335	133	375	156	200	59	122	81	3058	1830	457	2551	2500	367	1183	806	724	5654
PBANKA_1012200	12	23	65	28	103	70	113	45	39	25	6	5	110	44	203	582	307	42	1006	413	193	1148
PBANKA_1012300	290	341	161	37	414	141	376	121	226	100	104	60	849	528	831	5018	3140	527	1051	2320	58	502
PBANKA_1012400	12	26	37	6	109	45	83	32	117	71	486	527	1062	1009	321	1452	936	284	1398	1322	416	2539
PBANKA_1012500	33	30	43	6	132	58	94	52	143	85	126	72	702	816	386	1672	768	153	2466	2441	2885	14718
PBANKA_1012600	114	189	39	10	207	67	216	76	78	31	0	7	160	71	227	811	750	102	689	840	881	5231
PBANKA_1012700	72	110	23	0	94	20	99	35	92	44	39	9	554	202	142	601	1049	185	3523	4197	585	3080
PBANKA_1012800	24	30	292	63	390	184	431	211	143	69	47	21	1501	403	708	1609	683	184	676	227	99	523
PBANKA_1012900	19	21	47	10	166	52	266	115	84	33	37	18	1152	396	369	1637	1681	228	381	249	91	511
PBANKA_1013000	5	0	5	0	39	15	76	25	52	20	15	0	810	175	135	409	379	184	3280	1569	107	858
[truncated: 3,117 more rows]

## Sheet: Table S3
Table S3: Gene ontology (GO) term annotation of genes of the individual communities in the GCN. The different communities are numbered 1-14 and indicated as different colours. Biological Process (BP), Cellular Component (CC), Molecular Function (MF). The number of annotated and observed genes per GO term are listed. Only GO terms with p-values < 0.05 are shown.
1	BP	Process Description	Annotated	Observed	pValue
	GO:0010467	gene expression	462	126	8.8e-23
	GO:0042254	ribosome biogenesis	63	36	1.2e-17
	GO:0097659	nucleic acid-templated transcription	100	23	0.0002
	GO:0008295	spermidine biosynthetic process	2	2	0.0131
	GO:0000290	deadenylation-dependent decapping of nuclear-transcribed mRNA	3	2	0.0363
	CC	Process Description	Annotated	Observed	pValue
	GO:0030529	intracellular ribonucleoprotein complex	220	88	< 1e-30
	GO:0043232	intracellular non-membrane-bounded organelle	264	77	3.5e-19
	GO:0005852	eukaryotic translation initiation factor 3 complex	10	7	2.5e-05
	GO:0005666	DNA-directed RNA polymerase III complex	8	4	0.009
	GO:0044228	host cell surface	2	2	0.014
	GO:0005665	DNA-directed RNA polymerase II, core complex	7	3	0.040
	MF	Process Description	Annotated	Observed	pValue
	GO:0003735	structural constituent of ribosome	129	49	9.4e-15
	GO:0003676	nucleic acid binding	481	112	3.6e-12
	GO:0003724	RNA helicase activity	10	7	3.5e-05
	GO:0003899	DNA-directed 5'-3' RNA polymerase activity	31	11	0.00072
	GO:0003743	translation initiation factor activity	27	10	0.00086
	GO:0003682	chromatin binding	9	5	0.00229
	GO:0031072	heat shock protein binding	4	3	0.00677
	GO:0000179	rRNA (adenine-N6,N6-)-dimethyltransferase activity	2	2	0.01520
	GO:0017025	TBP-class protein binding	2	2	0.01520
	GO:0036094	small molecule binding	554	73	0.03825
	GO:0031369	translation initiation factor binding	3	2	0.04187
2	BP	Process Description	Annotated	Observed	pValue
	GO:0006397	mRNA processing	57	22	1.5e-06
	GO:0006412	translation	211	45	0.00013
	GO:0032784	regulation of DNA-templated transcription, elongation	3	3	0.00194
	GO:0032259	methylation	25	9	0.00777
	GO:0042255	ribosome assembly	8	4	0.01114
	GO:0043484	regulation of RNA splicing	2	2	0.01563
	GO:0042026	protein refolding	3	2	0.04302
	GO:0044053	translocation of peptides or proteins into host cell cytoplasm	3	2	0.04302
	CC	Process Description	Annotated	Observed	pValue
	GO:0097619	PTEX complex	6	6	4.0e-06
	GO:0033646	host intracellular part	85	28	7.4e-05
	GO:0030529	intracellular ribonucleoprotein complex	220	49	0.00014
	GO:0005850	eukaryotic translation initiation factor 2 complex	3	3	0.00206
	GO:0020020	food vacuole	15	5	0.03302
	GO:0005685	U1 snRNP	3	2	0.04462
	MF	Process Description	Annotated	Observed	pValue
	GO:0003723	RNA binding	183	43	6.6e-06
	GO:0003735	structural constituent of ribosome	129	25	0.0091
	GO:0004812	aminoacyl-tRNA ligase activity	37	10	0.0098
	GO:0016763	transferase activity, transferring pentosyl groups	5	3	0.0144
	GO:0004749	ribose phosphate diphosphokinase activity	2	2	0.0145
	GO:0004526	ribonuclease P activity	2	2	0.0145
	GO:0017150	tRNA dihydrouridine synthase activity	2	2	0.0145
	GO:0003924	GTPase activity	52	12	0.0179
	GO:0002161	aminoacyl-tRNA editing activity	6	3	0.0263
3	BP	Process Description	Annotated	Observed	pValue
	GO:0032958	inositol phosphate biosynthetic process	1	1	0.0019
	GO:0006891	intra-Golgi vesicle-mediated transport	2	1	0.0037
	GO:0048870	cell motility	16	1	0.0295
	CC	Process Description	Annotated	Observed	pValue
	GO:0030430	host cell cytoplasm	85	6	8e-06
	GO:0017119	Golgi transport complex	2	1	0.014
	GO:0031514	motile cilium	2	1	0.014
	MF	Process Description	Annotated	Observed	pValue
	GO:0008440	inositol-1,4,5-trisphosphate 3-kinase activity	3	1	0.0056
	GO:0004252	serine-type endopeptidase activity	15	1	0.0276
	GO:0008026	ATP-dependent helicase activity	25	1	0.0457
4	BP	Process Description	Annotated	Observed	pValue
	GO:0016567	protein ubiquitination	6	1	0.018
	GO:0009405	pathogenesis	8	1	0.025
	CC	Process Description	Annotated	Observed	pValue
	GO:0005680	anaphase-promoting complex	2	1	0.0055
	GO:0030131	clathrin adaptor complex	7	1	0.0191
	GO:0034399	nuclear periphery	12	1	0.0326
	MF	Process Description	Annotated	Observed	pValue
	GO:0005515	protein binding	478	7	0.0016
	GO:0016307	phosphatidylinositol phosphate kinase activity	2	1	0.0093
	GO:0046872	metal ion binding	243	5	0.0170
5	BP	Process Description	Annotated	Observed	pValue
	GO:0051187	cofactor catabolic process	3	3	0.0083
	GO:0006470	protein dephosphorylation	10	4	0.0092
	GO:0034982	mitochondrial protein processing	3	2	0.0236
	GO:0015991	ATP hydrolysis coupled proton transport	14	4	0.0329
	GO:0042168	heme metabolic process	5	3	0.0439
	GO:0071897	DNA biosynthetic process	4	2	0.0444
	GO:0007034	vacuolar transport	4	2	0.0444
	CC	Process Description	Annotated	Observed	pValue
	GO:0016272	prefoldin complex	9	4	0.0058
	GO:0005955	calcineurin complex	2	2	0.0083
	GO:0043625	delta DNA polymerase complex	2	2	0.0083
	GO:0016021	integral component of membrane	126	20	0.0127
	GO:0033176	proton-transporting V-type ATPase complex	10	4	0.0408
	GO:0020020	food vacuole	15	4	0.0410
	GO:0005657	replication fork	8	4	0.0429
	MF	Process Description	Annotated	Observed	pValue
	GO:0009055	electron carrier activity	17	6	0.0019
	GO:0008408	3'-5' exonuclease activity	10	4	0.0070
	GO:0004392	heme oxygenase (decyclizing) activity	2	2	0.0072
	GO:0015035	protein disulfide oxidoreductase activity	6	3	0.0100
	GO:0008374	O-acyltransferase activity	3	2	0.0203
	GO:0005381	iron ion transmembrane transporter activity	3	2	0.0203
	GO:0051537	2 iron, 2 sulfur cluster binding	8	3	0.0245
6	BP	Process Description	Annotated	Observed	pValue
	GO:0006928	movement of cell or subcellular component	34	17	1.1e-07
	GO:0044409	entry into host	33	16	4.6e-07
	GO:0006468	protein phosphorylation	82	24	3.7e-05
	GO:0035891	exit from host cell	8	4	0.012
	GO:0006281	DNA repair	38	10	0.017
	GO:0016226	iron-sulfur cluster assembly	11	4	0.041
	GO:0006744	ubiquinone biosynthetic process	3	2	0.045
	CC	Process Description	Annotated	Observed	pValue
	GO:0020009	microneme	25	19	5.4e-13
	GO:0009986	cell surface	32	18	4.7e-09
	GO:0070258	inner membrane complex	32	13	7.3e-05
	GO:0005875	microtubule associated complex	17	8	0.0006
	GO:0046658	anchored component of plasma membrane	3	3	0.0022
	GO:0045177	apical part of cell	68	31	0.0030
	GO:0015629	actin cytoskeleton	13	6	0.0035
	GO:0005886	plasma membrane	28	12	0.0039
	GO:0032299	ribonuclease H2 complex	2	2	0.0168
	GO:0005664	nuclear origin of replication recognition complex	2	2	0.0168
	MF	Process Description	Annotated	Observed	pValue
	GO:0003774	motor activity	23	13	7.9e-07
	GO:0004672	protein kinase activity	81	24	8.6e-05
	GO:0008017	microtubule binding	14	6	0.0055
	GO:0043142	single-stranded DNA-dependent ATPase activity	2	2	0.0168
	GO:0005509	calcium ion binding	32	9	0.0171
	GO:0005515	protein binding	478	81	0.0174
	GO:0004252	serine-type endopeptidase activity	15	5	0.0356
	GO:0005524	ATP binding	335	54	0.0417
	GO:0016798	hydrolase activity, acting on glycosyl bonds	6	4	0.0457
	GO:0043138	3'-5' DNA helicase activity	3	2	0.0462
	GO:0004427	inorganic diphosphatase activity	3	2	0.0462
7	BP	Process Description	Annotated	Observed	pValue
	GO:0006863	purine nucleobase transport	1	1	0.0037
	GO:0015860	purine nucleoside transmembrane transport	1	1	0.0037
	GO:0045454	cell redox homeostasis	28	2	0.0042
	CC	Process Description	Annotated	Observed	pValue
	GO:0009376	HslUV protease complex	2	1	0.0082
	GO:0005829	cytosol	78	3	0.0243
	MF	Process Description	Annotated	Observed	pValue
	GO:0005345	purine nucleobase transmembrane transporter activity	1	1	0.0028
	GO:0015211	purine nucleoside transmembrane transporter activity	1	1	0.0028
	GO:0016668	oxidoreductase activity, acting on a sulfur group of donors, NAD(P) as acceptor	4	1	0.0111
	GO:0015035	protein disulfide oxidoreductase activity	6	1	0.0166
	GO:0004177	aminopeptidase activity	7	1	0.0194
	GO:0050660	flavin adenine dinucleotide binding	12	1	0.0330
	GO:0004298	threonine-type endopeptidase activity	15	1	0.0411
	GO:0009055	electron carrier activity	17	1	0.0465
8	BP	Process Description	Annotated	Observed	pValue
	CC	Process Description	Annotated	Observed	pValue
	GO:0005739	mitochondrion	105	2	0.028
	MF	Process Description	Annotated	Observed	pValue
	GO:0004768	stearoyl-CoA 9-desaturase activity	1	1	0.0023
	GO:0004075	biotin carboxylase activity	1	1	0.0023
	GO:0004129	cytochrome-c oxidase activity	6	1	0.0139
9	BP	Process Description	Annotated	Observed	pValue
	GO:0034645	cellular macromolecule biosynthetic process	377	12	2.4e-07
	GO:0010467	gene expression	462	12	2.7e-06
	CC	Process Description	Annotated	Observed	pValue
	GO:0005840	ribosome	132	9	7.1e-08
	MF	Process Description	Annotated	Observed	pValue
	GO:0003735	structural constituent of ribosome	129	9	4.4e-09
	GO:0003899	DNA-directed 5'-3' RNA polymerase activity	31	3	0.0007
	GO:0019843	rRNA binding	10	2	0.0015
10	BP	Process Description	Annotated	Observed	pValue
	GO:0006259	DNA metabolic process	86	6	5.6e-05
	GO:0009186	deoxyribonucleoside diphosphate metabolic process	3	1	0.020
	GO:0009263	deoxyribonucleotide biosynthetic process	5	1	0.034
	GO:0006298	mismatch repair	6	1	0.040
	GO:0007067	mitotic nuclear division	7	1	0.047
	CC	Process Description	Annotated	Observed	pValue
	GO:0000808	origin recognition complex	4	2	0.00025
	GO:0005658	alpha DNA polymerase:primase complex	2	1	0.01369
	GO:0005971	ribonucleoside-diphosphate reductase complex	3	1	0.02048
	MF	Process Description	Annotated	Observed	pValue
	GO:0003677	DNA binding	162	5	0.011
	GO:0003917	DNA topoisomerase type I activity	2	1	0.013
	GO:0004748	ribonucleoside-diphosphate reductase activity, thioredoxin disulfide as acceptor	3	1	0.019
	GO:0003918	DNA topoisomerase type II (ATP-hydrolyzing) activity	4	1	0.026
	GO:0030983	mismatched DNA binding	6	1	0.038
11	BP	Process Description	Annotated	Observed	pValue
	GO:0006606	protein import into nucleus	3	2	0.0062
	GO:0006633	fatty acid biosynthetic process	9	3	0.0066
	GO:0006457	protein folding	53	7	0.0098
	GO:0006270	DNA replication initiation	4	2	0.0121
	GO:0006950	response to stress	48	7	0.0222
	GO:0022904	respiratory electron transport chain	5	2	0.0460
	GO:0000289	nuclear-transcribed mRNA poly(A) tail shortening	1	1	0.0465
	GO:0006433	prolyl-tRNA aminoacylation	1	1	0.0465
	GO:0019510	S-adenosylhomocysteine catabolic process	1	1	0.0465
	GO:0000077	DNA damage checkpoint	1	1	0.0465
	GO:0042787	protein ubiquitination involved in ubiquitin-dependent protein catabolic process	1	1	0.0465
	GO:0051382	kinetochore assembly	1	1	0.0465
	GO:0034477	U6 snRNA 3'-end processing	1	1	0.0465
	GO:0030433	ubiquitin-dependent ERAD pathway	1	1	0.0465
	GO:0006561	proline biosynthetic process	1	1	0.0465
	GO:0010564	regulation of cell cycle process	1	1	0.0465
	CC	Process Description	Annotated	Observed	pValue
	GO:0005832	chaperonin-containing T-complex	8	4	0.00024
	GO:0000408	EKC/KEOPS complex	3	2	0.00590
	GO:0042555	MCM complex	4	2	0.01145
	GO:0030896	checkpoint clamp complex	1	1	0.04533
	GO:0030014	CCR4-NOT complex	1	1	0.04533
	MF	Process Description	Annotated	Observed	pValue
	GO:0051082	unfolded protein binding	28	6	0.0015
	GO:0000175	3'-5'-exoribonuclease activity	3	2	0.0063
	GO:0004222	metalloendopeptidase activity	10	3	0.0094
	GO:0004045	aminoacyl-tRNA hydrolase activity	4	2	0.0123
	GO:0003678	DNA helicase activity	17	3	0.0422
	GO:0004325	ferrochelatase activity	1	1	0.0469
	GO:0035064	methylated histone binding	1	1	0.0469
	GO:0004013	adenosylhomocysteinase activity	1	1	0.0469
	GO:0004425	indole-3-glycerol-phosphate synthase activity	1	1	0.0469
	GO:0004735	pyrroline-5-carboxylate reductase activity	1	1	0.0469
	GO:0004827	proline-tRNA ligase activity	1	1	0.0469
	GO:0016992	lipoate synthase activity	1	1	0.0469
	GO:0046429	4-hydroxy-3-methylbut-2-en-1-yl diphosphate synthase activity	1	1	0.0469
	GO:0008897	holo-[acyl-carrier-protein] synthase activity	1	1	0.0469
	GO:0004148	dihydrolipoyl dehydrogenase activity	1	1	0.0469
12	BP	Process Description	Annotated	Observed	pValue
	GO:0006511	ubiquitin-dependent protein catabolic process	38	17	1.8e-06
	GO:0051603	proteolysis involved in cellular protein catabolic process	45	22	0.0013
	GO:0006122	mitochondrial electron transport, ubiquinol to cytochrome c	4	3	0.0087
	GO:0045184	establishment of protein localization	93	22	0.0127
	GO:0006913	nucleocytoplasmic transport	20	7	0.0147
	GO:0032446	protein modification by small protein conjugation	12	5	0.0150
	GO:0007264	small GTPase mediated signal transduction	26	8	0.0168
	GO:0006875	cellular metal ion homeostasis	3	3	0.0179
	GO:0015991	ATP hydrolysis coupled proton transport	14	5	0.0302
	GO:0006099	tricarboxylic acid cycle	10	4	0.0347
	GO:0070682	proteasome regulatory particle assembly	6	3	0.0353
	GO:0034613	cellular protein localization	82	18	0.0378
	GO:0030163	protein catabolic process	52	25	0.0454
	CC	Process Description	Annotated	Observed	pValue
	GO:0000502	proteasome complex	31	20	9e-12
	GO:0012505	endomembrane system	94	23	0.00068
	GO:0005750	mitochondrial respiratory chain complex III	4	3	0.00710
	GO:0045259	proton-transporting ATP synthase complex	6	3	0.02927
	GO:0033178	proton-transporting two-sector ATPase complex, catalytic domain	11	4	0.03905
	GO:0005853	eukaryotic translation elongation factor 1 complex	3	2	0.04325
	GO:0030532	small nuclear ribonucleoprotein complex	12	4	0.04631
	MF	Process Description	Annotated	Observed	pValue
	GO:0004298	threonine-type endopeptidase activity	15	11	1.3e-07
	GO:0008565	protein transporter activity	15	7	0.0015
	GO:0048037	cofactor binding	41	11	0.0126
	GO:0005092	GDP-dissociation inhibitor activity	2	2	0.0168
	GO:0015078	hydrogen ion transmembrane transporter activity	29	8	0.0270
	GO:0004843	thiol-dependent ubiquitin-specific protease activity	6	3	0.0322
	GO:0000287	magnesium ion binding	15	5	0.0356
	GO:0043168	anion binding	455	71	0.0452
	GO:0008242	omega peptidase activity	3	2	0.0462
13	BP	Process Description	Annotated	Observed	pValue
	GO:0006465	signal peptide processing	5	4	0.0007
	GO:0006825	copper ion transport	5	3	0.0117
	GO:0045039	protein import into mitochondrial inner membrane	2	2	0.0125
	GO:0006415	translational termination	7	3	0.0346
	CC	Process Description	Annotated	Observed	pValue
	GO:0005787	signal peptidase complex	3	3	0.0012
	GO:0020011	apicoplast	94	20	0.0015
	GO:0005758	mitochondrial intermembrane space	4	3	0.0045
	GO:0005739	mitochondrion	105	22	0.0049
	GO:0016272	prefoldin complex	9	4	0.0106
	GO:0005672	transcription factor TFIIA complex	2	2	0.0116
	GO:0000932	P-body	3	2	0.0322
	GO:0005732	small nucleolar ribonucleoprotein complex	14	4	0.0550
	MF	Process Description	Annotated	Observed	pValue
	GO:0043022	ribosome binding	8	4	0.0046
	GO:0005375	copper ion transmembrane transporter activity	2	2	0.0096
	GO:0003747	translation release factor activity	6	3	0.0148
	GO:0004312	fatty acid synthase activity	3	2	0.0268
14	BP	Process Description	Annotated	Observed	pValue
	GO:0006497	protein lipidation	21	8	0.0011
	GO:0006468	protein phosphorylation	82	19	0.0019
	GO:0007017	microtubule-based process	35	11	0.0021
	GO:0006928	movement of cell or subcellular component	34	9	0.0093
	GO:0016197	endosomal transport	2	2	0.0123
	GO:0015693	magnesium ion transport	2	2	0.0123
	GO:0051301	cell division	7	3	0.0336
	GO:0006388	tRNA splicing, via endonucleolytic cleavage and ligation	3	2	0.0341
	GO:0019673	GDP-mannose metabolic process	3	2	0.0341
	GO:0006836	neurotransmitter transport	3	2	0.0341
	GO:0035891	exit from host cell	8	3	0.0495
	CC	Process Description	Annotated	Observed	pValue
	GO:0020039	pellicle	33	18	3.3e-09
	GO:0020008	rhoptry	26	14	2.6e-07
	GO:0044430	cytoskeletal part	50	19	0.00020
	GO:0015630	microtubule cytoskeleton	38	15	0.00039
	GO:0015629	actin cytoskeleton	13	6	0.00252
	GO:0044310	osmiophilic body	7	4	0.00562
	GO:0044312	crystalloid	7	4	0.00562
	GO:0020003	symbiont-containing vacuole	44	10	0.03450
	GO:0044164	host cell cytosol	16	5	0.03651
	MF	Process Description	Annotated	Observed	pValue
	GO:0008017	microtubule binding	14	6	0.0030
	GO:0004672	protein kinase activity	81	18	0.0039
	GO:0016409	palmitoyltransferase activity	11	5	0.0051
	GO:0008234	cysteine-type peptidase activity	30	8	0.0071
	GO:0005509	calcium ion binding	32	9	0.0081
	GO:0003774	motor activity	23	7	0.0121
	GO:0070569	uridylyltransferase activity	2	2	0.0133
	GO:0071949	FAD binding	2	2	0.0133
	GO:0015095	magnesium ion transmembrane transporter activity	2	2	0.0133
	GO:0000213	tRNA-intron endonuclease activity	2	2	0.0133
	GO:0030246	carbohydrate binding	6	3	0.0234
	GO:0005328	neurotransmitter:sodium symporter activity	3	2	0.0369
	GO:0046789	host cell surface receptor binding	3	2	0.0369
	GO:0016538	cyclin-dependent protein serine/threonine kinase regulator activity	3	2	0.0369
	GO:0046812	host cell surface binding	7	3	0.3863

## Sheet: Table S4
Table S4: P. berghei geneIDs of genes of the different communities in the GCN (1-14 and ‘mixed’) and geneIDs of genes that did not meet the GCN criteria.
GeneID	Community		Community number	Number of Genes
PBANKA_0001301	1		1	468
PBANKA_0001401	1		2	596
PBANKA_0001601	1		3	160
PBANKA_0007501	1		4	36
PBANKA_0007801	1		5	403
PBANKA_0008201	1		6	776
PBANKA_0100061	1		7	11
PBANKA_0100900	1		8	12
PBANKA_0105300	1		9	22
PBANKA_0107700	1		10	31
PBANKA_0108700	1		11	176
PBANKA_0110000	1		12	499
PBANKA_0111200	1		13	480
PBANKA_0200400	1		14	818
PBANKA_0202900	1		mixed	197
PBANKA_0204100	1		Not in GCN	429
PBANKA_0205000	1		Total	5114
PBANKA_0205200	1
PBANKA_0213000	1
PBANKA_0213100	1
PBANKA_0213400	1
PBANKA_0213500	1
PBANKA_0301500	1
PBANKA_0302300	1
PBANKA_0304300	1
PBANKA_0305300	1
PBANKA_0307000	1
PBANKA_0308500	1
PBANKA_0308600	1
PBANKA_0309100	1
PBANKA_0311200	1
PBANKA_0311800	1
PBANKA_0312400	1
PBANKA_0314500	1
PBANKA_0315100	1
PBANKA_0315400	1
PBANKA_0315600	1
PBANKA_0316100	1
PBANKA_0401100	1
PBANKA_0401900	1
PBANKA_0403000	1
PBANKA_0404000	1
PBANKA_0407700	1
PBANKA_0410600	1
PBANKA_0412200	1
PBANKA_0412300	1
PBANKA_0413600	1
PBANKA_0414600	1
PBANKA_0414700	1
PBANKA_0415600	1
PBANKA_0416200	1
PBANKA_0417500	1
PBANKA_0502700	1
PBANKA_0502800	1
PBANKA_0502900	1
PBANKA_0504900	1
PBANKA_0505700	1
PBANKA_0506200	1
PBANKA_0506300	1
PBANKA_0508100	1
PBANKA_0510900	1
PBANKA_0511200	1
PBANKA_0512400	1
PBANKA_0512500	1
PBANKA_0513200	1
PBANKA_0515900	1
PBANKA_0516900	1
PBANKA_0517400	1
PBANKA_0517500	1
PBANKA_0518700	1
PBANKA_0521261	1
PBANKA_0521300	1
PBANKA_0521400	1
PBANKA_0522800	1
PBANKA_0523100	1
PBANKA_0600011	1
PBANKA_0600031	1
PBANKA_0600500	1
PBANKA_0601700	1
PBANKA_0602500	1
PBANKA_0603200	1
PBANKA_0604500	1
PBANKA_0604800	1
PBANKA_0605200	1
PBANKA_0606600	1
PBANKA_0609100	1
PBANKA_0609700	1
PBANKA_0609900	1
PBANKA_0610900	1
PBANKA_0613800	1
PBANKA_0613900	1
PBANKA_0614500	1
PBANKA_0615100	1
PBANKA_0617100	1
PBANKA_0617200	1
PBANKA_0617600	1
PBANKA_0617700	1
PBANKA_0618800	1
PBANKA_0619800	1
PBANKA_0619900	1
PBANKA_0620000	1
PBANKA_0620100	1
PBANKA_0620900	1
PBANKA_0622600	1
PBANKA_0622800	1
PBANKA_0623000	1
PBANKA_0623751	1
PBANKA_0700031	1
PBANKA_0700041	1
PBANKA_0700761	1
PBANKA_0703700	1
PBANKA_0703900	1
PBANKA_0704500	1
PBANKA_0704600	1
PBANKA_0705000	1
PBANKA_0705700	1
PBANKA_0705800	1
PBANKA_0707400	1
PBANKA_0707800	1
PBANKA_0709100	1
PBANKA_0709500	1
PBANKA_0710500	1
PBANKA_0711800	1
PBANKA_0711900	1
PBANKA_0712000	1
PBANKA_0712400	1
PBANKA_0717800	1
PBANKA_0720300	1
PBANKA_0720400	1
PBANKA_0720800	1
PBANKA_0721900	1
PBANKA_0722961	1
PBANKA_0801200	1
PBANKA_0801600	1
PBANKA_0804000	1
PBANKA_0804800	1
PBANKA_0805100	1
PBANKA_0805300	1
PBANKA_0805400	1
PBANKA_0806100	1
PBANKA_0807600	1
PBANKA_0808700	1
PBANKA_0811100	1
PBANKA_0816400	1
PBANKA_0817400	1
PBANKA_0817700	1
PBANKA_0819300	1
PBANKA_0819800	1
PBANKA_0819900	1
PBANKA_0822100	1
PBANKA_0823900	1
PBANKA_0824300	1
PBANKA_0824800	1
PBANKA_0825600	1
PBANKA_0826900	1
PBANKA_0831300	1
PBANKA_0831800	1
PBANKA_0831900	1
PBANKA_0836941	1
PBANKA_0836981	1
PBANKA_0903000	1
PBANKA_0904700	1
PBANKA_0905000	1
PBANKA_0905600	1
PBANKA_0906400	1
PBANKA_0906600	1
PBANKA_0908300	1
PBANKA_0909600	1
PBANKA_0912900	1
PBANKA_0913800	1
PBANKA_0914200	1
PBANKA_0915300	1
PBANKA_0916000	1
PBANKA_0917700	1
PBANKA_0918000	1
PBANKA_0918100	1
PBANKA_0918800	1
PBANKA_0919300	1
PBANKA_0920400	1
PBANKA_0922100	1
PBANKA_0923500	1
PBANKA_0924400	1
PBANKA_0924800	1
PBANKA_0927800	1
PBANKA_0928800	1
PBANKA_0929600	1
PBANKA_0930300	1
PBANKA_0931300	1
PBANKA_0934500	1
PBANKA_0936300	1
PBANKA_0936600	1
PBANKA_0936700	1
PBANKA_0937200	1
PBANKA_0937800	1
PBANKA_0938900	1
PBANKA_0939100	1
PBANKA_0943500	1
PBANKA_0943541	1
PBANKA_0943600	1
PBANKA_1002700	1
PBANKA_1003200	1
PBANKA_1003700	1
PBANKA_1004900	1
PBANKA_1005100	1
PBANKA_1005700	1
PBANKA_1006700	1
PBANKA_1006800	1
PBANKA_1006900	1
PBANKA_1007000	1
PBANKA_1007400	1
PBANKA_1007500	1
PBANKA_1010200	1
PBANKA_1010300	1
PBANKA_1010500	1
PBANKA_1012400	1
PBANKA_1015200	1
PBANKA_1017900	1
PBANKA_1018000	1
PBANKA_1018600	1
PBANKA_1019330	1
PBANKA_1019400	1
PBANKA_1019500	1
PBANKA_1019600	1
PBANKA_1019700	1
PBANKA_1020400	1
PBANKA_1021000	1
PBANKA_1021100	1
PBANKA_1022000	1
PBANKA_1023800	1
PBANKA_1024300	1
PBANKA_1025200	1
PBANKA_1026900	1
PBANKA_1027500	1
PBANKA_1028400	1
PBANKA_1028500	1
PBANKA_1031000	1
PBANKA_1033900	1
PBANKA_1035100	1
PBANKA_1035900	1
PBANKA_1036300	1
PBANKA_1036400	1
PBANKA_1037200	1
PBANKA_1037300	1
PBANKA_1037400	1
PBANKA_1037600	1
PBANKA_1039400	1
PBANKA_1100700	1
PBANKA_1103400	1
PBANKA_1104600	1
PBANKA_1105700	1
PBANKA_1105800	1
PBANKA_1106700	1
PBANKA_1107400	1
PBANKA_1109000	1
PBANKA_1111000	1
PBANKA_1114600	1
PBANKA_1116400	1
PBANKA_1117100	1
PBANKA_1117500	1
PBANKA_1119000	1
PBANKA_1120300	1
PBANKA_1120700	1
PBANKA_1122500	1
PBANKA_1122700	1
PBANKA_1123500	1
PBANKA_1124100	1
PBANKA_1125600	1
PBANKA_1126000	1
PBANKA_1126400	1
PBANKA_1126900	1
PBANKA_1127900	1
PBANKA_1128400	1
PBANKA_1129700	1
PBANKA_1130900	1
PBANKA_1131900	1
PBANKA_1134000	1
PBANKA_1134400	1
PBANKA_1134800	1
PBANKA_1135100	1
PBANKA_1135300	1
PBANKA_1135700	1
PBANKA_1136900	1
PBANKA_1139900	1
PBANKA_1140200	1
PBANKA_1140600	1
PBANKA_1141100	1
PBANKA_1141700	1
PBANKA_1142100	1
PBANKA_1142800	1
PBANKA_1143300	1
PBANKA_1143500	1
PBANKA_1143600	1
PBANKA_1200011	1
PBANKA_1200031	1
PBANKA_1200041	1
PBANKA_1200051	1
PBANKA_1200600	1
PBANKA_1200800	1
PBANKA_1201700	1
PBANKA_1201900	1
PBANKA_1202400	1
PBANKA_1206300	1
PBANKA_1207000	1
PBANKA_1207100	1
PBANKA_1211500	1
PBANKA_1212900	1
PBANKA_1213000	1
PBANKA_1215800	1
PBANKA_1221200	1
PBANKA_1221300	1
PBANKA_1221600	1
PBANKA_1222700	1
PBANKA_1224200	1
PBANKA_1227100	1
PBANKA_1227800	1
PBANKA_1227900	1
PBANKA_1228700	1
PBANKA_1229700	1
PBANKA_1230500	1
PBANKA_1231000	1
PBANKA_1231700	1
PBANKA_1231800	1
PBANKA_1232500	1
PBANKA_1234500	1
PBANKA_1237000	1
PBANKA_1238200	1
PBANKA_1239700	1
PBANKA_1239800	1
PBANKA_1240300	1
PBANKA_1242800	1
PBANKA_1243200	1
PBANKA_1243400	1
PBANKA_1245000	1
PBANKA_1245800	1
PBANKA_1245861	1
PBANKA_1246941	1
PBANKA_1246961	1
PBANKA_1246981	1
PBANKA_1300011	1
PBANKA_1300041	1
PBANKA_1300051	1
PBANKA_1302400	1
PBANKA_1302500	1
PBANKA_1309000	1
PBANKA_1309200	1
PBANKA_1309500	1
PBANKA_1309700	1
PBANKA_1310800	1
PBANKA_1310900	1
PBANKA_1311000	1
PBANKA_1311800	1
PBANKA_1313000	1
PBANKA_1313400	1
PBANKA_1314400	1
PBANKA_1315600	1
PBANKA_1317600	1
PBANKA_1317900	1
PBANKA_1318100	1
PBANKA_1321400	1
PBANKA_1322500	1
PBANKA_1322700	1
PBANKA_1324400	1
PBANKA_1324900	1
PBANKA_1327000	1
PBANKA_1327021	1
PBANKA_1327700	1
PBANKA_1328300	1
PBANKA_1328800	1
PBANKA_1329300	1
PBANKA_1329800	1
PBANKA_1330100	1
PBANKA_1331900	1
PBANKA_1332500	1
PBANKA_1333500	1
PBANKA_1334200	1
PBANKA_1337000	1
PBANKA_1338600	1
PBANKA_1339100	1
PBANKA_1339200	1
PBANKA_1343750	1
PBANKA_1344600	1
PBANKA_1345800	1
PBANKA_1346700	1
PBANKA_1347500	1
PBANKA_1348300	1
PBANKA_1350500	1
PBANKA_1352700	1
PBANKA_1354300	1
PBANKA_1354380	1
PBANKA_1354500	1
PBANKA_1355800	1
PBANKA_1356000	1
PBANKA_1356200	1
PBANKA_1359200	1
PBANKA_1359400	1
PBANKA_1362600	1
PBANKA_1363000	1
PBANKA_1363100	1
PBANKA_1364100	1
PBANKA_1364200	1
PBANKA_1364900	1
PBANKA_1401100	1
PBANKA_1401200	1
PBANKA_1401900	1
PBANKA_1405200	1
PBANKA_1405300	1
PBANKA_1405400	1
PBANKA_1406700	1
PBANKA_1406800	1
PBANKA_1407400	1
PBANKA_1413900	1
PBANKA_1416300	1
PBANKA_1416400	1
PBANKA_1417800	1
PBANKA_1420900	1
PBANKA_1423200	1
PBANKA_1424300	1
PBANKA_1426200	1
PBANKA_1426900	1
PBANKA_1428700	1
PBANKA_1428900	1
PBANKA_1432800	1
PBANKA_1433100	1
PBANKA_1433300	1
PBANKA_1433400	1
PBANKA_1434100	1
PBANKA_1439200	1
PBANKA_1440100	1
PBANKA_1440200	1
PBANKA_1440300	1
PBANKA_1440400	1
PBANKA_1441500	1
PBANKA_1442500	1
PBANKA_1443100	1
PBANKA_1443800	1
PBANKA_1445600	1
PBANKA_1447100	1
PBANKA_1451800	1
PBANKA_1452200	1
PBANKA_1452300	1
PBANKA_1452500	1
PBANKA_1452800	1
PBANKA_1455200	1
PBANKA_1455300	1
PBANKA_1456100	1
PBANKA_1456900	1
PBANKA_1457400	1
PBANKA_1457550	1
PBANKA_1459000	1
PBANKA_1461100	1
PBANKA_1462000	1
PBANKA_1462200	1
PBANKA_1462800	1
PBANKA_1462900	1
PBANKA_1463500	1
PBANKA_1464500	1
PBANKA_1464800	1
PBANKA_1465000	1
PBANKA_1465100	1
PBANKA_1465800	1
PBANKA_1466221	1
PBANKA_1466241	1
PBANKA_API00011	1
PBANKA_API00051	1
PBANKA_API00095	1
PBANKA_MIT02700	1
PBANKA_MIT03500	1
PBANKA_MIT03600	1
PBANKA_0000101	2
PBANKA_0000301	2
PBANKA_0000600	2
PBANKA_0000701	2
PBANKA_0001001	2
PBANKA_0001101	2
PBANKA_0007601	2
PBANKA_0008001	2
PBANKA_0008101	2
PBANKA_0100021	2
PBANKA_0100200	2
PBANKA_0100300	2
PBANKA_0100500	2
PBANKA_0100600	2
PBANKA_0100700	2
PBANKA_0102200	2
PBANKA_0103300	2
PBANKA_0104800	2
PBANKA_0104900	2
PBANKA_0105200	2
PBANKA_0105600	2
PBANKA_0108200	2
PBANKA_0109200	2
PBANKA_0110400	2
PBANKA_0112600	2
PBANKA_0112641	2
PBANKA_0112661	2
PBANKA_0112701	2
PBANKA_0112721	2
PBANKA_0201200	2
PBANKA_0201250	2
PBANKA_0201300	2
PBANKA_0201500	2
PBANKA_0201600	2
PBANKA_0203200	2
PBANKA_0203300	2
PBANKA_0203800	2
PBANKA_0203900	2
PBANKA_0204900	2
PBANKA_0205100	2
PBANKA_0205500	2
PBANKA_0206600	2
PBANKA_0206900	2
PBANKA_0208700	2
PBANKA_0208800	2
PBANKA_0210200	2
PBANKA_0212000	2
PBANKA_0212100	2
PBANKA_0214600	2
PBANKA_0214700	2
PBANKA_0214800	2
PBANKA_0214900	2
PBANKA_0216021	2
PBANKA_0216041	2
PBANKA_0216741	2
PBANKA_0216761	2
PBANKA_0300200	2
PBANKA_0300600	2
PBANKA_0302000	2
PBANKA_0307800	2
PBANKA_0310800	2
PBANKA_0311600	2
PBANKA_0314300	2
PBANKA_0314600	2
PBANKA_0315200	2
PBANKA_0315300	2
PBANKA_0316200	2
PBANKA_0316300	2
PBANKA_0316500	2
PBANKA_0316800	2
PBANKA_0316821	2
PBANKA_0316841	2
PBANKA_0316900	2
PBANKA_0316921	2
PBANKA_0317021	2
PBANKA_0317061	2
PBANKA_0317121	2
PBANKA_0317161	2
PBANKA_0400100	2
PBANKA_0401000	2
PBANKA_0401700	2
PBANKA_0402800	2
PBANKA_0405300	2
PBANKA_0405400	2
PBANKA_0405500	2
PBANKA_0407100	2
PBANKA_0407600	2
PBANKA_0409100	2
PBANKA_0409500	2
PBANKA_0411100	2
PBANKA_0411200	2
PBANKA_0412100	2
PBANKA_0412800	2
PBANKA_0418000	2
PBANKA_0418500	2
PBANKA_0500600	2
PBANKA_0500700	2
PBANKA_0500741	2
PBANKA_0500971	2
PBANKA_0501000	2
PBANKA_0501051	2
PBANKA_0503600	2
PBANKA_0504200	2
PBANKA_0505900	2
PBANKA_0506400	2
PBANKA_0509000	2
PBANKA_0510200	2
PBANKA_0511900	2
PBANKA_0514000	2
PBANKA_0514100	2
PBANKA_0515800	2
PBANKA_0517000	2
PBANKA_0517100	2
PBANKA_0517200	2
PBANKA_0517300	2
PBANKA_0518800	2
PBANKA_0519900	2
PBANKA_0520200	2
PBANKA_0520600	2
PBANKA_0520900	2
PBANKA_0524100	2
PBANKA_0524200	2
PBANKA_0524300	2
PBANKA_0524400	2
PBANKA_0524500	2
PBANKA_0524700	2
PBANKA_0524800	2
PBANKA_0524821	2
PBANKA_0600021	2
PBANKA_0600041	2
PBANKA_0600051	2
PBANKA_0600061	2
PBANKA_0600081	2
PBANKA_0600086	2
PBANKA_0600091	2
PBANKA_0600100	2
PBANKA_0600200	2
PBANKA_0602800	2
PBANKA_0604200	2
PBANKA_0605700	2
PBANKA_0606100	2
PBANKA_0608300	2
PBANKA_0610100	2
PBANKA_0610500	2
PBANKA_0613700	2
PBANKA_0615400	2
PBANKA_0618200	2
PBANKA_0619100	2
PBANKA_0621400	2
PBANKA_0622200	2
PBANKA_0623100	2
PBANKA_0623150	2
PBANKA_0623200	2
PBANKA_0623300	2
PBANKA_0623400	2
PBANKA_0623500	2
PBANKA_0623651	2
PBANKA_0700051	2
PBANKA_0700061	2
PBANKA_0700071	2
PBANKA_0700081	2
PBANKA_0700200	2
PBANKA_0700300	2
PBANKA_0700400	2
PBANKA_0700500	2
PBANKA_0700521	2
PBANKA_0700600	2
PBANKA_0700700	2
PBANKA_0700721	2
PBANKA_0700741	2
PBANKA_0700900	2
PBANKA_0701000	2
PBANKA_0701100	2
PBANKA_0701600	2
PBANKA_0702900	2
PBANKA_0703100	2
PBANKA_0703600	2
PBANKA_0705100	2
PBANKA_0707300	2
PBANKA_0709400	2
PBANKA_0710800	2
PBANKA_0712800	2
PBANKA_0714700	2
PBANKA_0714800	2
PBANKA_0715200	2
PBANKA_0717300	2
PBANKA_0718200	2
PBANKA_0722801	2
PBANKA_0800300	2
PBANKA_0800400	2
PBANKA_0801400	2
PBANKA_0803400	2
PBANKA_0803600	2
PBANKA_0804100	2
PBANKA_0804700	2
PBANKA_0804900	2
PBANKA_0806000	2
PBANKA_0807000	2
PBANKA_0807100	2
PBANKA_0809800	2
PBANKA_0810500	2
PBANKA_0810600	2
PBANKA_0811000	2
PBANKA_0811300	2
PBANKA_0812500	2
PBANKA_0813800	2
PBANKA_0814000	2
PBANKA_0815300	2
PBANKA_0816600	2
PBANKA_0817600	2
PBANKA_0817900	2
PBANKA_0818600	2
PBANKA_0818700	2
PBANKA_0819100	2
PBANKA_0819700	2
PBANKA_0821700	2
PBANKA_0822700	2
PBANKA_0822800	2
PBANKA_0823400	2
PBANKA_0823600	2
PBANKA_0826700	2
PBANKA_0827500	2
PBANKA_0829700	2
PBANKA_0836000	2
PBANKA_0836200	2
PBANKA_0836500	2
PBANKA_0836600	2
PBANKA_0836800	2
PBANKA_0837001	2
PBANKA_0837101	2
PBANKA_0837121	2
PBANKA_0837141	2
PBANKA_0905700	2
PBANKA_0906500	2
PBANKA_0910000	2
PBANKA_0911400	2
PBANKA_0912000	2
PBANKA_0912200	2
PBANKA_0912300	2
PBANKA_0913400	2
PBANKA_0914700	2
PBANKA_0915800	2
PBANKA_0919100	2
PBANKA_0919200	2
PBANKA_0921400	2
PBANKA_0921500	2
PBANKA_0921800	2
PBANKA_0923400	2
PBANKA_0924900	2
PBANKA_0925200	2
PBANKA_0925300	2
PBANKA_0926700	2
PBANKA_0927200	2
PBANKA_0928100	2
PBANKA_0928200	2
PBANKA_0929800	2
PBANKA_0930700	2
PBANKA_0931200	2
PBANKA_0931400	2
PBANKA_0932400	2
PBANKA_0933400	2
PBANKA_0937400	2
PBANKA_0937700	2
PBANKA_0938600	2
PBANKA_0939200	2
PBANKA_0939600	2
PBANKA_0940700	2
PBANKA_0941300	2
PBANKA_0941500	2
PBANKA_0942500	2
PBANKA_0942900	2
PBANKA_0943800	2
PBANKA_0944061	2
PBANKA_0944081	2
PBANKA_0944101	2
PBANKA_1000041	2
PBANKA_1000051	2
PBANKA_1000091	2
PBANKA_1000200	2
PBANKA_1000300	2
PBANKA_1000500	2
PBANKA_1000600	2
PBANKA_1003100	2
PBANKA_1003300	2
PBANKA_1005600	2
PBANKA_1007100	2
PBANKA_1008500	2
PBANKA_1009300	2
PBANKA_1010700	2
PBANKA_1010800	2
PBANKA_1011800	2
PBANKA_1011900	2
PBANKA_1013100	2
PBANKA_1013500	2
PBANKA_1016500	2
PBANKA_1016800	2
PBANKA_1018700	2
PBANKA_1019520	2
PBANKA_1022200	2
PBANKA_1023200	2
PBANKA_1023500	2
PBANKA_1024100	2
PBANKA_1025500	2
PBANKA_1029900	2
PBANKA_1030000	2
PBANKA_1030600	2
PBANKA_1030700	2
PBANKA_1030800	2
PBANKA_1030900	2
PBANKA_1031900	2
PBANKA_1032200	2
PBANKA_1032300	2
PBANKA_1032900	2
PBANKA_1033500	2
PBANKA_1033600	2
PBANKA_1034300	2
PBANKA_1034400	2
PBANKA_1034900	2
PBANKA_1035600	2
PBANKA_1036000	2
PBANKA_1040541	2
PBANKA_1040581	2
PBANKA_1100351	2
PBANKA_1100400	2
PBANKA_1100461	2
PBANKA_1100781	2
PBANKA_1100860	2
PBANKA_1100900	2
PBANKA_1101100	2
PBANKA_1101200	2
PBANKA_1101300	2
PBANKA_1102000	2
PBANKA_1102200	2
PBANKA_1103000	2
PBANKA_1103500	2
PBANKA_1103600	2
PBANKA_1104300	2
PBANKA_1104900	2
PBANKA_1106400	2
PBANKA_1107900	2
PBANKA_1109800	2
PBANKA_1110500	2
PBANKA_1112400	2
PBANKA_1116700	2
PBANKA_1116800	2
PBANKA_1120200	2
PBANKA_1120800	2
PBANKA_1121100	2
PBANKA_1121700	2
PBANKA_1121800	2
PBANKA_1122000	2
PBANKA_1125650	2
PBANKA_1126500	2
PBANKA_1127000	2
PBANKA_1127400	2
PBANKA_1127700	2
PBANKA_1128200	2
PBANKA_1129300	2
PBANKA_1131200	2
PBANKA_1132000	2
PBANKA_1133300	2
PBANKA_1133400	2
PBANKA_1134500	2
PBANKA_1135000	2
PBANKA_1135200	2
PBANKA_1136300	2
PBANKA_1137100	2
PBANKA_1137200	2
PBANKA_1138400	2
PBANKA_1141300	2
PBANKA_1142300	2
PBANKA_1142700	2
PBANKA_1145100	2
PBANKA_1145400	2
PBANKA_1145500	2
PBANKA_1145700	2
PBANKA_1145800	2
PBANKA_1145900	2
PBANKA_1146000	2
PBANKA_1146241	2
PBANKA_1146700	2
PBANKA_1146721	2
PBANKA_1146741	2
PBANKA_1200021	2
PBANKA_1200071	2
PBANKA_1200081	2
PBANKA_1202200	2
PBANKA_1203300	2
PBANKA_1203400	2
PBANKA_1204400	2
PBANKA_1205000	2
PBANKA_1206100	2
PBANKA_1207200	2
PBANKA_1207300	2
PBANKA_1207500	2
PBANKA_1207700	2
PBANKA_1207900	2
PBANKA_1208600	2
PBANKA_1208700	2
PBANKA_1209000	2
PBANKA_1210200	2
PBANKA_1210800	2
PBANKA_1211000	2
PBANKA_1211300	2
PBANKA_1211900	2
PBANKA_1215600	2
PBANKA_1216100	2
PBANKA_1216400	2
PBANKA_1216500	2
PBANKA_1216900	2
PBANKA_1217500	2
PBANKA_1218000	2
PBANKA_1218800	2
PBANKA_1219000	2
PBANKA_1219500	2
PBANKA_1220100	2
PBANKA_1220200	2
PBANKA_1221000	2
PBANKA_1223300	2
PBANKA_1223500	2
PBANKA_1226000	2
PBANKA_1226400	2
PBANKA_1229000	2
PBANKA_1229200	2
PBANKA_1231100	2
PBANKA_1231600	2
PBANKA_1232100	2
PBANKA_1234200	2
PBANKA_1234300	2
PBANKA_1234800	2
PBANKA_1237500	2
PBANKA_1237800	2
PBANKA_1238600	2
PBANKA_1238800	2
PBANKA_1239100	2
PBANKA_1242200	2
PBANKA_1242300	2
PBANKA_1242500	2
PBANKA_1245100	2
PBANKA_1245900	2
PBANKA_1246100	2
PBANKA_1246141	2
PBANKA_1246161	2
PBANKA_1246800	2
PBANKA_1300021	2
PBANKA_1300031	2
PBANKA_1300081	2
PBANKA_1300091	2
PBANKA_1300100	2
PBANKA_1300600	2
PBANKA_1301600	2
PBANKA_1301700	2
PBANKA_1303200	2
PBANKA_1305000	2
PBANKA_1305100	2
PBANKA_1306200	2
PBANKA_1307200	2
PBANKA_1311600	2
PBANKA_1314100	2
PBANKA_1315200	2
PBANKA_1315800	2
PBANKA_1316700	2
PBANKA_1317400	2
PBANKA_1317700	2
PBANKA_1318400	2
PBANKA_1320500	2
PBANKA_1320600	2
PBANKA_1321000	2
PBANKA_1321100	2
PBANKA_1323000	2
PBANKA_1323700	2
PBANKA_1324000	2
PBANKA_1325300	2
PBANKA_1325600	2
PBANKA_1326500	2
PBANKA_1326600	2
PBANKA_1327251	2
PBANKA_1327300	2
PBANKA_1327800	2
PBANKA_1327900	2
PBANKA_1328700	2
PBANKA_1329600	2
PBANKA_1332000	2
PBANKA_1332100	2
PBANKA_1332600	2
PBANKA_1334300	2
PBANKA_1334600	2
PBANKA_1335500	2
PBANKA_1337100	2
PBANKA_1338300	2
PBANKA_1340300	2
PBANKA_1341500	2
PBANKA_1342400	2
PBANKA_1342800	2
PBANKA_1343000	2
PBANKA_1343900	2
PBANKA_1344500	2
PBANKA_1346100	2
PBANKA_1347600	2
PBANKA_1347700	2
PBANKA_1348900	2
PBANKA_1349200	2
PBANKA_1351900	2
PBANKA_1352000	2
PBANKA_1353700	2
PBANKA_1354000	2
PBANKA_1354400	2
PBANKA_1355100	2
PBANKA_1356700	2
PBANKA_1356900	2
PBANKA_1357200	2
PBANKA_1357800	2
PBANKA_1358000	2
PBANKA_1360100	2
PBANKA_1361100	2
PBANKA_1363300	2
PBANKA_1364500	2
PBANKA_1365500	2
PBANKA_1365600	2
PBANKA_1365680	2
PBANKA_1400011	2
PBANKA_1400031	2
PBANKA_1400041	2
PBANKA_1400051	2
PBANKA_1400700	2
PBANKA_1401300	2
PBANKA_1403800	2
PBANKA_1405500	2
PBANKA_1405600	2
PBANKA_1405700	2
PBANKA_1407600	2
PBANKA_1407650	2
PBANKA_1407800	2
PBANKA_1408000	2
PBANKA_1408100	2
PBANKA_1408900	2
PBANKA_1409300	2
PBANKA_1409400	2
PBANKA_1410300	2
PBANKA_1412100	2
PBANKA_1414400	2
PBANKA_1415100	2
PBANKA_1416200	2
PBANKA_1417300	2
PBANKA_1417600	2
PBANKA_1418300	2
PBANKA_1420500	2
PBANKA_1420800	2
PBANKA_1421100	2
PBANKA_1423300	2
PBANKA_1423500	2
PBANKA_1423600	2
PBANKA_1424600	2
PBANKA_1424800	2
PBANKA_1424900	2
PBANKA_1425000	2
PBANKA_1426000	2
PBANKA_1426100	2
PBANKA_1429000	2
PBANKA_1429700	2
PBANKA_1431700	2
PBANKA_1432500	2
PBANKA_1434500	2
PBANKA_1435700	2
PBANKA_1437100	2
PBANKA_1438100	2
PBANKA_1438800	2
PBANKA_1439800	2
PBANKA_1440600	2
PBANKA_1441700	2
PBANKA_1442400	2
PBANKA_1445400	2
PBANKA_1445500	2
PBANKA_1446200	2
PBANKA_1446800	2
PBANKA_1448100	2
PBANKA_1448500	2
PBANKA_1449400	2
PBANKA_1450100	2
PBANKA_1452400	2
PBANKA_1454500	2
PBANKA_1454700	2
PBANKA_1457600	2
PBANKA_1458900	2
PBANKA_1459700	2
PBANKA_1460800	2
PBANKA_1463800	2
PBANKA_1464000	2
PBANKA_1464600	2
PBANKA_1464700	2
PBANKA_1465500	2
PBANKA_1465600	2
PBANKA_1465921	2
PBANKA_1466000	2
PBANKA_1466121	2
PBANKA_MIT01200	2
PBANKA_0000801	3
PBANKA_0000901	3
PBANKA_0100081	3
PBANKA_0112621	3
PBANKA_0200670	3
PBANKA_0200751	3
PBANKA_0201000	3
PBANKA_0201100	3
PBANKA_0201360	3
PBANKA_0201400	3
PBANKA_0201450	3
PBANKA_0215700	3
PBANKA_0215900	3
PBANKA_0216061	3
PBANKA_0216081	3
PBANKA_0216701	3
PBANKA_0216721	3
PBANKA_0216801	3
PBANKA_0300300	3
PBANKA_0300400	3
PBANKA_0300500	3
PBANKA_0301400	3
PBANKA_0315420	3
PBANKA_0315430	3
PBANKA_0316400	3
PBANKA_0316861	3
PBANKA_0316941	3
PBANKA_0317001	3
PBANKA_0317041	3
PBANKA_0317081	3
PBANKA_0317101	3
PBANKA_0405310	3
PBANKA_0406650	3
PBANKA_0407550	3
PBANKA_0500200	3
PBANKA_0500721	3
PBANKA_0500781	3
PBANKA_0500950	3
PBANKA_0513500	3
PBANKA_0516100	3
PBANKA_0600300	3
PBANKA_0600400	3
PBANKA_0612841	3
PBANKA_0623600	3
PBANKA_0700541	3
PBANKA_0700561	3
PBANKA_0703910	3
PBANKA_0722100	3
PBANKA_0722200	3
PBANKA_0722700	3
PBANKA_0722900	3
PBANKA_0722941	3
PBANKA_0800061	3
PBANKA_0800100	3
PBANKA_0800200	3
PBANKA_0805750	3
PBANKA_0823000	3
PBANKA_0836400	3
PBANKA_0836550	3
PBANKA_0836850	3
PBANKA_0836900	3
PBANKA_0836921	3
PBANKA_0836961	3
PBANKA_0837081	3
PBANKA_0837161	3
PBANKA_0837181	3
PBANKA_0837201	3
PBANKA_0900600	3
PBANKA_0902800	3
PBANKA_0937750	3
PBANKA_0937840	3
PBANKA_0937860	3
PBANKA_0938050	3
PBANKA_0943700	3
PBANKA_0944000	3
PBANKA_1000031	3
PBANKA_1000061	3
PBANKA_1000071	3
PBANKA_1000081	3
PBANKA_1000400	3
PBANKA_1000451	3
PBANKA_1019370	3
PBANKA_1019380	3
PBANKA_1019540	3
PBANKA_1019560	3
PBANKA_1019580	3
PBANKA_1031300	3
PBANKA_1039450	3
PBANKA_1040200	3
PBANKA_1040300	3
PBANKA_1040400	3
PBANKA_1040500	3
PBANKA_1040561	3
PBANKA_1040621	3
PBANKA_1100031	3
PBANKA_1100750	3
PBANKA_1100850	3
PBANKA_1136100	3
PBANKA_1146100	3
PBANKA_1146200	3
PBANKA_1146781	3
PBANKA_1200091	3
PBANKA_1200300	3
PBANKA_1200400	3
PBANKA_1200500	3
PBANKA_1206200	3
PBANKA_1226470	3
PBANKA_1229600	3
PBANKA_1245821	3
PBANKA_1245920	3
PBANKA_1246121	3
PBANKA_1246200	3
PBANKA_1246300	3
PBANKA_1246400	3
PBANKA_1246700	3
PBANKA_1246900	3
PBANKA_1300071	3
PBANKA_1300200	3
PBANKA_1328500	3
PBANKA_1339400	3
PBANKA_1345850	3
PBANKA_1346750	3
PBANKA_1354550	3
PBANKA_1364250	3
PBANKA_1364600	3
PBANKA_1365550	3
PBANKA_1365650	3
PBANKA_1365700	3
PBANKA_1400021	3
PBANKA_1400061	3
PBANKA_1400071	3
PBANKA_1400081	3
PBANKA_1400100	3
PBANKA_1400200	3
PBANKA_1400300	3
PBANKA_1403250	3
PBANKA_1428100	3
PBANKA_1428980	3
PBANKA_1437250	3
PBANKA_1446300	3
PBANKA_1455800	3
PBANKA_1465200	3
PBANKA_1465300	3
PBANKA_1465400	3
PBANKA_1465841	3
PBANKA_1465861	3
PBANKA_1465881	3
PBANKA_1466100	3
PBANKA_1466141	3
PBANKA_1466161	3
PBANKA_1466181	3
PBANKA_MIT00200	3
PBANKA_MIT00300	3
PBANKA_MIT01600	3
PBANKA_MIT02100	3
PBANKA_MIT02300	3
PBANKA_MIT02400	3
PBANKA_MIT02900	3
PBANKA_MIT03200	3
PBANKA_MIT03700	3
PBANKA_0100800	4
PBANKA_0200600	4
PBANKA_0211200	4
PBANKA_0304100	4
PBANKA_0317141	4
PBANKA_0408300	4
PBANKA_0509200	4
PBANKA_0514300	4
PBANKA_0706700	4
PBANKA_0711700	4
PBANKA_0712900	4
PBANKA_0713600	4
PBANKA_0810000	4
PBANKA_0831400	4
PBANKA_1005000	4
PBANKA_1030200	4
PBANKA_1034000	4
PBANKA_1036100	4
PBANKA_1131800	4
PBANKA_1202600	4
PBANKA_1203800	4
PBANKA_1208800	4
PBANKA_1221700	4
PBANKA_1226300	4
PBANKA_1309300	4
PBANKA_1313500	4
PBANKA_1316100	4
PBANKA_1333400	4
PBANKA_1361200	4
PBANKA_1408800	4
PBANKA_1410100	4
PBANKA_1413500	4
PBANKA_1433200	4
PBANKA_1433900	4
PBANKA_1439300	4
PBANKA_1445200	4
PBANKA_0101300	5
PBANKA_0101700	5
PBANKA_0102000	5
PBANKA_0103500	5
PBANKA_0103800	5
PBANKA_0104000	5
PBANKA_0105000	5
PBANKA_0106000	5
PBANKA_0106800	5
PBANKA_0107400	5
PBANKA_0108800	5
PBANKA_0203000	5
PBANKA_0203400	5
PBANKA_0203500	5
PBANKA_0203650	5
PBANKA_0204700	5
PBANKA_0206200	5
PBANKA_0207500	5
PBANKA_0208100	5
PBANKA_0208200	5
PBANKA_0208300	5
PBANKA_0209200	5
PBANKA_0211100	5
PBANKA_0212500	5
PBANKA_0213700	5
PBANKA_0214400	5
PBANKA_0302600	5
PBANKA_0302700	5
PBANKA_0306000	5
PBANKA_0306500	5
PBANKA_0307900	5
PBANKA_0308300	5
PBANKA_0308700	5
PBANKA_0309600	5
PBANKA_0310100	5
PBANKA_0313900	5
PBANKA_0315500	5
PBANKA_0316000	5
PBANKA_0403100	5
PBANKA_0403900	5
PBANKA_0404700	5
PBANKA_0406300	5
PBANKA_0407000	5
PBANKA_0407200	5
PBANKA_0409600	5
PBANKA_0411300	5
PBANKA_0411600	5
PBANKA_0412400	5
PBANKA_0412500	5
PBANKA_0412600	5
PBANKA_0412700	5
PBANKA_0413700	5
PBANKA_0414000	5
PBANKA_0415200	5
PBANKA_0415300	5
PBANKA_0416300	5
PBANKA_0416400	5
PBANKA_0416600	5
PBANKA_0417400	5
PBANKA_0501200	5
PBANKA_0501300	5
PBANKA_0501900	5
PBANKA_0502300	5
PBANKA_0503700	5
PBANKA_0504000	5
PBANKA_0506500	5
PBANKA_0506700	5
PBANKA_0507600	5
PBANKA_0508400	5
PBANKA_0508500	5
PBANKA_0508700	5
PBANKA_0511500	5
PBANKA_0511700	5
PBANKA_0516300	5
PBANKA_0518600	5
PBANKA_0601000	5
PBANKA_0602300	5
PBANKA_0608100	5
PBANKA_0608200	5
PBANKA_0612500	5
PBANKA_0614400	5
PBANKA_0614700	5
PBANKA_0614900	5
PBANKA_0615000	5
PBANKA_0615800	5
PBANKA_0616300	5
PBANKA_0617400	5
PBANKA_0621100	5
PBANKA_0621500	5
PBANKA_0622961	5
PBANKA_0701700	5
PBANKA_0701800	5
PBANKA_0705200	5
PBANKA_0705300	5
PBANKA_0705900	5
PBANKA_0710700	5
PBANKA_0711200	5
PBANKA_0713000	5
PBANKA_0714400	5
PBANKA_0716700	5
PBANKA_0717100	5
PBANKA_0719300	5
PBANKA_0719600	5
PBANKA_0803200	5
PBANKA_0806500	5
PBANKA_0806600	5
PBANKA_0806700	5
PBANKA_0807300	5
PBANKA_0807400	5
PBANKA_0808100	5
PBANKA_0808200	5
PBANKA_0808800	5
PBANKA_0811700	5
PBANKA_0812000	5
PBANKA_0813100	5
PBANKA_0815000	5
PBANKA_0820300	5
PBANKA_0820600	5
PBANKA_0820900	5
PBANKA_0821900	5
PBANKA_0829000	5
PBANKA_0829100	5
PBANKA_0832100	5
PBANKA_0833000	5
PBANKA_0834300	5
PBANKA_0834400	5
PBANKA_0834500	5
PBANKA_0901100	5
PBANKA_0901300	5
PBANKA_0901700	5
PBANKA_0902100	5
PBANKA_0902500	5
PBANKA_0904500	5
PBANKA_0907000	5
PBANKA_0907800	5
PBANKA_0908900	5
PBANKA_0909200	5
PBANKA_0909900	5
PBANKA_0910200	5
PBANKA_0914000	5
PBANKA_0915500	5
PBANKA_0917200	5
PBANKA_0917400	5
PBANKA_0918300	5
PBANKA_0920000	5
PBANKA_0920100	5
PBANKA_0920300	5
PBANKA_0924300	5
PBANKA_0925900	5
PBANKA_0928400	5
PBANKA_0931800	5
PBANKA_0932300	5
PBANKA_0933300	5
PBANKA_0934200	5
PBANKA_0935200	5
PBANKA_0935400	5
PBANKA_0935600	5
PBANKA_0935800	5
PBANKA_0936500	5
PBANKA_0938700	5
PBANKA_0939400	5
PBANKA_0939500	5
PBANKA_0942600	5
PBANKA_1000700	5
PBANKA_1001100	5
PBANKA_1005200	5
PBANKA_1007700	5
PBANKA_1008900	5
PBANKA_1009700	5
PBANKA_1009800	5
PBANKA_1010000	5
PBANKA_1010100	5
PBANKA_1012200	5
PBANKA_1012300	5
PBANKA_1012600	5
PBANKA_1015100	5
PBANKA_1015500	5
PBANKA_1015600	5
PBANKA_1017200	5
PBANKA_1020200	5
PBANKA_1020600	5
PBANKA_1021600	5
PBANKA_1021800	5
PBANKA_1022700	5
PBANKA_1022800	5
PBANKA_1023700	5
PBANKA_1024700	5
PBANKA_1027200	5
PBANKA_1028300	5
PBANKA_1028800	5
PBANKA_1029200	5
PBANKA_1029800	5
PBANKA_1032600	5
PBANKA_1033000	5
PBANKA_1033100	5
PBANKA_1034700	5
PBANKA_1034800	5
PBANKA_1036800	5
PBANKA_1037000	5
PBANKA_1038000	5
PBANKA_1108600	5
PBANKA_1108900	5
PBANKA_1109200	5
PBANKA_1112100	5
PBANKA_1113100	5
PBANKA_1114700	5
PBANKA_1114900	5
PBANKA_1115800	5
PBANKA_1115900	5
PBANKA_1117700	5
PBANKA_1118000	5
PBANKA_1118100	5
PBANKA_1118300	5
PBANKA_1123300	5
PBANKA_1125100	5
PBANKA_1125500	5
PBANKA_1128100	5
PBANKA_1128600	5
PBANKA_1128700	5
PBANKA_1129400	5
PBANKA_1130200	5
PBANKA_1130300	5
PBANKA_1130700	5
PBANKA_1131000	5
PBANKA_1131700	5
PBANKA_1132500	5
PBANKA_1132600	5
PBANKA_1132700	5
PBANKA_1134600	5
PBANKA_1138500	5
PBANKA_1138700	5
PBANKA_1139000	5
PBANKA_1144200	5
PBANKA_1144600	5
PBANKA_1144900	5
PBANKA_1145600	5
PBANKA_1201000	5
PBANKA_1201100	5
PBANKA_1201300	5
PBANKA_1202700	5
PBANKA_1208100	5
PBANKA_1208400	5
PBANKA_1210000	5
PBANKA_1210300	5
PBANKA_1212000	5
PBANKA_1212700	5
PBANKA_1213100	5
PBANKA_1213800	5
PBANKA_1214600	5
PBANKA_1214700	5
PBANKA_1216800	5
PBANKA_1220000	5
PBANKA_1220500	5
PBANKA_1220800	5
PBANKA_1222200	5
PBANKA_1222400	5
PBANKA_1222900	5
PBANKA_1223400	5
PBANKA_1227300	5
PBANKA_1227400	5
PBANKA_1232800	5
PBANKA_1232900	5
PBANKA_1234000	5
PBANKA_1235200	5
PBANKA_1235800	5
PBANKA_1236300	5
PBANKA_1239600	5
PBANKA_1241700	5
PBANKA_1300800	5
PBANKA_1301100	5
PBANKA_1301200	5
PBANKA_1303700	5
PBANKA_1304100	5
PBANKA_1304200	5
PBANKA_1304600	5
PBANKA_1305600	5
PBANKA_1305700	5
PBANKA_1306500	5
PBANKA_1307000	5
PBANKA_1307600	5
PBANKA_1307800	5
PBANKA_1308400	5
PBANKA_1308500	5
PBANKA_1308700	5
PBANKA_1310600	5
PBANKA_1312500	5
PBANKA_1314200	5
PBANKA_1314700	5
PBANKA_1315400	5
PBANKA_1316600	5
PBANKA_1319100	5
PBANKA_1320200	5
PBANKA_1320900	5
PBANKA_1322000	5
PBANKA_1322400	5
PBANKA_1322600	5
PBANKA_1323200	5
PBANKA_1327200	5
PBANKA_1328000	5
PBANKA_1329500	5
PBANKA_1331100	5
PBANKA_1331800	5
PBANKA_1333200	5
PBANKA_1333600	5
PBANKA_1335300	5
PBANKA_1335600	5
PBANKA_1336300	5
PBANKA_1337600	5
PBANKA_1340600	5
PBANKA_1340800	5
PBANKA_1340900	5
PBANKA_1341300	5
PBANKA_1342600	5
PBANKA_1346500	5
PBANKA_1350300	5
PBANKA_1350400	5
PBANKA_1351800	5
PBANKA_1352200	5
PBANKA_1352900	5
PBANKA_1353000	5
PBANKA_1353200	5
PBANKA_1353300	5
PBANKA_1355000	5
PBANKA_1355200	5
PBANKA_1355300	5
PBANKA_1355400	5
PBANKA_1355500	5
PBANKA_1355600	5
PBANKA_1356300	5
PBANKA_1356500	5
PBANKA_1357600	5
PBANKA_1358200	5
PBANKA_1358800	5
PBANKA_1360200	5
PBANKA_1361900	5
PBANKA_1362200	5
PBANKA_1400800	5
PBANKA_1401000	5
PBANKA_1401500	5
PBANKA_1401600	5
PBANKA_1402500	5
PBANKA_1402600	5
PBANKA_1403500	5
PBANKA_1404700	5
PBANKA_1405100	5
PBANKA_1409500	5
PBANKA_1410000	5
PBANKA_1410700	5
PBANKA_1411100	5
PBANKA_1412400	5
PBANKA_1412900	5
PBANKA_1413000	5
PBANKA_1413100	5
PBANKA_1413400	5
PBANKA_1414200	5
PBANKA_1416600	5
PBANKA_1416700	5
PBANKA_1418600	5
PBANKA_1420300	5
PBANKA_1422200	5
PBANKA_1422700	5
PBANKA_1425300	5
PBANKA_1425350	5
PBANKA_1426400	5
PBANKA_1427000	5
PBANKA_1428000	5
PBANKA_1428800	5
PBANKA_1429900	5
PBANKA_1430000	5
PBANKA_1430400	5
PBANKA_1430500	5
PBANKA_1431600	5
PBANKA_1432100	5
PBANKA_1432600	5
PBANKA_1434000	5
PBANKA_1434200	5
PBANKA_1435100	5
PBANKA_1438200	5
PBANKA_1438500	5
PBANKA_1439400	5
PBANKA_1441400	5
PBANKA_1442000	5
PBANKA_1445700	5
PBANKA_1449100	5
PBANKA_1449200	5
PBANKA_1449500	5
PBANKA_1450900	5
PBANKA_1452000	5
PBANKA_1452600	5
PBANKA_1453600	5
PBANKA_1455000	5
PBANKA_1455500	5
PBANKA_1455600	5
PBANKA_1456000	5
PBANKA_1457300	5
PBANKA_1457800	5
PBANKA_1458100	5
PBANKA_1458500	5
PBANKA_1458600	5
PBANKA_1459900	5
PBANKA_1460400	5
PBANKA_1461200	5
PBANKA_1465051	5
PBANKA_0100041	6
PBANKA_0101400	6
PBANKA_0101800	6
PBANKA_0103900	6
PBANKA_0104500	6
PBANKA_0106100	6
PBANKA_0106300	6
PBANKA_0107800	6
PBANKA_0107900	6
PBANKA_0108000	6
PBANKA_0108100	6
PBANKA_0109800	6
PBANKA_0110100	6
PBANKA_0111000	6
PBANKA_0111900	6
PBANKA_0112100	6
PBANKA_0112300	6
PBANKA_0112400	6
PBANKA_0201051	6
PBANKA_0202400	6
PBANKA_0202700	6
PBANKA_0203750	6
PBANKA_0204500	6
PBANKA_0204600	6
PBANKA_0204800	6
PBANKA_0205800	6
PBANKA_0207100	6
PBANKA_0207300	6
PBANKA_0208400	6
PBANKA_0209000	6
PBANKA_0209100	6
PBANKA_0209600	6
PBANKA_0209700	6
PBANKA_0209800	6
PBANKA_0210100	6
PBANKA_0210400	6
PBANKA_0211300	6
PBANKA_0212600	6
PBANKA_0212800	6
PBANKA_0300700	6
PBANKA_0300800	6
PBANKA_0301300	6
PBANKA_0301600	6
PBANKA_0301900	6
PBANKA_0302500	6
PBANKA_0302800	6
PBANKA_0303800	6
PBANKA_0303900	6
PBANKA_0304500	6
PBANKA_0304600	6
PBANKA_0304700	6
PBANKA_0305500	6
PBANKA_0305700	6
PBANKA_0306100	6
PBANKA_0306200	6
PBANKA_0306400	6
PBANKA_0306600	6
PBANKA_0307400	6
PBANKA_0307500	6
PBANKA_0307700	6
PBANKA_0308000	6
PBANKA_0309500	6
PBANKA_0309700	6
PBANKA_0310400	6
PBANKA_0310600	6
PBANKA_0311400	6
PBANKA_0312000	6
PBANKA_0312600	6
PBANKA_0313000	6
PBANKA_0313100	6
PBANKA_0313400	6
PBANKA_0314000	6
PBANKA_0314100	6
PBANKA_0314200	6
PBANKA_0315700	6
PBANKA_0401400	6
PBANKA_0403200	6
PBANKA_0403300	6
PBANKA_0404500	6
PBANKA_0405700	6
PBANKA_0406200	6
PBANKA_0406900	6
PBANKA_0407300	6
PBANKA_0407400	6
PBANKA_0408900	6
PBANKA_0409000	6
PBANKA_0412900	6
PBANKA_0413000	6
PBANKA_0413500	6
PBANKA_0414100	6
PBANKA_0414300	6
PBANKA_0414900	6
PBANKA_0415700	6
PBANKA_0416100	6
PBANKA_0417100	6
PBANKA_0417800	6
PBANKA_0501600	6
PBANKA_0501700	6
PBANKA_0501800	6
PBANKA_0502000	6
PBANKA_0502500	6
PBANKA_0502650	6
PBANKA_0503500	6
PBANKA_0503800	6
PBANKA_0503900	6
PBANKA_0506000	6
PBANKA_0506900	6
PBANKA_0507200	6
PBANKA_0508300	6
PBANKA_0509500	6
PBANKA_0509600	6
PBANKA_0510100	6
PBANKA_0510700	6
PBANKA_0510800	6
PBANKA_0512700	6
PBANKA_0512800	6
PBANKA_0513000	6
PBANKA_0513700	6
PBANKA_0513800	6
PBANKA_0513900	6
PBANKA_0514200	6
PBANKA_0514800	6
PBANKA_0515000	6
PBANKA_0515200	6
PBANKA_0515300	6
PBANKA_0515350	6
PBANKA_0515400	6
PBANKA_0517700	6
PBANKA_0518100	6
PBANKA_0521700	6
PBANKA_0522100	6
PBANKA_0522200	6
PBANKA_0523700	6
PBANKA_0523900	6
PBANKA_0600071	6
PBANKA_0600096	6
PBANKA_0600700	6
PBANKA_0600900	6
PBANKA_0602000	6
PBANKA_0602400	6
PBANKA_0603700	6
PBANKA_0604600	6
PBANKA_0604900	6
PBANKA_0605000	6
PBANKA_0605100	6
PBANKA_0605500	6
PBANKA_0605800	6
PBANKA_0605900	6
PBANKA_0606300	6
PBANKA_0606700	6
PBANKA_0607800	6
PBANKA_0607900	6
PBANKA_0608000	6
PBANKA_0608500	6
PBANKA_0608800	6
PBANKA_0609200	6
PBANKA_0609300	6
PBANKA_0609500	6
PBANKA_0609600	6
PBANKA_0610300	6
PBANKA_0611000	6
PBANKA_0611600	6
PBANKA_0611800	6
PBANKA_0612200	6
PBANKA_0612700	6
PBANKA_0613000	6
PBANKA_0615200	6
PBANKA_0615500	6
PBANKA_0615700	6
PBANKA_0616200	6
PBANKA_0616800	6
PBANKA_0616900	6
PBANKA_0617500	6
PBANKA_0619500	6
PBANKA_0619600	6
PBANKA_0620700	6
PBANKA_0620800	6
PBANKA_0621000	6
PBANKA_0621600	6
PBANKA_0622000	6
PBANKA_0622100	6
PBANKA_0622300	6
PBANKA_0622400	6
PBANKA_0622500	6
PBANKA_0623450	6
PBANKA_0701200	6
PBANKA_0701300	6
PBANKA_0701400	6
PBANKA_0701900	6
PBANKA_0702000	6
PBANKA_0702100	6
PBANKA_0702400	6
PBANKA_0702500	6
PBANKA_0702600	6
PBANKA_0702700	6
PBANKA_0703300	6
PBANKA_0703400	6
PBANKA_0703800	6
PBANKA_0704400	6
PBANKA_0709700	6
PBANKA_0710300	6
PBANKA_0711600	6
PBANKA_0712700	6
PBANKA_0713200	6
PBANKA_0714300	6
PBANKA_0714500	6
PBANKA_0716300	6
PBANKA_0716400	6
PBANKA_0716600	6
PBANKA_0716800	6
PBANKA_0716900	6
PBANKA_0717400	6
PBANKA_0718900	6
PBANKA_0719200	6
PBANKA_0719500	6
PBANKA_0719800	6
PBANKA_0719900	6
PBANKA_0720700	6
PBANKA_0720900	6
PBANKA_0721000	6
PBANKA_0721300	6
PBANKA_0721400	6
PBANKA_0721600	6
PBANKA_0721800	6
PBANKA_0800800	6
PBANKA_0802500	6
PBANKA_0802800	6
PBANKA_0807700	6
PBANKA_0810800	6
PBANKA_0810900	6
PBANKA_0812100	6
PBANKA_0812200	6
PBANKA_0812300	6
PBANKA_0813000	6
PBANKA_0813300	6
PBANKA_0814800	6
PBANKA_0815100	6
PBANKA_0815500	6
PBANKA_0815800	6
PBANKA_0815900	6
PBANKA_0816200	6
PBANKA_0816800	6
PBANKA_0817000	6
PBANKA_0817100	6
PBANKA_0817300	6
PBANKA_0818200	6
PBANKA_0818400	6
PBANKA_0819400	6
PBANKA_0819500	6
PBANKA_0820200	6
PBANKA_0820400	6
PBANKA_0820700	6
PBANKA_0821400	6
PBANKA_0821600	6
PBANKA_0822500	6
PBANKA_0822900	6
PBANKA_0823200	6
PBANKA_0823300	6
PBANKA_0824200	6
PBANKA_0824500	6
PBANKA_0825300	6
PBANKA_0825400	6
PBANKA_0825800	6
PBANKA_0825900	6
PBANKA_0826400	6
PBANKA_0826600	6
PBANKA_0827100	6
PBANKA_0828200	6
PBANKA_0829200	6
PBANKA_0829300	6
PBANKA_0830300	6
PBANKA_0830900	6
PBANKA_0831100	6
PBANKA_0831200	6
PBANKA_0831700	6
PBANKA_0832800	6
PBANKA_0833300	6
PBANKA_0833500	6
PBANKA_0834100	6
PBANKA_0834800	6
PBANKA_0834900	6
PBANKA_0835400	6
PBANKA_0835700	6
PBANKA_0837041	6
PBANKA_0837061	6
PBANKA_0901500	6
PBANKA_0902900	6
PBANKA_0903100	6
PBANKA_0904000	6
PBANKA_0904200	6
PBANKA_0904400	6
PBANKA_0905500	6
PBANKA_0905900	6
PBANKA_0906100	6
PBANKA_0906700	6
PBANKA_0907200	6
PBANKA_0908400	6
PBANKA_0908600	6
PBANKA_0909300	6
PBANKA_0909400	6
PBANKA_0909500	6
PBANKA_0909800	6
PBANKA_0910700	6
PBANKA_0910800	6
PBANKA_0910900	6
PBANKA_0911000	6
PBANKA_0911100	6
PBANKA_0911200	6
PBANKA_0911500	6
PBANKA_0911700	6
PBANKA_0912500	6
PBANKA_0912800	6
PBANKA_0915000	6
PBANKA_0915600	6
PBANKA_0915900	6
PBANKA_0916400	6
PBANKA_0916650	6
PBANKA_0917000	6
PBANKA_0917100	6
PBANKA_0917300	6
PBANKA_0917980	6
PBANKA_0918600	6
PBANKA_0918900	6
PBANKA_0920500	6
PBANKA_0920700	6
PBANKA_0921200	6
PBANKA_0922600	6
PBANKA_0923000	6
PBANKA_0924500	6
PBANKA_0925000	6
PBANKA_0925100	6
PBANKA_0925400	6
PBANKA_0925500	6
PBANKA_0925600	6
PBANKA_0925700	6
[truncated: 3,116 more rows]

## Sheet: Table S5
Table S5: Genes preferentially expressed in developing EEF stages compared to developing EF stages. For each gene the mean expression (logBasemean), the log(fold change) (logFC), the p-value (pVal) and the adjusted p-value (adjP) is listed. Genes with an adjP < 0.01 and logFC > 2 were considered to be differentially expressed.
Preferentially expressed genes in developing erythrocytic stage						Preferentially expressed genes in developing exo-erythrocytic stage
(significantly down-regulated in						(significantly up-regulated in
developing exo-erythrocytic compared to erythrocytic stage)						developing exo-erythrocytic compared to erythrocytic stage)
GeneID	logBaseMean	logFC	pVal	adjP		GeneID	logBaseMean	logFC	pVal	adjP
PBANKA_1300200	6.2	-9.79	5.16e-08	2.37e-07		PBANKA_1024600	12.26	9.71	9.99E-500	0
PBANKA_0500950	5.72	-9.17	6.21e-29	1.9e-27		PBANKA_1465051	12.02	8.74	5.91e-99	1.37e-96
PBANKA_0722941	5.46	-9.11	4.09e-11	2.73e-10		PBANKA_1125100	9.22	8.18	1.76e-153	1.13e-150
PBANKA_0500721	4.4	-8.21	1.37e-21	2.48e-20		PBANKA_1003000	12.98	7.83	0.00e+00	0
PBANKA_1245920	5.38	-8.19	1.83e-24	4.02e-23		PBANKA_1002300	9.73	7.55	5.66e-184	4.82e-181
PBANKA_1040581	7.03	-8.02	3.06e-32	1.13e-30		PBANKA_1462600	9.1	7.52	4.57e-190	4.67e-187
PBANKA_0836400	4.83	-7.87	1.04e-03	0.0024		PBANKA_0518900	12.82	7.3	5.45e-222	9.3e-219
PBANKA_1000081	5.35	-7.82	1.17e-21	2.15e-20		PBANKA_0501200	15.87	7.3	2.93e-147	1.66e-144
PBANKA_0700561	5.6	-7.77	1.29e-22	2.56e-21		PBANKA_1002200	8.71	7.2	6.41e-11	4.19e-10
PBANKA_1246300	4.49	-7.66	6.42e-17	7.38e-16		PBANKA_1003900	10.51	6.95	2.30e-109	5.89e-107
PBANKA_1040561	5.26	-7.4	4.26e-09	2.25e-08		PBANKA_0941800	13.63	6.49	9.05e-120	3.31e-117
PBANKA_1200400	4.81	-7.33	3.01e-17	3.59e-16		PBANKA_1456700	6.79	6.33	2.58e-12	1.95e-11
PBANKA_0500741	6.31	-7.17	1.68e-07	7.18e-07		PBANKA_0505000	8.01	5.95	1.69e-146	8.64e-144
PBANKA_0500700	8.49	-7.12	3.74e-26	9.37e-25		PBANKA_0818300	5.92	5.59	5.47e-12	3.99e-11
PBANKA_0201000	5.24	-6.97	1.60e-23	3.31e-22		PBANKA_0110300	5.15	5.58	2.65e-05	8.22e-05
PBANKA_0500971	4.58	-6.92	1.56e-14	1.46e-13		PBANKA_0823800	7.21	5.53	3.29e-65	5.42e-63
PBANKA_1145800	11.94	-6.87	6.97e-114	1.98e-111		PBANKA_1411000	9.04	5.52	7.38e-36	3.28e-34
PBANKA_0316400	5.43	-6.85	2.21e-09	1.21e-08		PBANKA_1363700	8.93	5.34	2.74e-194	3.51e-191
PBANKA_0316921	7.78	-6.84	3.06e-25	7.11e-24		PBANKA_0820900	7.24	5.23	9.92e-62	1.49e-59
PBANKA_1400051	5.98	-6.84	1.16e-19	1.79e-18		PBANKA_0923800	7.89	5.01	1.15e-153	8.43e-151
PBANKA_0722900	3.01	-6.64	6.59e-04	0.00159		PBANKA_0308200	6.06	5	7.32e-40	3.94e-38
PBANKA_1146741	3.59	-6.62	9.67e-09	4.89e-08		PBANKA_1338200	7.33	4.9	2.70e-34	1.12e-32
PBANKA_1421700	8.84	-6.61	1.03e-06	3.99e-06		PBANKA_1128100	11.95	4.86	1.32e-140	5.63e-138
PBANKA_0600061	6.24	-6.46	3.20e-20	5.16e-19		PBANKA_0902100	11.28	4.81	8.67e-117	2.61e-114
PBANKA_0700541	3.29	-6.46	6.13e-05	0.000177		PBANKA_1344400	9.53	4.72	8.04e-53	8.57e-51
PBANKA_1146721	5.16	-6.45	5.22e-15	5.05e-14		PBANKA_0412400	9.15	4.69	6.04e-72	1.14e-69
PBANKA_0700600	8.8	-6.42	6.19e-43	4.11e-41		PBANKA_0501600	9.03	4.68	2.70e-129	1.06e-126
PBANKA_1246400	4.75	-6.41	7.98e-13	6.42e-12		PBANKA_0519300	9.76	4.61	4.84e-54	5.26e-52
PBANKA_1365550	3.87	-6.39	2.53e-07	1.06e-06		PBANKA_0209100	9.61	4.6	4.70e-34	1.94e-32
PBANKA_1000061	2.85	-6.38	4.67e-03	0.00938		PBANKA_1332800	10.76	4.56	1.99e-45	1.54e-43
PBANKA_1000041	5.18	-6.32	3.32e-15	3.29e-14		PBANKA_1435900	8.76	4.51	2.44e-40	1.37e-38
PBANKA_1365700	3.97	-6.29	1.42e-08	7.03e-08		PBANKA_0519500	11.91	4.46	5.81e-37	2.75e-35
PBANKA_0917980	5.61	-6.29	9.60e-06	3.21e-05		PBANKA_0908600	8.09	4.37	1.56e-22	3.08e-21
PBANKA_1000400	2.88	-6.27	8.81e-04	0.00206		PBANKA_MIT03500	12.59	4.31	6.69e-144	3.11e-141
PBANKA_1246200	3.16	-6.25	2.64e-04	0.000685		PBANKA_1340900	9.02	4.31	2.29e-73	4.69e-71
PBANKA_0110800	7.89	-6.24	1.71e-09	9.56e-09		PBANKA_1411500	7.88	4.29	2.48e-64	3.97e-62
PBANKA_1400200	3.91	-6.22	7.05e-07	2.79e-06		PBANKA_0820200	10.64	4.28	3.35e-25	7.75e-24
PBANKA_1428980	5.38	-6.18	6.14e-05	0.000178		PBANKA_1400096	4.04	4.25	2.46e-04	0.000641
PBANKA_0001001	5.19	-6.13	2.60e-13	2.19e-12		PBANKA_0902700	6.08	4.19	9.01e-39	4.66e-37
PBANKA_1000091	3.43	-6.11	2.93e-05	9.02e-05		PBANKA_1349300	12.82	4.18	2.08e-58	2.88e-56
PBANKA_1000071	4.34	-6.09	4.58e-04	0.00113		PBANKA_0832100	8.67	4.14	6.64e-117	2.27e-114
PBANKA_1400071	3.92	-6.05	2.43e-07	1.01e-06		PBANKA_0941900	12.63	3.98	2.51e-72	4.94e-70
PBANKA_1419300	10.21	-6.02	6.61e-21	1.12e-19		PBANKA_1229800	7.54	3.98	9.13e-72	1.67e-69
PBANKA_0836800	7.17	-5.98	2.01e-39	1.06e-37		PBANKA_1140700	7.32	3.98	3.63e-49	3.44e-47
PBANKA_0707100	11.8	-5.95	3.97e-19	5.73e-18		PBANKA_1117000	11.91	3.97	3.07e-37	1.47e-35
PBANKA_0216061	2.85	-5.95	4.13e-03	0.0084		PBANKA_0305600	6.81	3.96	5.46e-40	3e-38
PBANKA_0944101	5.71	-5.92	1.22e-12	9.55e-12		PBANKA_1107600	10.92	3.96	9.36e-38	4.52e-36
PBANKA_1432200	9.21	-5.91	9.30e-09	4.71e-08		PBANKA_0915100	5.9	3.96	3.47e-06	1.24e-05
PBANKA_0837201	3.22	-5.91	1.03e-03	0.00239		PBANKA_0932900	6.92	3.95	5.83e-29	1.8e-27
PBANKA_1220200	10.74	-5.9	1.17e-32	4.54e-31		PBANKA_0828800	7.58	3.94	6.31e-32	2.31e-30
PBANKA_0500781	6.94	-5.88	2.49e-32	9.31e-31		PBANKA_0910900	11.53	3.93	9.33e-06	3.13e-05
PBANKA_1145900	12.18	-5.87	7.79e-117	2.49e-114		PBANKA_0714900	6.6	3.86	2.25e-41	1.37e-39
PBANKA_0944000	2.93	-5.82	2.41e-03	0.00519		PBANKA_0501800	8.92	3.86	1.26e-30	4.28e-29
PBANKA_0300500	3.29	-5.79	2.91e-04	0.000745		PBANKA_0828300	4.06	3.86	6.24e-04	0.00151
PBANKA_0600051	6.03	-5.78	5.01e-20	7.91e-19		PBANKA_0400500	8.56	3.78	2.18e-18	2.9e-17
PBANKA_0623651	4.69	-5.76	1.64e-10	1.03e-09		PBANKA_1001700	5.88	3.67	1.42e-14	1.33e-13
PBANKA_0112721	8.36	-5.67	8.02e-16	8.4e-15		PBANKA_1410500	6.39	3.66	1.85e-18	2.49e-17
PBANKA_0514900	13.53	-5.64	7.61e-22	1.42e-20		PBANKA_0403200	13.4	3.65	1.52e-44	1.14e-42
PBANKA_1237800	11.1	-5.62	8.95e-58	1.17e-55		PBANKA_1340700	6.01	3.63	1.70e-31	6.09e-30
PBANKA_1444800	10.13	-5.6	2.75e-18	3.62e-17		PBANKA_1310100	6.51	3.57	1.03e-46	8.82e-45
PBANKA_1400400	5.98	-5.59	2.73e-04	0.000704		PBANKA_1110700	10.15	3.56	5.28e-67	9.01e-65
PBANKA_1365680	4.03	-5.56	6.65e-09	3.41e-08		PBANKA_1301900	10.17	3.53	3.61e-90	8.03e-88
PBANKA_0105100	7.01	-5.55	1.59e-12	1.22e-11		PBANKA_0809500	6.77	3.48	4.84e-27	1.3e-25
PBANKA_1364250	4.21	-5.55	2.16e-07	9.07e-07		PBANKA_1421600	6.13	3.48	6.20e-19	8.77e-18
PBANKA_1000600	11.69	-5.5	1.90e-27	5.19e-26		PBANKA_0825900	10.93	3.47	8.20e-41	4.93e-39
PBANKA_0216041	5.86	-5.47	1.81e-07	7.7e-07		PBANKA_1324800	6.48	3.46	4.81e-40	2.67e-38
PBANKA_0700200	4.03	-5.46	4.31e-07	1.75e-06		PBANKA_0402600	5.93	3.45	4.68e-16	4.96e-15
PBANKA_0700071	5.14	-5.45	2.51e-09	1.36e-08		PBANKA_1006300	11.08	3.44	4.66e-18	5.95e-17
PBANKA_1000051	6.25	-5.42	3.52e-15	3.48e-14		PBANKA_0818200	5.97	3.43	6.12e-14	5.47e-13
PBANKA_1200071	3.05	-5.38	4.22e-04	0.00105		PBANKA_1340800	5.75	3.42	6.46e-25	1.46e-23
PBANKA_1300091	3.01	-5.38	2.18e-03	0.00474		PBANKA_0817300	6.98	3.4	4.32e-20	6.84e-19
PBANKA_0937860	3.31	-5.37	2.90e-03	0.00611		PBANKA_0522400	7.22	3.35	2.27e-07	9.51e-07
PBANKA_1245900	8.49	-5.36	1.49e-36	6.86e-35		PBANKA_0101100	6.54	3.34	3.45e-28	1.01e-26
PBANKA_0600100	3.99	-5.36	1.51e-05	4.81e-05		PBANKA_0831000	14	3.33	1.42e-32	5.48e-31
PBANKA_0837141	5.96	-5.35	3.34e-13	2.78e-12		PBANKA_1416700	6.34	3.32	1.15e-26	3.03e-25
PBANKA_0701100	8.71	-5.33	9.34e-36	4.11e-34		PBANKA_1449500	10.86	3.31	1.57e-24	3.48e-23
PBANKA_0300300	4.05	-5.32	3.37e-06	1.21e-05		PBANKA_1449800	8.25	3.3	2.64e-36	1.19e-34
PBANKA_1436300	6.81	-5.28	1.22e-13	1.05e-12		PBANKA_1306500	5.88	3.3	1.74e-13	1.48e-12
PBANKA_1466121	4.42	-5.27	4.30e-10	2.58e-09		PBANKA_0911000	6.12	3.28	1.09e-16	1.23e-15
PBANKA_0316800	7.56	-5.26	1.18e-33	4.81e-32		PBANKA_1014000	8.77	3.27	3.52e-58	4.74e-56
PBANKA_1246161	10.34	-5.25	2.01e-28	5.93e-27		PBANKA_1416800	9.08	3.27	4.45e-27	1.2e-25
PBANKA_0317121	4.23	-5.22	2.47e-09	1.34e-08		PBANKA_0507600	5.95	3.26	6.20e-16	6.52e-15
PBANKA_0100021	8.43	-5.22	1.30e-07	5.63e-07		PBANKA_0907200	8.02	3.25	4.06e-31	1.41e-29
PBANKA_0800200	3.23	-5.18	1.31e-03	0.00296		PBANKA_1343500	8.67	3.24	1.02e-54	1.13e-52
PBANKA_1455800	6.19	-5.16	3.53e-24	7.59e-23		PBANKA_1228300	12.63	3.23	1.32e-12	1.03e-11
PBANKA_0112701	6.41	-5.15	2.99e-26	7.62e-25		PBANKA_0929200	7.75	3.22	1.34e-19	2.03e-18
PBANKA_0836600	6.15	-5.15	8.27e-13	6.62e-12		PBANKA_1302000	8.9	3.21	8.24e-35	3.51e-33
PBANKA_0826700	10.81	-5.13	3.77e-109	9.18e-107		PBANKA_0306000	8.99	3.19	1.85e-10	1.15e-09
PBANKA_0500600	6.81	-5.13	8.36e-14	7.37e-13		PBANKA_1002400	9.5	3.17	3.47e-47	3.06e-45
PBANKA_1146700	4.28	-5.12	1.92e-06	7.21e-06		PBANKA_0622900	6.91	3.17	1.03e-03	0.00238
PBANKA_0931200	11.5	-5.1	1.25e-31	4.5e-30		PBANKA_0511000	7.56	3.16	1.10e-43	7.69e-42
PBANKA_0316500	9.14	-5.09	1.12e-08	5.59e-08		PBANKA_0501700	7.01	3.16	3.00e-25	7.01e-24
PBANKA_0504400	10.5	-5.04	7.25e-20	1.13e-18		PBANKA_0812300	7.66	3.16	1.75e-24	3.85e-23
PBANKA_0944061	4.04	-5.04	2.36e-07	9.87e-07		PBANKA_0105700	6.14	3.16	3.83e-15	3.77e-14
PBANKA_0600400	5.47	-4.98	5.07e-18	6.43e-17		PBANKA_1212400	6.37	3.15	4.36e-07	1.77e-06
PBANKA_0216721	4.02	-4.98	1.99e-06	7.45e-06		PBANKA_1441000	5.08	3.14	1.47e-08	7.24e-08
PBANKA_1146000	7.96	-4.96	3.59e-48	3.23e-46		PBANKA_0210100	6.31	3.09	4.22e-25	9.62e-24
PBANKA_1204500	6.73	-4.96	4.56e-05	0.000136		PBANKA_1024400	9.39	3.06	1.51e-43	1.05e-41
PBANKA_0109800	8.11	-4.94	9.87e-10	5.65e-09		PBANKA_1138000	8.47	3.06	2.67e-27	7.24e-26
PBANKA_0600086	3.82	-4.91	6.14e-06	2.12e-05		PBANKA_1106100	10.72	3.01	1.38e-18	1.89e-17
PBANKA_0836900	3.31	-4.9	3.67e-03	0.00758		PBANKA_1125200	7.95	3	2.54e-43	1.71e-41
PBANKA_0917990	3.64	-4.86	3.10e-03	0.0065		PBANKA_0208900	10.15	3	1.67e-11	1.17e-10
PBANKA_0700081	6.75	-4.85	3.80e-11	2.56e-10		PBANKA_1324200	7.88	2.99	1.25e-56	1.56e-54
PBANKA_0300200	2.81	-4.81	2.24e-03	0.00486		PBANKA_1217400	9.06	2.97	1.61e-49	1.55e-47
PBANKA_1431400	6.29	-4.76	2.62e-11	1.81e-10		PBANKA_0208400	8.15	2.97	6.25e-33	2.48e-31
PBANKA_1000200	3.76	-4.76	1.10e-05	3.64e-05		PBANKA_0820400	8.26	2.95	1.35e-30	4.59e-29
PBANKA_1040541	3.61	-4.72	1.30e-03	0.00295		PBANKA_1455000	8.31	2.94	5.55e-27	1.48e-25
PBANKA_1431500	7.2	-4.71	9.53e-04	0.00222		PBANKA_0720500	6.49	2.9	2.10e-16	2.31e-15
PBANKA_0300600	12.56	-4.7	6.28e-44	4.53e-42		PBANKA_0607000	7.78	2.89	1.12e-38	5.71e-37
PBANKA_0836200	11.12	-4.69	2.26e-24	4.9e-23		PBANKA_0711400	9.87	2.89	8.31e-15	7.91e-14
PBANKA_0214550	5.43	-4.69	2.68e-18	3.53e-17		PBANKA_1107700	10.68	2.88	5.24e-38	2.55e-36
PBANKA_1030600	9.41	-4.68	1.72e-51	1.76e-49		PBANKA_0305100	13.08	2.88	4.56e-21	7.9e-20
PBANKA_0837101	3.81	-4.67	4.16e-05	0.000125		PBANKA_1413800	7.6	2.87	3.28e-35	1.41e-33
PBANKA_0600081	3.65	-4.65	7.96e-06	2.7e-05		PBANKA_0108800	9.39	2.87	6.09e-18	7.62e-17
PBANKA_1400031	5.21	-4.62	1.12e-07	4.9e-07		PBANKA_1304000	8.76	2.86	1.92e-63	2.97e-61
PBANKA_1427700	4.34	-4.62	9.59e-07	3.72e-06		PBANKA_1136000	5.27	2.86	9.04e-07	3.52e-06
PBANKA_0501100	7.37	-4.61	2.77e-25	6.49e-24		PBANKA_0206500	8.02	2.85	3.39e-25	7.77e-24
PBANKA_1463300	11.43	-4.57	3.75e-24	8.02e-23		PBANKA_0209300	8.83	2.84	2.10e-20	3.47e-19
PBANKA_0301400	6.03	-4.56	2.03e-15	2.05e-14		PBANKA_1119900	7.21	2.82	4.72e-15	4.58e-14
PBANKA_0600200	3.81	-4.55	2.31e-05	7.19e-05		PBANKA_1419900	5.79	2.8	1.77e-11	1.24e-10
PBANKA_1018200	4.54	-4.54	1.51e-06	5.77e-06		PBANKA_1211800	8.51	2.79	1.11e-40	6.5e-39
PBANKA_0605800	6.93	-4.44	1.77e-09	9.85e-09		PBANKA_1033100	9.13	2.79	2.63e-28	7.72e-27
PBANKA_1146200	3.55	-4.44	1.28e-03	0.00291		PBANKA_0815800	6.43	2.79	3.34e-20	5.36e-19
PBANKA_1365500	11.6	-4.43	1.15e-67	2.02e-65		PBANKA_0706600	10.48	2.79	1.25e-12	9.76e-12
PBANKA_0600300	3.65	-4.39	2.63e-04	0.000683		PBANKA_1351400	8.18	2.77	5.41e-28	1.55e-26
PBANKA_0606200	8.71	-4.34	6.26e-09	3.23e-08		PBANKA_0309500	8.38	2.77	1.45e-16	1.62e-15
PBANKA_1334900	10.06	-4.33	3.51e-19	5.09e-18		PBANKA_0506900	8.49	2.76	3.90e-26	9.74e-25
PBANKA_0602900	4.37	-4.33	4.76e-05	0.000141		PBANKA_0207600	9.86	2.75	8.89e-46	7e-44
PBANKA_1436600	10.57	-4.31	1.90e-15	1.92e-14		PBANKA_0402200	5.54	2.75	7.51e-14	6.65e-13
PBANKA_1132800	5.23	-4.31	2.55e-07	1.06e-06		PBANKA_0208300	9.17	2.73	1.92e-31	6.82e-30
PBANKA_1465500	3.42	-4.31	3.00e-04	0.000768		PBANKA_1350400	5.75	2.73	2.46e-13	2.08e-12
PBANKA_0804300	5.72	-4.16	8.49e-10	4.88e-09		PBANKA_MIT01800	8.9	2.72	2.09e-25	4.98e-24
PBANKA_0400100	5.22	-4.16	9.27e-10	5.32e-09		PBANKA_1212000	9.65	2.72	1.86e-21	3.34e-20
PBANKA_0608600	11.75	-4.15	3.33e-23	6.81e-22		PBANKA_1439400	9.05	2.71	4.85e-31	1.68e-29
PBANKA_0216741	5.65	-4.14	1.52e-13	1.3e-12		PBANKA_0819600	8.35	2.71	9.53e-16	9.9e-15
PBANKA_1400700	11.29	-4.12	4.44e-19	6.38e-18		PBANKA_1361800	6.1	2.71	8.48e-10	4.88e-09
PBANKA_1335000	8.13	-4.12	4.96e-08	2.28e-07		PBANKA_0511100	7.5	2.69	6.75e-24	1.42e-22
PBANKA_1000500	9.17	-4.11	2.33e-24	5.02e-23		PBANKA_0104100	7.57	2.69	3.90e-23	7.92e-22
PBANKA_1102200	11.83	-4.09	1.16e-88	2.48e-86		PBANKA_1346900	6.51	2.69	1.25e-19	1.91e-18
PBANKA_1204200	10.51	-4.09	2.46e-19	3.64e-18		PBANKA_1459200	6.28	2.69	5.69e-18	7.2e-17
PBANKA_0801400	6.86	-4.08	2.24e-31	7.89e-30		PBANKA_1336900	8.4	2.68	4.11e-49	3.75e-47
PBANKA_0941000	5.34	-4.08	3.08e-06	1.12e-05		PBANKA_1343400	10.61	2.68	6.32e-27	1.67e-25
PBANKA_0800300	8.55	-4.07	5.22e-20	8.16e-19		PBANKA_1303500	9.16	2.68	1.18e-21	2.15e-20
PBANKA_0524200	10.77	-4.07	3.04e-17	3.62e-16		PBANKA_0507100	6.58	2.66	1.65e-10	1.03e-09
PBANKA_0704800	10.79	-4.07	9.31e-16	9.7e-15		PBANKA_1127200	4.84	2.65	1.23e-07	5.33e-07
PBANKA_1101300	11.72	-4.05	5.33e-50	5.34e-48		PBANKA_0933700	7.55	2.64	2.11e-40	1.2e-38
PBANKA_0509000	10.35	-4.04	3.70e-112	9.95e-110		PBANKA_1452700	6.92	2.64	1.56e-21	2.82e-20
PBANKA_1246700	3.63	-4.04	9.58e-04	0.00223		PBANKA_0406900	9.02	2.64	1.59e-18	2.16e-17
PBANKA_0215800	5.38	-4.03	1.51e-12	1.17e-11		PBANKA_0203650	6.78	2.64	9.58e-13	7.61e-12
PBANKA_1333700	9.56	-4.02	4.48e-15	4.36e-14		PBANKA_0519000	11.38	2.64	2.73e-09	1.48e-08
PBANKA_1455700	5.25	-4.01	4.27e-09	2.26e-08		PBANKA_1425900	9.69	2.62	3.44e-46	2.79e-44
PBANKA_1363600	9.43	-4.01	9.03e-05	0.000254		PBANKA_1411100	9	2.62	1.88e-19	2.83e-18
PBANKA_0837001	5.92	-4.01	1.83e-03	0.00404		PBANKA_1449700	8	2.62	4.43e-12	3.26e-11
PBANKA_0927600	10.94	-4	2.95e-19	4.33e-18		PBANKA_1346500	7.18	2.61	1.07e-17	1.3e-16
PBANKA_0516000	6.03	-3.97	1.48e-03	0.00332		PBANKA_0411000	5.58	2.61	7.43e-11	4.83e-10
PBANKA_0700500	3.69	-3.97	3.06e-03	0.00643		PBANKA_0901700	5.7	2.6	4.38e-09	2.31e-08
PBANKA_0800500	15.03	-3.9	3.28e-15	3.25e-14		PBANKA_0710400	7.41	2.59	1.44e-28	4.32e-27
PBANKA_0316300	9.32	-3.89	1.12e-19	1.73e-18		PBANKA_1303600	7.15	2.59	2.81e-21	4.95e-20
PBANKA_0836500	5.46	-3.89	1.09e-09	6.23e-09		PBANKA_0815700	10.41	2.58	3.17e-57	4.05e-55
PBANKA_0216801	5.63	-3.87	5.70e-09	2.96e-08		PBANKA_0417800	10.31	2.58	2.56e-19	3.77e-18
PBANKA_1225500	9.44	-3.87	1.19e-05	3.92e-05		PBANKA_0907600	6.17	2.58	5.07e-14	4.55e-13
PBANKA_0112641	6.14	-3.85	5.69e-19	8.09e-18		PBANKA_1456800	8.65	2.57	3.59e-22	6.86e-21
PBANKA_0600021	7.53	-3.85	5.89e-06	2.04e-05		PBANKA_0311900	7.86	2.56	1.01e-28	3.04e-27
PBANKA_1000300	7.17	-3.84	9.27e-18	1.14e-16		PBANKA_1024500	6.27	2.55	2.05e-21	3.66e-20
PBANKA_1342300	7.98	-3.83	3.04e-06	1.1e-05		PBANKA_0907800	6.7	2.54	1.55e-18	2.12e-17
PBANKA_1019000	5.62	-3.82	1.21e-05	3.96e-05		PBANKA_1113300	9.1	2.53	2.32e-39	1.21e-37
PBANKA_1465921	3.18	-3.82	2.48e-03	0.00531		PBANKA_0929300	8.12	2.53	3.19e-21	5.6e-20
PBANKA_1129600	7.61	-3.81	1.86e-08	9.02e-08		PBANKA_1240600	10.95	2.51	4.05e-15	3.97e-14
PBANKA_0201500	9.92	-3.8	1.56e-61	2.28e-59		PBANKA_1409800	7.5	2.5	1.29e-25	3.12e-24
PBANKA_1414500	8.2	-3.8	1.42e-07	6.13e-07		PBANKA_1340500	9.59	2.5	1.40e-19	2.13e-18
PBANKA_0524300	11.19	-3.76	2.43e-55	2.83e-53		PBANKA_1304800	6.29	2.5	1.59e-13	1.36e-12
PBANKA_0100500	9.26	-3.76	9.65e-19	1.35e-17		PBANKA_1137400	7.25	2.5	2.42e-13	2.05e-12
PBANKA_0622921	12.39	-3.74	3.43e-10	2.08e-09		PBANKA_1402300	9.83	2.5	1.44e-10	9.08e-10
PBANKA_0104200	5.29	-3.73	3.65e-07	1.5e-06		PBANKA_1324700	4.89	2.48	3.91e-06	1.39e-05
PBANKA_0112661	8.01	-3.73	1.07e-06	4.14e-06		PBANKA_1122300	7.48	2.47	3.60e-42	2.27e-40
PBANKA_0700051	4.61	-3.73	9.96e-06	3.32e-05		PBANKA_1349800	13.67	2.46	1.13e-24	2.53e-23
PBANKA_0524100	8.33	-3.7	1.80e-16	1.98e-15		PBANKA_1033300	7.32	2.46	7.85e-20	1.22e-18
PBANKA_1123200	6.71	-3.7	3.81e-10	2.3e-09		PBANKA_0417700	10.19	2.46	1.51e-18	2.06e-17
PBANKA_0100300	6.18	-3.7	7.06e-10	4.11e-09		PBANKA_1414900	6.96	2.46	6.54e-15	6.28e-14
PBANKA_1315300	10.46	-3.69	5.19e-22	9.79e-21		PBANKA_0512900	7.73	2.46	1.08e-12	8.52e-12
PBANKA_1233600	8.44	-3.69	3.41e-03	0.00708		PBANKA_0404700	8.16	2.46	6.21e-10	3.65e-09
PBANKA_0800400	9.13	-3.68	5.66e-46	4.52e-44		PBANKA_1106000	6.8	2.46	1.13e-06	4.33e-06
PBANKA_1334700	8.79	-3.68	1.07e-10	6.86e-10		PBANKA_1324300	7.13	2.45	1.27e-15	1.31e-14
PBANKA_0623200	10.89	-3.67	3.58e-36	1.61e-34		PBANKA_1242400	8.28	2.44	2.58e-55	2.93e-53
PBANKA_1030400	6.72	-3.66	4.68e-13	3.83e-12		PBANKA_0909500	7.06	2.43	1.53e-11	1.08e-10
PBANKA_0722600	6.35	-3.63	1.89e-04	0.0005		PBANKA_0620200	7.72	2.43	1.80e-09	1e-08
PBANKA_0301000	9.96	-3.62	1.36e-18	1.87e-17		PBANKA_1006200	10.95	2.43	4.17e-07	1.7e-06
PBANKA_0517600	9.46	-3.62	2.43e-07	1.01e-06		PBANKA_0103000	5	2.43	4.25e-07	1.73e-06
PBANKA_1246100	5.98	-3.62	9.39e-06	3.15e-05		PBANKA_1241800	10.58	2.41	1.15e-28	3.46e-27
PBANKA_1007900	8.64	-3.59	2.14e-08	1.03e-07		PBANKA_0306700	8.64	2.41	4.83e-24	1.03e-22
PBANKA_1466000	5.35	-3.5	1.53e-08	7.54e-08		PBANKA_1319600	6.05	2.41	2.74e-10	1.67e-09
PBANKA_1132300	9.59	-3.49	4.24e-12	3.13e-11		PBANKA_1420600	10.34	2.4	2.39e-19	3.54e-18
PBANKA_0600351	7.37	-3.46	2.73e-05	8.45e-05		PBANKA_1345000	6.72	2.39	2.31e-14	2.11e-13
PBANKA_0103200	7.68	-3.45	4.53e-03	0.00911		PBANKA_0931100	9.19	2.39	2.59e-06	9.49e-06
PBANKA_1333100	6.62	-3.44	1.13e-11	8.08e-11		PBANKA_0519100	11.51	2.37	7.69e-12	5.56e-11
PBANKA_0704900	9.81	-3.42	2.24e-03	0.00485		PBANKA_1343750	8	2.37	1.85e-10	1.15e-09
PBANKA_1101200	11.3	-3.41	8.36e-30	2.74e-28		PBANKA_1457550	8.93	2.37	3.60e-04	0.000909
PBANKA_1210800	9.56	-3.4	3.06e-18	3.96e-17		PBANKA_0615900	4.75	2.37	4.64e-04	0.00115
PBANKA_0507900	4.64	-3.4	3.31e-05	0.000101		PBANKA_0921200	8.33	2.37	4.42e-03	0.00891
PBANKA_1019520	3.96	-3.4	1.12e-03	0.00257		PBANKA_0828700	8.45	2.36	1.18e-36	5.48e-35
PBANKA_0524800	9.46	-3.37	6.13e-18	7.65e-17		PBANKA_1002100	9.79	2.36	3.24e-16	3.5e-15
PBANKA_0600091	5.13	-3.36	1.18e-06	4.55e-06		PBANKA_1432700	6.48	2.36	2.77e-11	1.9e-10
PBANKA_1203500	4.28	-3.35	2.21e-04	0.000582		PBANKA_1306900	8.68	2.35	1.56e-29	5.08e-28
PBANKA_0522200	7.57	-3.34	1.02e-04	0.000284		PBANKA_0925600	7.66	2.35	2.42e-17	2.9e-16
PBANKA_0623150	8.27	-3.3	6.78e-12	4.91e-11		PBANKA_0204600	10.11	2.35	1.53e-09	8.56e-09
PBANKA_0417200	9.9	-3.3	3.91e-04	0.000981		PBANKA_1360900	5.23	2.34	6.98e-04	0.00167
PBANKA_1300011	4.76	-3.27	9.28e-04	0.00216		PBANKA_0809300	7.47	2.33	4.02e-17	4.7e-16
PBANKA_0008101	7.83	-3.26	1.16e-05	3.82e-05		PBANKA_0702700	7.15	2.33	3.41e-09	1.82e-08
PBANKA_0910000	9.44	-3.25	5.91e-18	7.43e-17		PBANKA_0213800	7.79	2.32	2.61e-34	1.1e-32
PBANKA_1329000	5.76	-3.25	2.50e-08	1.19e-07		PBANKA_0932200	10.32	2.32	5.47e-12	3.99e-11
PBANKA_0701000	10.33	-3.24	7.52e-31	2.58e-29		PBANKA_0510500	7.42	2.31	2.56e-33	1.03e-31
PBANKA_0600041	6.51	-3.24	1.30e-07	5.61e-07		PBANKA_1406400	8.28	2.3	1.65e-19	2.49e-18
PBANKA_0501000	5.84	-3.21	5.50e-06	1.91e-05		PBANKA_0510700	8.01	2.3	9.31e-09	4.71e-08
PBANKA_1244500	5.95	-3.2	1.01e-22	2.03e-21		PBANKA_1236400	8.77	2.29	6.83e-29	2.08e-27
PBANKA_0907900	10.88	-3.2	4.34e-12	3.21e-11		PBANKA_0404400	7.79	2.28	4.73e-11	3.13e-10
PBANKA_0932400	9.84	-3.19	4.15e-47	3.59e-45		PBANKA_1146261	5.19	2.28	1.13e-05	3.74e-05
PBANKA_0404300	6.47	-3.19	1.86e-10	1.16e-09		PBANKA_1423100	9.11	2.27	1.53e-32	5.83e-31
PBANKA_1326100	6.35	-3.19	1.98e-10	1.23e-09		PBANKA_1326900	8.45	2.27	2.87e-18	3.74e-17
PBANKA_0316200	15.57	-3.19	8.00e-07	3.15e-06		PBANKA_1217600	10.73	2.27	5.48e-15	5.29e-14
PBANKA_0721100	7.35	-3.18	8.85e-13	7.07e-12		PBANKA_1430800	7.24	2.27	1.33e-12	1.04e-11
PBANKA_0515000	12.94	-3.17	7.17e-10	4.18e-09		PBANKA_1322100	6.43	2.26	3.75e-20	5.99e-19
PBANKA_1029600	7.42	-3.17	1.96e-03	0.0043		PBANKA_0812200	9.17	2.26	1.82e-14	1.69e-13
PBANKA_1463000	10.43	-3.16	1.21e-05	3.96e-05		PBANKA_1305600	7.19	2.24	5.53e-19	7.88e-18
PBANKA_0214600	11.55	-3.12	9.85e-14	8.66e-13		PBANKA_1306600	9.55	2.24	9.18e-11	5.92e-10
PBANKA_0317161	5.15	-3.12	4.07e-04	0.00102		PBANKA_0818500	8.65	2.23	1.67e-29	5.42e-28
PBANKA_1422900	11.07	-3.11	1.37e-07	5.91e-07		PBANKA_0405000	5.55	2.23	2.20e-08	1.05e-07
PBANKA_0831600	5.82	-3.1	1.62e-05	5.14e-05		PBANKA_1455100	8.31	2.22	1.95e-20	3.23e-19
PBANKA_0907500	4.82	-3.1	7.03e-05	0.000202		PBANKA_0408100	6.57	2.22	5.10e-20	8e-19
PBANKA_1417700	4.15	-3.09	9.48e-06	3.17e-05		PBANKA_1139600	5.79	2.22	8.95e-06	3.01e-05
PBANKA_0200700	4.68	-3.08	1.42e-05	4.55e-05		PBANKA_0622300	8.68	2.21	4.36e-22	8.29e-21
PBANKA_1245821	9.24	-3.06	1.64e-06	6.21e-06		PBANKA_1319300	8.41	2.2	5.48e-16	5.78e-15
PBANKA_0105600	9.67	-3.05	1.57e-16	1.75e-15		PBANKA_0929500	8.3	2.19	1.51e-35	6.52e-34
PBANKA_1400081	3.6	-3.04	2.33e-03	0.00503		PBANKA_1461200	6.52	2.19	6.04e-09	3.13e-08
PBANKA_1229000	12.87	-3.03	7.57e-25	1.71e-23		PBANKA_0822000	6.71	2.18	1.31e-13	1.13e-12
PBANKA_0927700	7.47	-3.03	4.14e-05	0.000124		PBANKA_0915600	10.19	2.18	7.53e-13	6.07e-12
PBANKA_1246800	4.21	-3.03	2.81e-03	0.00595		PBANKA_1315000	6.65	2.18	4.46e-10	2.67e-09
PBANKA_0612400	11.74	-3.01	1.15e-11	8.18e-11		PBANKA_0607100	5.43	2.18	1.06e-07	4.68e-07
PBANKA_0001201	3.38	-2.98	4.08e-03	0.00831		PBANKA_1117100	11.37	2.17	2.53e-18	3.37e-17
PBANKA_1120300	7.2	-2.96	6.51e-24	1.38e-22		PBANKA_0518200	7.77	2.17	4.68e-17	5.43e-16
PBANKA_0807200	9.28	-2.96	4.03e-03	0.00822		PBANKA_1451500	7.44	2.17	4.74e-06	1.67e-05
PBANKA_1117400	7.68	-2.95	7.69e-30	2.54e-28		PBANKA_0918700	7.48	2.15	1.80e-33	7.3e-32
PBANKA_0823200	8.79	-2.95	8.14e-10	4.7e-09		PBANKA_1213800	7.24	2.15	1.79e-32	6.79e-31
PBANKA_1008500	12.82	-2.94	1.11e-27	3.08e-26		PBANKA_1326800	7.53	2.15	3.75e-18	4.83e-17
PBANKA_1319500	11.16	-2.92	2.48e-20	4.07e-19		PBANKA_0620700	6.7	2.15	6.65e-07	2.64e-06
PBANKA_1437500	7.72	-2.92	6.70e-10	3.92e-09		PBANKA_1354200	4.84	2.15	2.29e-04	0.000602
PBANKA_0216761	7.06	-2.91	2.73e-06	9.97e-06		PBANKA_0718300	9.39	2.14	2.26e-34	9.54e-33
PBANKA_0517200	7.22	-2.88	7.29e-40	3.94e-38		PBANKA_1137700	8.28	2.14	6.53e-14	5.82e-13
PBANKA_1210200	12.34	-2.88	4.80e-28	1.39e-26		PBANKA_1121500	7.11	2.14	1.52e-08	7.48e-08
PBANKA_0100700	12.72	-2.85	1.10e-13	9.57e-13		PBANKA_1337900	6.45	2.13	2.77e-18	3.62e-17
PBANKA_1138600	9	-2.84	3.08e-19	4.47e-18		PBANKA_0316821	5.69	2.13	3.87e-13	3.19e-12
PBANKA_1360400	7.23	-2.84	2.09e-08	1.01e-07		PBANKA_1464200	6.51	2.13	1.93e-11	1.35e-10
PBANKA_0939300	7.36	-2.82	5.94e-26	1.47e-24		PBANKA_1444300	4.77	2.13	1.23e-05	4.01e-05
PBANKA_1009600	9.09	-2.82	2.76e-10	1.69e-09		PBANKA_0207500	8.77	2.12	6.86e-44	4.87e-42
PBANKA_1421000	6.29	-2.82	5.79e-09	3e-08		PBANKA_1038000	8.06	2.12	1.81e-18	2.45e-17
PBANKA_1354900	10.36	-2.82	1.57e-08	7.72e-08		PBANKA_0303800	7.54	2.12	2.11e-12	1.62e-11
PBANKA_1000100	4.27	-2.79	2.04e-03	0.00445		PBANKA_1454900	9.62	2.11	1.79e-22	3.5e-21
PBANKA_1349200	10.55	-2.78	3.77e-49	3.51e-47		PBANKA_1304300	7.78	2.11	1.88e-14	1.74e-13
PBANKA_0100600	8.5	-2.78	4.92e-09	2.58e-08		PBANKA_0413800	6.02	2.1	2.15e-22	4.17e-21
PBANKA_1022100	6.97	-2.76	1.73e-11	1.21e-10		PBANKA_1415600	9.63	2.1	1.01e-21	1.86e-20
PBANKA_0720000	7.21	-2.76	3.22e-10	1.96e-09		PBANKA_0819450	9.23	2.1	3.84e-18	4.93e-17
PBANKA_1318500	8.61	-2.76	2.61e-04	0.000678		PBANKA_0610200	9.51	2.1	3.78e-13	3.12e-12
PBANKA_1429100	5.69	-2.76	5.33e-04	0.0013		PBANKA_1009200	10.17	2.1	3.97e-11	2.66e-10
PBANKA_1432500	10.41	-2.75	1.89e-38	9.49e-37		PBANKA_0834500	5.76	2.1	3.41e-09	1.82e-08
PBANKA_0409500	6.23	-2.74	2.79e-10	1.7e-09		PBANKA_0932700	5.54	2.1	4.81e-09	2.52e-08
PBANKA_1325200	5.45	-2.74	5.03e-04	0.00124		PBANKA_1106200	5.14	2.1	1.89e-08	9.16e-08
PBANKA_0804100	11.41	-2.73	2.06e-24	4.49e-23		PBANKA_1226900	7.69	2.09	2.80e-16	3.05e-15
PBANKA_1115000	10.47	-2.71	3.00e-16	3.26e-15		PBANKA_0933500	9.07	2.09	1.20e-13	1.04e-12
PBANKA_0836981	4.68	-2.7	4.15e-03	0.00842		PBANKA_0608000	8.27	2.09	1.98e-08	9.56e-08
PBANKA_1242200	7.15	-2.68	6.02e-21	1.03e-19		PBANKA_0312500	8.19	2.08	1.67e-23	3.44e-22
PBANKA_1407650	3.94	-2.67	2.50e-03	0.00536		PBANKA_1122200	6.66	2.08	6.44e-18	8.02e-17
PBANKA_1429200	9.94	-2.65	6.18e-04	0.0015		PBANKA_1460600	7.92	2.08	6.78e-13	5.5e-12
PBANKA_1225300	7.58	-2.64	8.50e-05	0.00024		PBANKA_0835000	5.42	2.08	3.01e-11	2.06e-10
PBANKA_0510200	9.06	-2.63	1.19e-40	6.9e-39		PBANKA_0713900	6.02	2.08	2.45e-09	1.34e-08
PBANKA_1100900	7.84	-2.63	2.26e-09	1.24e-08		PBANKA_0701300	5.79	2.08	3.17e-05	9.68e-05
PBANKA_0214700	10.5	-2.62	1.21e-58	1.72e-56		PBANKA_0818400	8.72	2.08	8.06e-05	0.000229
PBANKA_1029400	9.18	-2.61	1.07e-16	1.21e-15		PBANKA_1413600	5.56	2.08	8.38e-05	0.000237
PBANKA_0201600	12.21	-2.61	2.17e-14	2e-13		PBANKA_1346200	7.01	2.07	6.77e-17	7.75e-16
PBANKA_0504300	5.61	-2.61	1.57e-03	0.00349		PBANKA_0513000	9.4	2.07	1.76e-06	6.63e-06
PBANKA_0703500	9.53	-2.59	1.67e-12	1.29e-11		PBANKA_0906000	5.18	2.07	1.98e-06	7.41e-06
PBANKA_1323800	8.48	-2.58	4.80e-08	2.22e-07		PBANKA_1339300	7.49	2.06	1.03e-13	9.01e-13
PBANKA_1128200	8.6	-2.57	6.82e-28	1.92e-26		PBANKA_1447000	6.66	2.06	5.40e-12	3.95e-11
PBANKA_1134900	11.63	-2.57	2.59e-14	2.36e-13		PBANKA_0703000	5.68	2.06	8.82e-12	6.34e-11
PBANKA_0405300	9.02	-2.56	2.68e-11	1.85e-10		PBANKA_0402400	7.25	2.06	6.50e-11	4.24e-10
PBANKA_0712800	9.2	-2.55	7.04e-18	8.7e-17		PBANKA_1359900	6.49	2.06	2.05e-07	8.65e-07
PBANKA_1014200	4.48	-2.55	3.89e-03	0.00796		PBANKA_1333200	4.74	2.06	6.02e-04	0.00146
PBANKA_0524700	10.63	-2.54	4.67e-18	5.96e-17		PBANKA_1116900	8.27	2.05	5.58e-08	2.55e-07
PBANKA_1134400	10.5	-2.54	1.81e-17	2.18e-16		PBANKA_1318700	7.81	2.05	8.79e-04	0.00206
PBANKA_0823600	6.98	-2.52	2.30e-43	1.57e-41		PBANKA_1408700	5.89	2.05	2.53e-03	0.00541
PBANKA_1413200	7.54	-2.52	8.06e-24	1.69e-22		PBANKA_0513900	10.63	2.04	3.09e-32	1.14e-30
PBANKA_0410650	8.86	-2.52	4.04e-08	1.89e-07		PBANKA_1451200	8.27	2.04	1.99e-06	7.45e-06
PBANKA_0925400	8.51	-2.52	1.12e-06	4.3e-06		PBANKA_0300900	4.8	2.03	1.01e-05	3.36e-05
PBANKA_0619200	12.85	-2.5	3.68e-07	1.51e-06		PBANKA_0300100	5.8	2.02	8.65e-04	0.00203
PBANKA_0623300	11.25	-2.49	5.26e-22	9.89e-21		PBANKA_0206100	7.01	2.01	5.21e-21	9e-20
PBANKA_1213200	5.73	-2.49	7.45e-08	3.37e-07		PBANKA_0413000	7.6	2.01	4.52e-19	6.47e-18
PBANKA_1120400	10.75	-2.49	1.26e-07	5.45e-07		PBANKA_0709800	8.09	2.01	8.30e-19	1.17e-17
PBANKA_0409400	10.11	-2.48	2.97e-09	1.6e-08		PBANKA_0938500	8.45	2.01	7.02e-17	8e-16
PBANKA_1109600	7.04	-2.47	1.03e-06	3.99e-06		PBANKA_1119300	6.83	2.01	6.60e-09	3.39e-08
PBANKA_1305000	11.52	-2.46	8.49e-26	2.07e-24		PBANKA_1003400	9.63	2	3.67e-15	3.61e-14
PBANKA_1227100	10.35	-2.46	2.11e-18	2.82e-17		PBANKA_1227500	5.45	2	2.67e-04	0.000691
PBANKA_1449000	7.65	-2.46	1.95e-06	7.31e-06
PBANKA_1138900	9.46	-2.44	2.03e-07	8.6e-07
PBANKA_0623100	12.82	-2.43	5.63e-10	3.33e-09
PBANKA_0830400	10.15	-2.43	2.16e-03	0.00469
PBANKA_0931300	10.68	-2.42	2.14e-46	1.77e-44
PBANKA_0817700	10.13	-2.42	2.09e-38	1.04e-36
PBANKA_0928200	10.13	-2.41	1.83e-21	3.3e-20
PBANKA_0517000	12.6	-2.41	9.71e-16	1.01e-14
PBANKA_0822800	8.57	-2.4	4.62e-52	4.82e-50
PBANKA_1239100	6.81	-2.4	2.73e-20	4.47e-19
PBANKA_1200600	11.99	-2.4	1.13e-07	4.95e-07
PBANKA_0705100	8.86	-2.39	1.67e-46	1.4e-44
PBANKA_1204800	6.39	-2.39	1.70e-15	1.73e-14
PBANKA_1035100	9.76	-2.38	3.36e-25	7.75e-24
PBANKA_1116800	11.28	-2.36	8.00e-32	2.9e-30
PBANKA_0605700	10.3	-2.36	6.14e-23	1.24e-21
PBANKA_0623500	9.58	-2.36	3.59e-10	2.17e-09
PBANKA_1005600	7.51	-2.36	4.90e-04	0.00121
PBANKA_1146241	4.14	-2.36	9.52e-04	0.00222
PBANKA_1458000	8.25	-2.35	4.22e-56	5.14e-54
PBANKA_1224200	10.85	-2.35	9.39e-33	3.67e-31
PBANKA_0201340	6.38	-2.35	5.75e-09	2.98e-08
PBANKA_0609500	11.49	-2.35	6.57e-08	2.98e-07
PBANKA_0916650	8.1	-2.35	4.49e-03	0.00903
PBANKA_1142300	8.91	-2.34	1.40e-42	9.21e-41
PBANKA_1314500	6.5	-2.34	2.16e-14	1.99e-13
PBANKA_0937200	11.42	-2.34	2.51e-09	1.36e-08
PBANKA_0102700	6.08	-2.33	1.35e-06	5.18e-06
PBANKA_0513600	9.09	-2.32	3.33e-17	3.94e-16
PBANKA_1036300	9.78	-2.31	2.07e-22	4.04e-21
PBANKA_0605500	8.47	-2.31	3.74e-07	1.53e-06
PBANKA_0402700	11.21	-2.31	8.16e-07	3.21e-06
PBANKA_1145200	8.24	-2.31	9.31e-06	3.13e-05
PBANKA_0702000	9.43	-2.3	1.40e-06	5.38e-06
PBANKA_1462300	4.95	-2.3	7.00e-05	0.000201
PBANKA_1208900	5.35	-2.3	1.68e-03	0.00372
PBANKA_1350600	8.83	-2.29	1.44e-42	9.35e-41
PBANKA_0700700	9.66	-2.29	1.09e-40	6.49e-39
PBANKA_0825000	8.24	-2.29	2.65e-29	8.42e-28
PBANKA_0509200	10.01	-2.28	2.61e-25	6.15e-24
PBANKA_1412100	6.61	-2.28	2.92e-18	3.79e-17
PBANKA_1000800	7.06	-2.28	2.24e-12	1.71e-11
PBANKA_0812600	8.52	-2.28	4.74e-06	1.67e-05
PBANKA_1457700	11.07	-2.28	5.76e-05	0.000168
PBANKA_0512000	7	-2.27	7.17e-05	0.000205
PBANKA_1128300	7.2	-2.26	2.35e-22	4.53e-21
PBANKA_1007600	7.41	-2.24	8.06e-13	6.47e-12
PBANKA_1141200	5.48	-2.24	1.61e-11	1.14e-10
PBANKA_0925300	10.3	-2.23	4.49e-16	4.78e-15
PBANKA_1348900	8.75	-2.22	1.06e-41	6.64e-40
PBANKA_0311600	9.53	-2.21	1.33e-39	7.1e-38
PBANKA_1035200	8.74	-2.21	1.49e-05	4.76e-05
PBANKA_1437100	9.99	-2.2	8.75e-19	1.23e-17
PBANKA_1437700	8.95	-2.2	4.18e-06	1.48e-05
PBANKA_1203400	8.58	-2.19	2.54e-31	8.89e-30
PBANKA_1334800	10.09	-2.19	2.13e-10	1.31e-09
PBANKA_1231100	7.28	-2.18	2.08e-30	7.01e-29
PBANKA_1110200	8.87	-2.18	1.27e-09	7.15e-09
PBANKA_1236600	7.88	-2.18	8.65e-08	3.86e-07
PBANKA_0937700	10.03	-2.17	1.08e-27	3.01e-26
PBANKA_1034400	11.61	-2.17	3.23e-20	5.2e-19
PBANKA_0619700	8.72	-2.17	5.65e-05	0.000164
PBANKA_1219000	9.39	-2.14	5.35e-29	1.66e-27
PBANKA_1235600	9.99	-2.13	2.40e-36	1.1e-34
PBANKA_0409000	7.14	-2.13	5.15e-16	5.44e-15
PBANKA_0316841	7.36	-2.13	1.66e-11	1.16e-10
PBANKA_1220300	8.07	-2.12	2.12e-32	7.99e-31
PBANKA_1464600	8.8	-2.12	1.27e-19	1.93e-18
PBANKA_0613700	11.13	-2.12	3.34e-11	2.26e-10
PBANKA_1448100	6.82	-2.11	4.36e-19	6.29e-18
PBANKA_1360100	10.01	-2.1	1.03e-14	9.77e-14
PBANKA_0700100	4.14	-2.1	7.84e-04	0.00185
PBANKA_1300500	5.04	-2.1	8.15e-04	0.00192
PBANKA_1362000	10.3	-2.09	3.13e-33	1.25e-31
PBANKA_1234600	9.71	-2.09	1.83e-20	3.05e-19
PBANKA_1232300	6.75	-2.09	1.75e-05	5.54e-05
PBANKA_1037300	9.9	-2.07	1.86e-29	6e-28
PBANKA_0206700	5.31	-2.07	1.99e-04	0.000527
PBANKA_1446000	5.65	-2.07	2.63e-04	0.000683
PBANKA_0403800	9.35	-2.06	1.66e-44	1.23e-42
PBANKA_0829700	6.85	-2.06	6.31e-17	7.27e-16
PBANKA_1103900	7.28	-2.06	3.56e-09	1.9e-08
PBANKA_1350200	6.28	-2.06	7.24e-07	2.86e-06
PBANKA_1226400	9.68	-2.05	1.06e-55	1.26e-53
PBANKA_1101100	11.62	-2.05	6.88e-15	6.58e-14
PBANKA_0403400	6.06	-2.05	3.47e-10	2.1e-09
PBANKA_1207500	6.14	-2.02	2.28e-12	1.73e-11
PBANKA_0804600	8.04	-2.01	4.52e-44	3.3e-42
PBANKA_0921400	9.05	-2.01	9.97e-10	5.7e-09
PBANKA_1428700	11.92	-2.01	6.17e-09	3.19e-08
PBANKA_1133400	9.83	-2.01	3.90e-06	1.39e-05
PBANKA_1447800	6.81	-2	3.23e-16	3.5e-15
PBANKA_1024311	6.61	-2	3.99e-03	0.00814

## Sheet: Table S6
Table S6: Genes preferentially expressed in detached cells (DCs/merosomes) compared to erythrocytic schizonts. For each gene the mean expression (logBasemean), the log(fold change) (logFC), the p-value (pVal) and the adjusted p-value (adjP) is listed. Genes with an adjP < 0.01 and logFC > 2 were considered to be differentially expressed.
Preferentially expresse genes in eryhtrocytic schizonts (22h)						Preferentially expressed genes in Detached cells
(significantly down-regulated in						(significantly up-regulated in
Detached Cells compared to erythrocytic Schizonts)						Detached Cells compared to erythrocytic Schizonts)
GeneID	logBaseMean	logFC	pVal	adjP		feature	logBaseMean	logFC	pVal	adjP
PBANKA_0500781	7.13	-10.24	8.79e-12	5.31e-11		PBANKA_0007501	6.57	13.85	6.99e-19	6.5e-18
PBANKA_1432200	9.41	-9.45	5.19e-10	2.67e-09		PBANKA_0007801	5.97	13.22	2.95e-04	0.000665
PBANKA_1319500	11.38	-9.24	7.05e-10	3.59e-09		PBANKA_0600031	8.98	12.17	6.15e-31	9.95e-30
PBANKA_0700800	6.53	-9.12	1.83e-09	8.82e-09		PBANKA_1300011	4.84	12.07	4.68e-11	2.65e-10
PBANKA_0504400	10.71	-9.09	6.37e-09	2.92e-08		PBANKA_0700041	4.61	11.87	1.06e-04	0.000259
PBANKA_0707100	12.01	-8.97	9.35e-09	4.22e-08		PBANKA_1465051	12.21	11.81	1.55e-14	1.14e-13
PBANKA_1315300	10.67	-8.68	1.13e-08	5.03e-08		PBANKA_0836981	4.62	11.74	4.51e-04	0.000976
PBANKA_1000081	5.56	-8.59	3.63e-08	1.52e-07		PBANKA_1246800	4.22	10.92	8.26e-09	3.75e-08
PBANKA_0704800	11	-8.53	2.73e-08	1.17e-07		PBANKA_1100351	3.8	10.76	3.79e-07	1.4e-06
PBANKA_0216801	5.71	-8.44	1.67e-07	6.5e-07		PBANKA_0008101	7.88	9.85	1.19e-43	3.44e-42
PBANKA_0810800	7.03	-8.29	2.89e-08	1.23e-07		PBANKA_0316900	3.04	9.5	2.08e-04	0.000482
PBANKA_1419300	10.42	-8.13	1.08e-07	4.31e-07		PBANKA_1400041	4.43	9.45	9.83e-08	3.94e-07
PBANKA_1312700	12.13	-8.09	1.88e-07	7.25e-07		PBANKA_0837001	6	9.38	1.08e-04	0.000263
PBANKA_0417200	10.11	-8.08	1.45e-05	4.17e-05		PBANKA_0316500	9.23	8.98	3.72e-15	2.85e-14
PBANKA_1353800	11.04	-7.94	2.41e-07	9.14e-07		PBANKA_0700081	6.83	8.27	6.98e-30	1.08e-28
PBANKA_0810700	10.17	-7.9	1.80e-07	6.98e-07		PBANKA_0316200	15.58	8.24	1.07e-14	7.98e-14
PBANKA_0606200	8.92	-7.79	5.30e-07	1.92e-06		PBANKA_1024600	12.33	8.06	7.21e-110	2.63e-107
PBANKA_1038800	7.64	-7.73	5.12e-07	1.85e-06		PBANKA_1229000	12.92	8.05	2.47e-62	1.5e-60
PBANKA_0704900	10.02	-7.72	5.89e-05	0.000151		PBANKA_0700061	6.08	7.7	1.45e-25	1.86e-24
PBANKA_0704700	7.52	-7.64	4.80e-07	1.74e-06		PBANKA_0700071	5.17	7.67	1.90e-04	0.000444
PBANKA_0604700	6.84	-7.59	3.27e-07	1.22e-06		PBANKA_1003900	10.46	7.62	2.81e-68	2.18e-66
PBANKA_1024800	7.26	-7.54	1.08e-06	3.74e-06		PBANKA_0304300	9.05	7.57	2.37e-129	1.73e-126
PBANKA_1014700	6.51	-7.44	1.75e-06	5.84e-06		PBANKA_0924400	9.92	7.52	4.77e-53	2.03e-51
PBANKA_1335800	5.86	-7.4	1.36e-06	4.65e-06		PBANKA_1000600	11.72	7.52	6.05e-42	1.59e-40
PBANKA_0604000	6.77	-7.38	1.19e-06	4.08e-06		PBANKA_1300031	6.23	7.47	1.85e-07	7.13e-07
PBANKA_1443300	10.54	-7.28	5.28e-49	1.91e-47		PBANKA_1343000	10.38	7.44	7.49e-112	3.19e-109
PBANKA_1209900	9.35	-7.27	9.49e-07	3.32e-06		PBANKA_1207100	11.15	7.28	4.61e-61	2.62e-59
PBANKA_0517600	9.67	-7.27	2.14e-06	7.08e-06		PBANKA_0837101	3.48	7.12	4.09e-04	0.000893
PBANKA_0618900	6.75	-7.26	1.61e-06	5.4e-06		PBANKA_1330100	8.35	7.04	5.33e-72	5.34e-70
PBANKA_MIT00700	6.33	-7.26	6.24e-06	1.92e-05		PBANKA_1465600	6.02	6.98	2.41e-20	2.43e-19
PBANKA_0815000	7.25	-7.18	1.12e-06	3.88e-06		PBANKA_0836200	11.12	6.91	9.39e-54	4.14e-52
PBANKA_1108900	6.42	-7.16	2.21e-06	7.26e-06		PBANKA_1246161	10.41	6.9	1.70e-54	7.85e-53
PBANKA_1407100	6.84	-7.15	1.33e-06	4.53e-06		PBANKA_1033600	7.85	6.81	6.74e-91	1.04e-88
PBANKA_0203600	8.3	-7.15	2.13e-06	7.04e-06		PBANKA_1027500	7	6.8	2.03e-21	2.16e-20
PBANKA_1109600	7.22	-7.14	2.86e-06	9.25e-06		PBANKA_0600021	7.66	6.77	2.56e-08	1.1e-07
PBANKA_1138600	9.21	-7.13	1.82e-06	6.03e-06		PBANKA_0300600	12.65	6.75	3.57e-38	8e-37
PBANKA_0507200	7.46	-7.1	3.46e-06	1.11e-05		PBANKA_0305300	9.16	6.74	1.20e-193	6.13e-190
PBANKA_1239400	6.65	-7.07	2.09e-06	6.9e-06		PBANKA_0623150	8.32	6.71	2.38e-49	9.01e-48
PBANKA_0812600	8.74	-7.06	3.42e-06	1.1e-05		PBANKA_0600200	3.9	6.69	1.19e-05	3.47e-05
PBANKA_1206500	5.48	-7.03	4.40e-06	1.39e-05		PBANKA_0944061	4.1	6.63	2.26e-07	8.6e-07
PBANKA_0110700	6.2	-7.02	5.59e-06	1.73e-05		PBANKA_0301500	9.63	6.61	3.30e-49	1.22e-47
PBANKA_1451100	9.84	-7.01	3.73e-03	0.00664		PBANKA_0100900	11.27	6.59	1.71e-74	1.82e-72
PBANKA_1424400	6.82	-7	2.40e-06	7.88e-06		PBANKA_1207000	10.58	6.56	1.57e-79	1.95e-77
PBANKA_1334700	8.99	-7	2.55e-06	8.32e-06		PBANKA_1040581	7.17	6.56	3.33e-46	1.09e-44
PBANKA_0935700	5.23	-7	2.56e-05	7.01e-05		PBANKA_1026200	10.76	6.54	1.20e-132	1.02e-129
PBANKA_1201300	6.75	-6.99	3.67e-06	1.17e-05		PBANKA_0206900	6.58	6.52	1.54e-51	6.24e-50
PBANKA_0315700	6.58	-6.98	8.59e-06	2.59e-05		PBANKA_0214600	11.58	6.5	2.42e-74	2.52e-72
PBANKA_0902200	5.71	-6.97	2.33e-05	6.42e-05		PBANKA_0837141	5.93	6.48	2.77e-20	2.77e-19
PBANKA_1407000	6.33	-6.94	3.39e-06	1.09e-05		PBANKA_0107700	9.61	6.46	2.56e-55	1.23e-53
PBANKA_0214550	5.6	-6.93	8.86e-06	2.66e-05		PBANKA_0216041	5.92	6.45	1.53e-04	0.000363
PBANKA_0202300	6.99	-6.92	4.87e-06	1.53e-05		PBANKA_0720800	9.98	6.41	1.60e-102	3.9e-100
PBANKA_1038200	6.76	-6.91	5.95e-06	1.84e-05		PBANKA_0600100	4.17	6.41	5.17e-05	0.000134
PBANKA_1016900	4.92	-6.9	3.03e-05	8.21e-05		PBANKA_0205000	11.83	6.38	4.72e-57	2.42e-55
PBANKA_1360800	5.78	-6.87	1.04e-05	3.09e-05		PBANKA_0518900	12.74	6.35	1.93e-66	1.39e-64
PBANKA_0936200	5.45	-6.86	1.12e-05	3.3e-05		PBANKA_0944101	5.66	6.3	1.39e-16	1.15e-15
PBANKA_0835100	6.24	-6.86	1.67e-05	4.75e-05		PBANKA_1141100	9.38	6.28	1.52e-191	3.9e-188
PBANKA_1229900	8.56	-6.85	8.36e-06	2.52e-05		PBANKA_0623200	10.93	6.27	5.16e-41	1.33e-39
PBANKA_1431500	7.4	-6.84	2.58e-04	0.000586		PBANKA_1465000	10.04	6.27	2.58e-10	1.36e-09
PBANKA_1127500	6.69	-6.82	4.10e-06	1.3e-05		PBANKA_1400051	6.09	6.26	2.37e-18	2.13e-17
PBANKA_1233900	6.76	-6.81	4.79e-06	1.5e-05		PBANKA_1465921	3.05	6.26	4.49e-03	0.00788
PBANKA_0933800	6.56	-6.81	6.35e-06	1.95e-05		PBANKA_0623000	11.55	6.23	2.11e-37	4.52e-36
PBANKA_1204800	6.56	-6.79	7.19e-06	2.19e-05		PBANKA_0213500	9.61	6.22	2.23e-104	6.71e-102
PBANKA_0926500	9.79	-6.78	1.13e-05	3.33e-05		PBANKA_1101100	11.62	6.22	2.91e-47	9.92e-46
PBANKA_1360900	5.37	-6.78	5.80e-05	0.000149		PBANKA_1145900	12.3	6.21	8.17e-56	4.02e-54
PBANKA_1134600	5.61	-6.77	1.29e-05	3.74e-05		PBANKA_1459000	6.77	6.21	2.64e-42	7.15e-41
PBANKA_1209500	6.37	-6.75	4.95e-06	1.55e-05		PBANKA_1146700	4.27	6.21	4.29e-05	0.000113
PBANKA_1209100	6.67	-6.75	1.02e-05	3.02e-05		PBANKA_0800300	8.62	6.2	6.47e-57	3.28e-55
PBANKA_0926400	5.47	-6.75	2.10e-05	5.83e-05		PBANKA_0112721	8.41	6.2	2.56e-26	3.41e-25
PBANKA_1126300	6.96	-6.73	6.61e-06	2.02e-05		PBANKA_0806000	7.7	6.19	4.34e-28	6.28e-27
PBANKA_1208500	5.93	-6.73	1.64e-05	4.67e-05		PBANKA_1344500	12.99	6.18	3.55e-40	8.69e-39
PBANKA_1029600	7.6	-6.72	8.76e-04	0.00179		PBANKA_1364900	8.67	6.16	1.13e-87	1.52e-85
PBANKA_0719100	7.11	-6.71	9.29e-06	2.77e-05		PBANKA_0512400	9.55	6.16	1.92e-70	1.75e-68
PBANKA_0919500	5.48	-6.71	9.82e-06	2.92e-05		PBANKA_0700600	8.9	6.15	6.81e-47	2.29e-45
PBANKA_0314800	6.96	-6.71	1.19e-05	3.49e-05		PBANKA_0100021	8.49	6.14	1.01e-04	0.000248
PBANKA_1204300	7.03	-6.7	7.31e-06	2.22e-05		PBANKA_1208700	9.26	6.13	7.91e-55	3.75e-53
PBANKA_1342300	8.19	-6.69	9.43e-05	0.000233		PBANKA_1340300	9.22	6.12	8.62e-88	1.19e-85
PBANKA_1326100	6.56	-6.68	1.02e-05	3.02e-05		PBANKA_0700700	9.72	6.11	2.33e-113	1.08e-110
PBANKA_0817100	6.66	-6.64	1.27e-05	3.69e-05		PBANKA_0814000	8.81	6.11	1.20e-68	9.93e-67
PBANKA_0705400	4.91	-6.62	1.91e-05	5.35e-05		PBANKA_0512500	9.45	6.1	2.77e-71	2.57e-69
PBANKA_0523600	6.75	-6.61	1.30e-05	3.78e-05		PBANKA_1445200	7.72	6.1	5.17e-51	2.07e-49
PBANKA_1219100	8.75	-6.6	1.12e-04	0.000273		PBANKA_1143500	8.53	6.07	2.76e-100	6.14e-98
PBANKA_1128800	7.65	-6.59	1.75e-05	4.94e-05		PBANKA_1334300	12.12	6.07	4.36e-61	2.53e-59
PBANKA_1318500	8.82	-6.59	3.48e-04	0.000771		PBANKA_0600081	3.69	6.07	3.41e-05	9.19e-05
PBANKA_1350000	6.53	-6.57	1.34e-05	3.86e-05		PBANKA_1019520	3.99	6.07	5.26e-05	0.000136
PBANKA_1038400	6.6	-6.54	1.95e-05	5.44e-05		PBANKA_1105800	8.73	6.05	8.71e-72	8.4e-70
PBANKA_0907600	6.28	-6.52	2.37e-05	6.53e-05		PBANKA_1024300	10.08	6.05	2.26e-26	3.02e-25
PBANKA_0616700	7.19	-6.51	1.59e-05	4.54e-05		PBANKA_0613900	9.34	6.02	7.67e-66	5.45e-64
PBANKA_1412900	5.71	-6.5	2.34e-05	6.46e-05		PBANKA_0601700	8.96	6.02	6.60e-57	3.31e-55
PBANKA_1414500	8.41	-6.5	2.64e-05	7.24e-05		PBANKA_1129300	7.67	6.02	3.90e-38	8.67e-37
PBANKA_0605000	6.8	-6.5	2.76e-05	7.53e-05		PBANKA_0519500	11.86	6.02	1.18e-29	1.81e-28
PBANKA_1455800	6.4	-6.49	1.54e-05	4.41e-05		PBANKA_1225400	10.73	6.02	3.35e-25	4.24e-24
PBANKA_0705300	5.63	-6.49	2.22e-05	6.16e-05		PBANKA_1334200	9.12	6.01	5.84e-110	2.3e-107
PBANKA_1425700	5.74	-6.49	2.64e-05	7.22e-05		PBANKA_0701000	10.36	6.01	3.10e-47	1.05e-45
PBANKA_0521241	7.49	-6.49	2.26e-04	0.000518		PBANKA_0623300	11.27	6.01	1.00e-46	3.33e-45
PBANKA_1359600	7.12	-6.48	1.73e-05	4.91e-05		PBANKA_1002700	9.19	5.99	8.32e-142	1.06e-138
PBANKA_0510000	5.21	-6.48	4.94e-05	0.000128		PBANKA_1359200	10.18	5.98	1.11e-74	1.2e-72
PBANKA_0109800	8.32	-6.47	1.76e-05	4.99e-05		PBANKA_1424300	12.95	5.96	1.65e-88	2.41e-86
PBANKA_1316800	5.96	-6.47	2.75e-05	7.49e-05		PBANKA_1003000	13.1	5.96	5.01e-68	3.82e-66
PBANKA_0823200	9	-6.46	1.79e-05	5.06e-05		PBANKA_0914200	11.11	5.96	5.64e-46	1.84e-44
PBANKA_1103900	7.47	-6.46	2.26e-05	6.25e-05		PBANKA_1220200	10.72	5.95	1.67e-26	2.25e-25
PBANKA_1335000	8.33	-6.46	1.35e-04	0.000323		PBANKA_0100700	12.74	5.94	2.74e-23	3.22e-22
PBANKA_0403100	7.39	-6.45	2.31e-05	6.37e-05		PBANKA_1031000	8.7	5.92	6.25e-54	2.8e-52
PBANKA_0521900	5.69	-6.45	5.70e-05	0.000147		PBANKA_0913400	12.01	5.88	3.34e-57	1.74e-55
PBANKA_1123200	6.91	-6.44	2.01e-05	5.61e-05		PBANKA_1354500	11.6	5.87	6.83e-46	2.18e-44
PBANKA_1327061	6.09	-6.44	3.14e-05	8.52e-05		PBANKA_1227900	9.71	5.87	7.86e-41	2e-39
PBANKA_0110600	4.49	-6.44	1.97e-04	0.000458		PBANKA_1100860	8.77	5.86	2.98e-43	8.43e-42
PBANKA_1314500	6.68	-6.43	2.26e-05	6.26e-05		PBANKA_0903000	9.62	5.85	3.44e-108	1.17e-105
PBANKA_0104500	9.22	-6.4	2.11e-05	5.88e-05		PBANKA_1032300	9.26	5.84	1.53e-116	8.67e-114
PBANKA_0830300	5.67	-6.36	1.51e-04	0.000358		PBANKA_1313000	9.47	5.81	6.49e-78	7.72e-76
PBANKA_1321500	6.21	-6.33	3.46e-05	9.3e-05		PBANKA_1348300	10.11	5.79	1.06e-99	2.25e-97
PBANKA_1452900	6.24	-6.33	4.32e-05	0.000114		PBANKA_1409300	9.02	5.79	4.60e-63	3.05e-61
PBANKA_1431800	5.66	-6.33	4.46e-05	0.000117		PBANKA_0937800	9.83	5.78	4.94e-102	1.15e-99
PBANKA_0706200	6.89	-6.33	4.96e-05	0.000129		PBANKA_0939200	9.41	5.78	2.68e-93	4.56e-91
PBANKA_1430600	6.32	-6.33	1.11e-04	0.00027		PBANKA_0603200	11.2	5.75	1.04e-34	2.01e-33
PBANKA_1421700	9.05	-6.33	1.61e-03	0.00311		PBANKA_1030800	6.28	5.75	9.86e-33	1.73e-31
PBANKA_1213200	5.87	-6.32	2.28e-05	6.3e-05		PBANKA_0100061	7.85	5.74	7.93e-46	2.52e-44
PBANKA_1233600	8.65	-6.32	1.75e-03	0.00336		PBANKA_0707400	10.68	5.74	4.73e-45	1.45e-43
PBANKA_0301400	6.18	-6.31	2.59e-05	7.09e-05		PBANKA_0600086	3.83	5.74	2.87e-04	0.000648
PBANKA_0417000	6.22	-6.31	3.16e-05	8.55e-05		PBANKA_0213400	10.2	5.73	5.99e-62	3.52e-60
PBANKA_1217800	6.22	-6.3	3.91e-05	0.000104		PBANKA_0111200	10.77	5.72	6.57e-104	1.87e-101
PBANKA_1145200	8.44	-6.3	4.29e-05	0.000113		PBANKA_1315600	9.73	5.72	8.80e-48	3.1e-46
PBANKA_1305900	6.45	-6.3	5.50e-05	0.000142		PBANKA_1406800	9.13	5.71	4.49e-28	6.49e-27
PBANKA_1124900	7.13	-6.29	2.52e-05	6.92e-05		PBANKA_0311200	9.68	5.7	1.79e-144	3.05e-141
PBANKA_0825700	6.86	-6.28	8.03e-05	0.000201		PBANKA_1440300	8.03	5.7	1.02e-95	1.86e-93
PBANKA_0623450	7.71	-6.27	4.63e-14	3.29e-13		PBANKA_1423200	8.97	5.7	1.97e-68	1.6e-66
PBANKA_0519700	6.45	-6.27	4.52e-05	0.000118		PBANKA_1019500	12.16	5.68	6.42e-45	1.94e-43
PBANKA_1038500	5.46	-6.26	5.23e-05	0.000136		PBANKA_0517000	12.61	5.68	1.38e-31	2.29e-30
PBANKA_0508700	6.23	-6.25	4.37e-05	0.000115		PBANKA_1129700	9.57	5.67	5.07e-106	1.62e-103
PBANKA_0510300	8.17	-6.24	4.04e-05	0.000107		PBANKA_1218000	10.19	5.67	7.40e-36	1.5e-34
PBANKA_1009700	6.29	-6.23	3.97e-05	0.000105		PBANKA_0418500	11.68	5.67	1.00e-06	3.49e-06
PBANKA_0907400	5.25	-6.23	6.59e-05	0.000167		PBANKA_1105700	8.98	5.65	1.02e-65	7.14e-64
PBANKA_1428600	5.53	-6.23	1.52e-04	0.000362		PBANKA_1401200	9.94	5.65	1.05e-50	4.11e-49
PBANKA_1000100	4.07	-6.23	1.53e-03	0.00297		PBANKA_1003200	7.96	5.64	5.98e-51	2.37e-49
PBANKA_1444600	7.24	-6.22	6.46e-05	0.000164		PBANKA_MIT03500	12.68	5.63	2.98e-96	5.64e-94
PBANKA_1123600	5.94	-6.21	5.78e-05	0.000148		PBANKA_1331900	11.47	5.63	1.11e-62	7.17e-61
PBANKA_0800600	5.21	-6.21	6.07e-05	0.000155		PBANKA_1122700	12.72	5.63	9.50e-27	1.29e-25
PBANKA_1421000	6.5	-6.2	4.05e-05	0.000107		PBANKA_0524100	8.28	5.61	7.14e-39	1.66e-37
PBANKA_1440900	5.97	-6.18	3.22e-05	8.7e-05		PBANKA_1230500	8.21	5.6	1.62e-41	4.21e-40
PBANKA_0103400	6.68	-6.18	3.98e-05	0.000105		PBANKA_1128200	8.63	5.59	2.71e-49	1.02e-47
PBANKA_1420100	5.86	-6.17	3.17e-05	8.57e-05		PBANKA_0500600	6.87	5.59	8.39e-33	1.49e-31
PBANKA_1333100	6.8	-6.17	4.44e-05	0.000116		PBANKA_1036400	10.15	5.55	2.41e-63	1.64e-61
PBANKA_0600400	5.64	-6.14	1.06e-04	0.000261		PBANKA_0414700	10.74	5.55	4.08e-53	1.75e-51
PBANKA_1350900	5.97	-6.13	8.43e-05	0.00021		PBANKA_1462600	9.15	5.55	1.54e-48	5.5e-47
PBANKA_1209400	7.84	-6.12	9.54e-05	0.000236		PBANKA_1231000	10.88	5.55	3.11e-44	9.25e-43
PBANKA_0936100	5.53	-6.1	1.15e-04	0.000278		PBANKA_1324900	7.99	5.55	6.22e-38	1.37e-36
PBANKA_1201500	5.1	-6.1	1.21e-04	0.000292		PBANKA_0500700	8.53	5.54	1.44e-37	3.1e-36
PBANKA_1424100	5.47	-6.08	8.60e-05	0.000214		PBANKA_1401900	8.86	5.53	1.48e-77	1.72e-75
PBANKA_0821200	8.38	-6.07	4.52e-05	0.000118		PBANKA_1457550	8.85	5.52	8.77e-07	3.08e-06
PBANKA_1430200	5.54	-6.07	7.73e-05	0.000194		PBANKA_1345800	10.62	5.49	3.87e-95	6.82e-93
PBANKA_0800041	3.86	-6.07	1.48e-03	0.00289		PBANKA_0317021	3.11	5.47	1.59e-03	0.00308
PBANKA_0942300	5.71	-6.05	8.76e-05	0.000218		PBANKA_1327800	7.66	5.46	1.69e-36	3.51e-35
PBANKA_0316700	5.48	-6.05	2.47e-04	0.000563		PBANKA_0929600	10.48	5.45	5.49e-103	1.4e-100
PBANKA_1020600	8.82	-6.04	4.26e-05	0.000112		PBANKA_1135300	10.47	5.45	6.31e-33	1.13e-31
PBANKA_1450900	7.5	-6.04	5.53e-05	0.000143		PBANKA_1416400	9.3	5.42	4.28e-93	7.06e-91
PBANKA_0110800	8.1	-6.02	7.75e-04	0.0016		PBANKA_1134800	8.08	5.42	1.28e-76	1.45e-74
PBANKA_0931800	6.83	-6.01	9.31e-05	0.00023		PBANKA_0200400	9.88	5.42	1.60e-34	3.07e-33
PBANKA_1361500	6.13	-6	1.13e-04	0.000275		PBANKA_1221700	7.43	5.41	2.10e-30	3.31e-29
PBANKA_0902400	5.7	-6	1.23e-04	0.000297		PBANKA_0714700	6.41	5.41	7.01e-27	9.55e-26
PBANKA_0102700	6.23	-5.99	7.38e-05	0.000186		PBANKA_1145400	12.06	5.41	1.88e-25	2.39e-24
PBANKA_1423700	8.93	-5.98	5.80e-05	0.000149		PBANKA_1462000	8.84	5.4	1.41e-113	7.2e-111
PBANKA_1201600	6.39	-5.98	9.05e-05	0.000224		PBANKA_1317600	10.08	5.39	1.52e-97	3.11e-95
PBANKA_1243500	7.17	-5.96	1.07e-04	0.000261		PBANKA_0912000	10.45	5.38	1.95e-30	3.07e-29
PBANKA_1102500	6.13	-5.95	6.20e-05	0.000158		PBANKA_1135700	11.92	5.37	1.93e-69	1.7e-67
PBANKA_1033700	5.99	-5.95	1.08e-04	0.000263		PBANKA_0606600	10.37	5.37	1.20e-22	1.36e-21
PBANKA_0201051	5.65	-5.95	2.13e-04	0.000491		PBANKA_1006800	9.14	5.36	4.61e-67	3.42e-65
PBANKA_0522300	6.39	-5.94	1.99e-04	0.000462		PBANKA_1329600	10.56	5.36	6.47e-43	1.78e-41
PBANKA_0512000	7.19	-5.94	6.99e-04	0.00145		PBANKA_0502700	8.33	5.36	1.03e-18	9.42e-18
PBANKA_1136500	5.46	-5.93	8.69e-05	0.000216		PBANKA_1321400	10.75	5.35	3.93e-31	6.43e-30
PBANKA_1360400	7.43	-5.92	9.41e-05	0.000233		PBANKA_1035900	10.35	5.34	5.21e-88	7.4e-86
PBANKA_1217900	5.41	-5.92	1.55e-04	0.000366		PBANKA_1433400	7.29	5.34	1.10e-42	2.99e-41
PBANKA_0314000	5.62	-5.91	1.89e-04	0.000442		PBANKA_1101300	11.69	5.33	2.59e-39	6.13e-38
PBANKA_1321900	4.8	-5.88	4.13e-04	0.000899		PBANKA_0908300	10.96	5.33	1.26e-25	1.61e-24
PBANKA_0107200	7.12	-5.86	1.03e-04	0.000254		PBANKA_0001201	3.28	5.33	3.39e-03	0.00612
PBANKA_0103200	7.87	-5.86	6.08e-04	0.00128		PBANKA_1314900	11.29	5.3	1.45e-47	5.09e-46
PBANKA_0701400	5.69	-5.84	2.00e-04	0.000464		PBANKA_0712800	9.24	5.3	4.89e-27	6.74e-26
PBANKA_1220000	6.08	-5.83	1.81e-04	0.000425		PBANKA_1000051	6.29	5.3	2.77e-23	3.24e-22
PBANKA_0804300	5.92	-5.83	1.82e-04	0.000427		PBANKA_1462900	8.81	5.29	2.57e-136	2.63e-133
PBANKA_0933600	4.86	-5.83	1.11e-03	0.00222		PBANKA_1323700	8.07	5.27	3.10e-33	5.68e-32
PBANKA_0939400	6.01	-5.82	1.20e-04	0.000289		PBANKA_1030000	7.92	5.26	6.26e-81	8.21e-79
PBANKA_0806200	6.3	-5.82	1.74e-04	0.00041		PBANKA_1222700	9.38	5.26	3.70e-43	1.03e-41
PBANKA_1114100	7.62	-5.82	1.93e-04	0.00045		PBANKA_1332500	8.38	5.25	3.65e-63	2.46e-61
PBANKA_0708100	5.12	-5.82	3.92e-04	0.000858		PBANKA_1440200	8.14	5.24	7.63e-58	4.06e-56
PBANKA_1404000	6.2	-5.81	8.10e-05	0.000203		PBANKA_1000500	9.23	5.23	7.59e-72	7.47e-70
PBANKA_1436300	7.02	-5.81	1.35e-04	0.000324		PBANKA_0311800	12.5	5.22	2.83e-55	1.35e-53
PBANKA_1359800	5.2	-5.8	2.20e-04	0.000508		PBANKA_1211500	9.23	5.21	9.61e-75	1.07e-72
PBANKA_0213900	4.53	-5.8	1.77e-03	0.00339		PBANKA_1146721	5.22	5.21	7.78e-13	5.16e-12
PBANKA_0307900	6.52	-5.78	1.23e-04	0.000295		PBANKA_0822700	8.12	5.2	4.07e-49	1.49e-47
PBANKA_0918500	5.72	-5.78	1.39e-04	0.000331		PBANKA_0906400	10.26	5.19	2.24e-36	4.59e-35
PBANKA_1411600	5.85	-5.77	1.24e-04	0.000298		PBANKA_0923500	9.23	5.17	3.35e-72	3.43e-70
PBANKA_1205700	4.48	-5.77	3.09e-04	0.000694		PBANKA_1441500	9.36	5.16	2.60e-80	3.33e-78
PBANKA_0109400	5.18	-5.75	4.47e-04	0.000969		PBANKA_1420500	12.1	5.15	2.75e-13	1.87e-12
PBANKA_1427400	5.56	-5.74	1.66e-04	0.000392		PBANKA_1010300	11.73	5.13	6.07e-12	3.71e-11
PBANKA_0915400	5.18	-5.71	1.30e-03	0.00256		PBANKA_0602500	7.56	5.12	1.66e-39	3.99e-38
PBANKA_1340000	7.05	-5.69	2.13e-04	0.000491		PBANKA_1455200	9.99	5.11	1.58e-58	8.5e-57
PBANKA_0713800	5.74	-5.68	1.77e-04	0.000417		PBANKA_1409400	7.68	5.1	2.64e-50	1.02e-48
PBANKA_0203400	7.02	-5.68	2.78e-04	0.000628		PBANKA_0808700	9.9	5.09	7.02e-59	3.86e-57
PBANKA_1331500	5.21	-5.68	3.28e-04	0.000732		PBANKA_1353700	9.78	5.09	2.93e-34	5.59e-33
PBANKA_0719800	7.47	-5.68	1.08e-03	0.00217		PBANKA_1034300	10.68	5.09	5.24e-32	8.92e-31
PBANKA_1139300	5.47	-5.67	4.43e-04	0.000961		PBANKA_1406700	11.32	5.09	1.46e-28	2.15e-27
PBANKA_0106800	5.01	-5.67	9.75e-04	0.00197		PBANKA_0609100	10.58	5.08	2.12e-50	8.27e-49
PBANKA_1313900	4.65	-5.66	2.33e-04	0.000533		PBANKA_0712000	9.63	5.07	8.08e-59	4.4e-57
PBANKA_1215700	5.83	-5.66	2.94e-04	0.000661		PBANKA_1320500	11.85	5.07	1.02e-38	2.35e-37
PBANKA_1326200	5.6	-5.66	5.70e-04	0.0012		PBANKA_0712400	8.17	5.05	5.49e-42	1.46e-40
PBANKA_1137600	5.33	-5.64	3.16e-04	0.000708		PBANKA_1208600	8.79	5.05	1.13e-31	1.9e-30
PBANKA_1011300	5.73	-5.63	2.34e-04	0.000535		PBANKA_1466121	4.44	5.05	1.70e-07	6.61e-07
PBANKA_0523500	5.39	-5.63	2.81e-04	0.000635		PBANKA_1145800	12.01	5.04	1.41e-38	3.23e-37
PBANKA_1209300	5.22	-5.63	3.62e-04	0.0008		PBANKA_1135100	10.88	5.04	3.57e-35	7.03e-34
PBANKA_0940000	5.36	-5.62	3.73e-04	0.000821		PBANKA_1320600	5.74	5.04	1.09e-10	5.97e-10
PBANKA_1361800	6.24	-5.62	4.21e-04	0.000917		PBANKA_0623500	9.6	5.03	2.63e-19	2.51e-18
PBANKA_1411400	5.43	-5.61	5.99e-04	0.00126		PBANKA_0506300	7.64	5.01	1.60e-51	6.45e-50
PBANKA_0811500	6.07	-5.59	1.83e-04	0.000428		PBANKA_1442500	9.3	5.01	7.51e-37	1.58e-35
PBANKA_1430300	8.24	-5.59	3.05e-04	0.000686		PBANKA_0510900	11.33	4.98	3.95e-34	7.48e-33
PBANKA_1439500	5.08	-5.59	3.82e-04	0.000839		PBANKA_0700051	4.7	4.98	3.91e-05	0.000104
PBANKA_0310100	6.5	-5.58	3.15e-04	0.000706		PBANKA_1024100	9.85	4.97	7.19e-22	7.74e-21
PBANKA_1210400	7.44	-5.57	1.13e-13	7.94e-13		PBANKA_0619100	11.3	4.96	1.11e-35	2.23e-34
PBANKA_0612500	5.65	-5.56	3.24e-04	0.000723		PBANKA_1424900	7.1	4.96	8.60e-29	1.29e-27
PBANKA_1025600	5.29	-5.55	3.40e-04	0.000755		PBANKA_1202400	11.97	4.95	3.72e-43	1.03e-41
PBANKA_0811800	5.56	-5.54	5.28e-04	0.00112		PBANKA_0506200	11.37	4.95	5.22e-40	1.27e-38
PBANKA_1240500	4.96	-5.53	5.22e-04	0.00111		PBANKA_1321000	9.36	4.94	3.31e-117	2.12e-114
PBANKA_1140900	6.31	-5.52	5.44e-04	0.00115		PBANKA_1311800	9.56	4.94	2.57e-45	7.91e-44
PBANKA_0829900	5.84	-5.52	6.00e-04	0.00126		PBANKA_0915300	10.03	4.94	4.20e-35	8.17e-34
PBANKA_0821400	7.8	-5.52	5.46e-03	0.00944		PBANKA_1408800	6.6	4.93	3.14e-22	3.44e-21
PBANKA_0400900	6.2	-5.51	2.21e-04	0.000509		PBANKA_0400600	4.82	4.93	5.72e-09	2.64e-08
PBANKA_1330000	6.11	-5.51	5.29e-04	0.00113		PBANKA_0214800	10.11	4.92	6.11e-42	1.6e-40
PBANKA_1003500	5.84	-5.5	2.76e-04	0.000624		PBANKA_1134400	10.57	4.91	7.71e-23	8.8e-22
PBANKA_1038600	5.48	-5.5	3.38e-04	0.000751		PBANKA_1360100	10.03	4.9	1.95e-27	2.75e-26
PBANKA_1223700	5.32	-5.49	2.76e-04	0.000624		PBANKA_1400031	5.21	4.9	4.46e-03	0.00783
PBANKA_1338000	6.19	-5.49	4.45e-04	0.000963		PBANKA_1005100	7.89	4.89	1.12e-62	7.17e-61
PBANKA_1427700	4.53	-5.49	1.67e-03	0.00321		PBANKA_1025200	9.08	4.89	4.84e-50	1.86e-48
PBANKA_0907000	8.28	-5.48	3.19e-04	0.000713		PBANKA_1228700	8.88	4.89	3.27e-43	9.18e-42
PBANKA_1026000	6.09	-5.48	3.67e-04	0.00081		PBANKA_0100500	9.28	4.87	4.74e-44	1.4e-42
PBANKA_1113600	6.03	-5.47	1.21e-03	0.00239		PBANKA_1137100	7.66	4.87	3.54e-42	9.49e-41
PBANKA_0607900	6.7	-5.46	2.52e-04	0.000575		PBANKA_0836500	5.57	4.87	4.40e-09	2.05e-08
PBANKA_1416000	4.9	-5.46	6.74e-04	0.00141		PBANKA_0317161	5.14	4.86	3.85e-05	0.000102
PBANKA_0904800	5.89	-5.45	3.84e-04	0.000843		PBANKA_1337000	9.96	4.83	1.63e-57	8.57e-56
PBANKA_1038100	5.96	-5.45	5.20e-04	0.00111		PBANKA_1120200	7.03	4.83	1.83e-29	2.77e-28
PBANKA_1402100	5.23	-5.45	6.35e-04	0.00133		PBANKA_1103400	10.66	4.83	1.03e-22	1.17e-21
PBANKA_1445000	8.67	-5.43	2.74e-04	0.000619		PBANKA_1017900	9.38	4.82	4.11e-59	2.29e-57
PBANKA_1214100	5.08	-5.43	4.54e-04	0.00098		PBANKA_1200800	10.18	4.82	1.50e-33	2.78e-32
PBANKA_1341400	5.18	-5.43	1.19e-03	0.00237		PBANKA_1020400	8.99	4.81	1.50e-49	5.72e-48
PBANKA_0312000	9.24	-5.42	3.62e-04	0.0008		PBANKA_0918800	9.38	4.8	7.06e-91	1.06e-88
PBANKA_1463600	5.31	-5.42	4.81e-04	0.00103		PBANKA_0810500	8.22	4.8	8.80e-24	1.05e-22
PBANKA_1462100	5.31	-5.42	5.78e-04	0.00122		PBANKA_1127000	12.62	4.79	5.26e-29	7.92e-28
PBANKA_1335700	5.88	-5.42	6.64e-04	0.00139		PBANKA_1007000	8.87	4.78	1.30e-54	6.08e-53
PBANKA_0707500	6.84	-5.41	3.27e-04	0.00073		PBANKA_0623651	4.62	4.78	9.55e-07	3.34e-06
PBANKA_0104200	5.49	-5.4	8.52e-04	0.00175		PBANKA_0316921	7.78	4.77	8.22e-39	1.9e-37
PBANKA_0717600	7.03	-5.39	3.12e-04	0.000699		PBANKA_1364200	11.25	4.77	1.11e-28	1.65e-27
PBANKA_0710700	7.23	-5.39	3.34e-04	0.000743		PBANKA_0824800	8.81	4.77	3.71e-28	5.39e-27
PBANKA_1130300	6.7	-5.39	3.67e-04	0.000809		PBANKA_0617100	11.12	4.75	2.97e-43	8.43e-42
PBANKA_1139800	6.13	-5.39	4.61e-04	0.000995		PBANKA_0001001	5.28	4.75	7.15e-10	3.64e-09
PBANKA_0711500	6.47	-5.39	6.10e-04	0.00128		PBANKA_1362600	7.99	4.73	5.69e-65	3.93e-63
PBANKA_0913500	5.12	-5.39	1.04e-03	0.0021		PBANKA_0505700	10.1	4.72	3.94e-103	1.06e-100
PBANKA_0708900	5.48	-5.39	1.18e-03	0.00236		PBANKA_0400100	5.29	4.72	1.11e-09	5.49e-09
PBANKA_0817800	4.61	-5.37	9.11e-04	0.00185		PBANKA_0302300	7.78	4.71	7.75e-57	3.85e-55
PBANKA_0830700	7	-5.36	4.50e-04	0.000973		PBANKA_1439200	14.34	4.7	2.86e-53	1.25e-51
PBANKA_1106000	6.99	-5.36	6.88e-04	0.00143		PBANKA_0417500	10.82	4.7	1.74e-45	5.4e-44
PBANKA_1363900	6.02	-5.35	5.53e-04	0.00117		PBANKA_0918000	12.18	4.7	3.60e-35	7.06e-34
PBANKA_1353200	5.19	-5.35	7.46e-04	0.00155		PBANKA_0400500	8.51	4.7	1.25e-33	2.33e-32
PBANKA_1300500	5.24	-5.35	8.04e-04	0.00166		PBANKA_1432800	9.63	4.7	3.92e-31	6.42e-30
PBANKA_1432600	5.62	-5.34	4.86e-04	0.00104		PBANKA_0819700	8.67	4.69	2.43e-67	1.82e-65
PBANKA_0409900	6.24	-5.34	7.81e-04	0.00161		PBANKA_1120700	10.01	4.69	1.99e-27	2.79e-26
PBANKA_1036200	5.97	-5.32	7.25e-04	0.0015		PBANKA_1232100	10.79	4.69	2.72e-26	3.61e-25
PBANKA_1327080	5.13	-5.31	1.09e-03	0.00218		PBANKA_1417800	8.97	4.68	7.22e-41	1.85e-39
PBANKA_1411700	4.66	-5.3	1.15e-03	0.00229		PBANKA_0924000	9	4.68	5.87e-39	1.37e-37
PBANKA_0719600	6.89	-5.29	4.69e-04	0.00101		PBANKA_1424800	6.61	4.68	2.11e-38	4.8e-37
PBANKA_0509800	5.31	-5.28	5.81e-04	0.00123		PBANKA_1428900	11.03	4.67	6.44e-28	9.17e-27
PBANKA_0718600	5.74	-5.27	5.65e-04	0.0012		PBANKA_0316841	7.44	4.65	8.79e-22	9.44e-21
PBANKA_1442800	5.45	-5.27	7.87e-04	0.00163		PBANKA_1122500	9.15	4.64	1.23e-66	9e-65
PBANKA_0416900	5.37	-5.27	1.46e-03	0.00286		PBANKA_1103000	10.11	4.64	5.89e-48	2.09e-46
PBANKA_0105100	7.22	-5.25	5.37e-04	0.00114		PBANKA_1356200	8.57	4.64	1.47e-39	3.55e-38
PBANKA_1311100	5.28	-5.25	7.72e-04	0.0016		PBANKA_1354400	11.67	4.64	2.48e-38	5.58e-37
PBANKA_0832700	5.53	-5.25	2.37e-03	0.00443		PBANKA_0205100	8.09	4.64	9.84e-34	1.85e-32
PBANKA_0201000	5.45	-5.23	1.03e-03	0.00207		PBANKA_1130900	11.47	4.64	2.77e-22	3.04e-21
PBANKA_0111500	4.32	-5.23	4.85e-03	0.00848		PBANKA_0317061	6.53	4.64	2.54e-14	1.83e-13
PBANKA_1463000	10.63	-5.22	3.16e-05	8.56e-05		PBANKA_1466000	5.35	4.63	1.26e-08	5.59e-08
PBANKA_0103000	5.01	-5.21	1.47e-03	0.00286		PBANKA_1412100	6.72	4.62	5.67e-32	9.63e-31
PBANKA_1119800	5.5	-5.21	1.59e-03	0.00308		PBANKA_1452300	9.76	4.62	1.51e-24	1.85e-23
PBANKA_1111700	5.58	-5.2	1.03e-03	0.00207		PBANKA_1434100	9.96	4.61	5.77e-46	1.87e-44
PBANKA_0510600	5.98	-5.19	6.87e-04	0.00143		PBANKA_1416300	10.7	4.61	1.42e-43	4.09e-42
PBANKA_1361700	4.42	-5.19	1.49e-03	0.0029		PBANKA_1317900	9.35	4.61	2.38e-38	5.39e-37
PBANKA_1036700	6.49	-5.18	8.80e-04	0.0018		PBANKA_1035100	9.89	4.61	3.73e-34	7.1e-33
PBANKA_1316500	5.64	-5.18	1.39e-03	0.00273		PBANKA_1036300	9.82	4.6	1.03e-32	1.79e-31
PBANKA_1125400	4.79	-5.17	1.40e-03	0.00275		PBANKA_0100300	6.29	4.6	1.57e-10	8.5e-10
PBANKA_1413300	4.75	-5.17	1.56e-03	0.00302		PBANKA_1441700	9.6	4.59	3.32e-40	8.16e-39
PBANKA_1205300	5.63	-5.16	1.58e-03	0.00307		PBANKA_1019320	5.31	4.59	5.65e-07	2.03e-06
PBANKA_0921000	4.67	-5.15	1.15e-03	0.00229		PBANKA_0516900	11.8	4.58	1.02e-62	6.72e-61
PBANKA_0942200	6.68	-5.14	5.43e-04	0.00115		PBANKA_1019700	11.42	4.58	3.03e-26	4e-25
PBANKA_1360600	4.97	-5.13	1.51e-03	0.00294		PBANKA_1365600	7.95	4.57	1.47e-22	1.65e-21
PBANKA_1317200	10.24	-5.12	1.62e-09	7.87e-09		PBANKA_0112661	8.05	4.57	1.65e-06	5.52e-06
PBANKA_1410900	6.53	-5.12	7.03e-04	0.00146		PBANKA_1200600	12.01	4.55	5.09e-10	2.62e-09
PBANKA_1444300	4.94	-5.12	1.30e-03	0.00256		PBANKA_0921900	9.68	4.54	4.76e-52	1.96e-50
PBANKA_1453900	6.32	-5.12	1.44e-03	0.00282		PBANKA_0922100	11.02	4.54	5.66e-28	8.11e-27
PBANKA_0718700	5.67	-5.11	1.23e-03	0.00245		PBANKA_1101200	11.35	4.54	2.28e-21	2.41e-20
PBANKA_1227500	5.59	-5.1	1.02e-03	0.00206		PBANKA_1327700	7.3	4.53	3.66e-33	6.66e-32
PBANKA_1120500	4.8	-5.1	2.61e-03	0.00482		PBANKA_1243400	8.51	4.52	7.31e-54	3.25e-52
PBANKA_0608000	8.46	-5.09	8.80e-04	0.0018		PBANKA_0703900	11.44	4.52	7.08e-31	1.14e-29
PBANKA_0716300	5.81	-5.09	1.46e-03	0.00285		PBANKA_0514000	7.33	4.52	8.15e-19	7.54e-18
PBANKA_0620700	6.88	-5.07	1.06e-03	0.00213		PBANKA_1239700	8.18	4.51	1.21e-45	3.79e-44
PBANKA_1331600	4.76	-5.07	2.11e-03	0.00397		PBANKA_0613800	10.27	4.51	2.90e-26	3.84e-25
PBANKA_0515100	4.84	-5.04	2.18e-03	0.00409		PBANKA_1465100	7.21	4.51	2.72e-03	0.00501
PBANKA_0522200	7.78	-5.03	1.01e-03	0.00203		PBANKA_0924900	10.29	4.5	4.36e-70	3.91e-68
PBANKA_0407300	5.41	-5.03	1.75e-03	0.00336		PBANKA_1338300	10.44	4.5	1.24e-29	1.89e-28
PBANKA_0834500	5.92	-5.02	1.14e-03	0.00228		PBANKA_0617700	7.43	4.48	6.14e-28	8.77e-27
PBANKA_0514900	13.74	-5.01	1.07e-10	5.89e-10		PBANKA_1423600	10.4	4.48	4.71e-27	6.51e-26
PBANKA_0315500	6.17	-5.01	8.71e-04	0.00178		PBANKA_0517500	10.08	4.47	1.29e-45	4.02e-44
PBANKA_1112600	6.24	-5.01	1.05e-03	0.00211		PBANKA_0902100	11.45	4.47	7.43e-33	1.32e-31
PBANKA_1143100	5.18	-5.01	1.99e-03	0.00376		PBANKA_0615100	9.04	4.47	9.28e-30	1.43e-28
PBANKA_1318800	6.46	-4.99	1.49e-03	0.0029		PBANKA_1106700	12.53	4.46	4.86e-69	4.14e-67
PBANKA_0507700	4.87	-4.99	2.91e-03	0.00531		PBANKA_1461100	9.88	4.46	9.35e-49	3.37e-47
PBANKA_0706900	4.9	-4.98	4.74e-03	0.00828		PBANKA_1355800	6.34	4.45	2.28e-16	1.84e-15
PBANKA_0824600	4.59	-4.96	3.75e-03	0.00667		PBANKA_0617600	9.26	4.44	3.18e-59	1.79e-57
PBANKA_0515000	13.15	-4.95	5.30e-08	2.18e-07		PBANKA_1143300	9.46	4.44	3.46e-57	1.79e-55
PBANKA_0913600	5.31	-4.94	1.21e-03	0.0024		PBANKA_0521261	16.05	4.44	1.41e-10	7.69e-10
PBANKA_1329900	6.61	-4.94	1.67e-03	0.00322		PBANKA_0112500	9.27	4.43	2.81e-62	1.69e-60
PBANKA_1424700	4.59	-4.94	3.13e-03	0.00568		PBANKA_1104600	9.65	4.43	1.11e-31	1.87e-30
PBANKA_1110600	6.99	-4.93	1.65e-03	0.00318		PBANKA_1407650	4.04	4.43	8.27e-04	0.0017
PBANKA_0412700	5.75	-4.92	1.82e-03	0.00347		PBANKA_1356000	10.7	4.42	3.00e-11	1.73e-10
PBANKA_1129600	7.8	-4.91	1.05e-05	3.12e-05		PBANKA_0921200	8.52	4.42	2.87e-03	0.00525
PBANKA_0517900	4.38	-4.91	2.90e-03	0.0053		PBANKA_1464600	8.81	4.4	7.61e-32	1.29e-30
PBANKA_1303100	5.27	-4.9	1.40e-03	0.00276		PBANKA_1310800	11.54	4.39	5.77e-26	7.47e-25
PBANKA_0201900	5.05	-4.9	1.59e-03	0.00309		PBANKA_0817900	9.69	4.38	1.11e-68	9.34e-67
PBANKA_0214951	4	-4.9	5.72e-03	0.00987		PBANKA_1231700	11.97	4.38	1.17e-40	2.92e-39
PBANKA_0909700	5.26	-4.87	2.01e-03	0.0038		PBANKA_1329300	11.42	4.38	2.56e-35	5.08e-34
PBANKA_0500721	4.6	-4.86	2.19e-03	0.00412		PBANKA_0926700	12.55	4.38	1.30e-14	9.63e-14
PBANKA_0606500	4.7	-4.86	2.48e-03	0.0046		PBANKA_1313400	9.24	4.37	5.71e-43	1.58e-41
PBANKA_1105000	7.94	-4.85	1.79e-13	1.24e-12		PBANKA_1140600	8.42	4.37	1.59e-21	1.7e-20
PBANKA_0804200	5.74	-4.85	1.47e-03	0.00287		PBANKA_1346100	8.3	4.35	5.07e-91	8.1e-89
PBANKA_1009000	6.49	-4.85	1.66e-03	0.0032		PBANKA_1037600	8.81	4.35	2.59e-69	2.24e-67
PBANKA_1417700	4.17	-4.85	5.36e-03	0.00927		PBANKA_1365500	11.7	4.35	1.70e-26	2.28e-25
PBANKA_1032000	5.67	-4.84	2.05e-03	0.00387		PBANKA_1446200	6.12	4.35	2.12e-16	1.72e-15
PBANKA_1354200	5	-4.84	2.37e-03	0.00443		PBANKA_1457400	8.91	4.34	3.27e-37	6.97e-36
PBANKA_1429800	5.35	-4.81	1.77e-03	0.00339		PBANKA_0412200	8.64	4.34	1.18e-35	2.36e-34
PBANKA_0303000	5.22	-4.79	2.66e-03	0.0049		PBANKA_0823100	11.22	4.34	4.02e-20	3.97e-19
PBANKA_1208900	5.56	-4.79	3.15e-03	0.00571		PBANKA_0700900	7.97	4.34	2.23e-18	2.01e-17
PBANKA_1325200	5.65	-4.79	4.66e-03	0.00815		PBANKA_0518800	8.3	4.33	9.26e-29	1.38e-27
PBANKA_0932300	6.6	-4.78	1.98e-03	0.00375		PBANKA_0206600	10.11	4.33	2.61e-18	2.34e-17
PBANKA_0616400	8.11	-4.77	2.26e-03	0.00423		PBANKA_0805100	9.32	4.32	4.51e-61	2.59e-59
PBANKA_0507900	4.77	-4.77	3.23e-03	0.00585		PBANKA_1008500	12.73	4.32	1.14e-21	1.22e-20
PBANKA_0906000	5.34	-4.76	1.87e-03	0.00357		PBANKA_1342800	7.77	4.31	6.61e-38	1.44e-36
PBANKA_0808500	4.68	-4.76	2.66e-03	0.00491		PBANKA_1120300	7.28	4.31	3.12e-21	3.28e-20
PBANKA_0602200	5.14	-4.75	2.04e-03	0.00386		PBANKA_0936600	8.9	4.3	3.48e-33	6.35e-32
PBANKA_0607500	5.19	-4.74	2.95e-03	0.00537		PBANKA_0613700	11.21	4.3	1.07e-15	8.46e-15
PBANKA_0904900	5.11	-4.74	3.32e-03	0.006		PBANKA_0816400	10.86	4.29	1.71e-71	1.62e-69
PBANKA_0826300	5.44	-4.7	2.72e-03	0.005		PBANKA_1010200	9.43	4.29	1.87e-47	6.43e-46
PBANKA_0612900	5.74	-4.7	4.35e-03	0.00766		PBANKA_0214900	6.49	4.29	1.84e-11	1.08e-10
PBANKA_0417400	8.01	-4.69	7.47e-15	5.59e-14		PBANKA_1226300	8.6	4.28	9.04e-30	1.39e-28
PBANKA_1463900	5.77	-4.69	3.61e-03	0.00646		PBANKA_1116000	10.99	4.28	2.26e-22	2.49e-21
PBANKA_1337900	6.61	-4.67	1.79e-03	0.00343		PBANKA_1305100	10.64	4.26	1.23e-31	2.05e-30
PBANKA_0600700	5.76	-4.66	2.84e-03	0.00521		PBANKA_1013100	10.1	4.26	2.74e-27	3.81e-26
PBANKA_0310200	4.86	-4.65	5.18e-03	0.00899		PBANKA_0923400	10.04	4.26	7.10e-19	6.59e-18
PBANKA_1434300	5.36	-4.62	2.43e-03	0.00452		PBANKA_0829700	6.98	4.25	1.28e-24	1.57e-23
PBANKA_1106200	5.26	-4.62	2.94e-03	0.00537		PBANKA_0316821	5.81	4.25	7.89e-18	6.92e-17
PBANKA_0612000	5.28	-4.61	2.16e-03	0.00406		PBANKA_1201900	9.85	4.24	3.80e-23	4.4e-22
PBANKA_1123400	5.65	-4.61	2.58e-03	0.00477		PBANKA_0600041	6.6	4.24	1.74e-04	0.00041
PBANKA_0909000	4.73	-4.61	4.35e-03	0.00766		PBANKA_1224200	10.9	4.23	3.97e-40	9.67e-39
PBANKA_0504300	5.78	-4.61	4.60e-03	0.00806		PBANKA_0405400	10.67	4.21	1.68e-26	2.26e-25
PBANKA_1016700	10.48	-4.6	3.66e-24	4.44e-23		PBANKA_1207900	10.1	4.21	3.75e-21	3.93e-20
PBANKA_0605800	7.14	-4.58	3.18e-03	0.00577		PBANKA_0201500	9.96	4.2	2.32e-40	5.75e-39
PBANKA_1314600	5.47	-4.57	3.23e-03	0.00585		PBANKA_1145700	7.33	4.2	1.82e-22	2.03e-21
PBANKA_1430500	5.86	-4.56	2.47e-03	0.00458		PBANKA_1234800	10.79	4.2	7.49e-20	7.28e-19
PBANKA_1302100	4.92	-4.56	4.00e-03	0.00709		PBANKA_1354600	7.72	4.2	3.46e-14	2.48e-13
PBANKA_1449200	8.34	-4.55	1.88e-13	1.3e-12		PBANKA_1347600	8.21	4.19	2.83e-42	7.61e-41
PBANKA_1404200	5.1	-4.55	3.24e-03	0.00586		PBANKA_0518700	10.69	4.19	3.38e-35	6.68e-34
PBANKA_1126100	5.19	-4.55	3.67e-03	0.00654		PBANKA_1125600	11.74	4.19	8.88e-26	1.14e-24
PBANKA_1021400	6.17	-4.54	3.60e-06	1.15e-05		PBANKA_0806100	8.66	4.18	2.52e-68	1.99e-66
PBANKA_1427200	8.15	-4.52	8.60e-15	6.43e-14		PBANKA_0112600	9.77	4.18	2.74e-41	7.07e-40
PBANKA_0206000	7.45	-4.52	6.40e-12	3.91e-11		PBANKA_0503600	9.73	4.18	5.26e-24	6.36e-23
PBANKA_0612400	11.94	-4.52	8.82e-12	5.32e-11		PBANKA_0521300	11.47	4.18	7.34e-10	3.72e-09
PBANKA_1312600	4.94	-4.52	4.13e-03	0.00732		PBANKA_0917700	8.69	4.17	9.93e-41	2.5e-39
PBANKA_0907500	5	-4.51	5.72e-03	0.00987		PBANKA_0831900	9.29	4.15	1.63e-62	1.03e-60
PBANKA_1334900	10.27	-4.5	1.20e-08	5.32e-08		PBANKA_1450100	8.2	4.14	8.67e-43	2.37e-41
PBANKA_1462300	5.15	-4.5	4.05e-03	0.00717		PBANKA_1022000	10.31	4.14	5.32e-20	5.24e-19
PBANKA_0607100	5.59	-4.49	4.62e-03	0.00809		PBANKA_0607300	9.74	4.13	5.34e-45	1.63e-43
PBANKA_1421500	10.15	-4.47	2.65e-08	1.14e-07		PBANKA_0713600	7.61	4.13	2.94e-40	7.26e-39
PBANKA_0601900	10.03	-4.45	1.09e-27	1.54e-26		PBANKA_1245800	10.01	4.12	1.88e-39	4.5e-38
PBANKA_0621100	6	-4.43	5.13e-03	0.00892		PBANKA_1329800	11.14	4.12	1.36e-35	2.72e-34
PBANKA_0711400	10.06	-4.42	3.14e-03	0.0057		PBANKA_1201700	6.62	4.12	4.41e-27	6.12e-26
PBANKA_1204700	5.96	-4.42	3.68e-03	0.00656		PBANKA_0315600	9.92	4.12	1.14e-16	9.41e-16
PBANKA_0616000	5.23	-4.41	4.45e-03	0.00781		PBANKA_1464500	10.32	4.11	1.21e-37	2.61e-36
PBANKA_0924600	5.54	-4.38	4.88e-03	0.00852		PBANKA_0500971	4.69	4.11	9.02e-06	2.7e-05
PBANKA_1404700	8.5	-4.37	5.66e-17	4.77e-16		PBANKA_0102200	9.56	4.1	4.27e-21	4.45e-20
PBANKA_0603100	5.36	-4.33	5.11e-03	0.00889		PBANKA_0803400	8.4	4.09	7.97e-13	5.27e-12
PBANKA_1319900	6.03	-4.32	4.46e-03	0.00783		PBANKA_0412800	8.53	4.08	3.51e-25	4.42e-24
PBANKA_1115000	10.68	-4.29	1.78e-09	8.64e-09		PBANKA_1445600	8.11	4.08	6.45e-24	7.75e-23
PBANKA_0916700	10.4	-4.29	3.26e-08	1.38e-07		PBANKA_1327300	10.25	4.08	4.19e-12	2.6e-11
PBANKA_0943400	10.42	-4.26	4.25e-09	1.98e-08		PBANKA_1416200	5.47	4.08	7.90e-11	4.41e-10
PBANKA_0820600	6.85	-4.26	4.15e-03	0.00734		PBANKA_1124100	8.47	4.07	2.03e-36	4.18e-35
PBANKA_1227400	8.43	-4.25	1.15e-12	7.45e-12		PBANKA_1440100	9.63	4.06	5.18e-44	1.52e-42
PBANKA_0908700	7.3	-4.25	7.80e-09	3.56e-08		PBANKA_0826900	11.27	4.06	6.77e-25	8.4e-24
PBANKA_0706800	8.12	-4.24	1.79e-20	1.82e-19		PBANKA_1425000	10.59	4.06	1.55e-09	7.55e-09
PBANKA_1021500	7.04	-4.21	2.99e-08	1.27e-07		PBANKA_0511900	11.69	4.05	3.02e-49	1.13e-47
PBANKA_1017400	5.72	-4.2	1.78e-06	5.9e-06		PBANKA_1212900	8.54	4.05	1.82e-34	3.49e-33
PBANKA_1133500	7.02	-4.19	9.92e-09	4.48e-08		PBANKA_0819900	11.03	4.05	1.28e-25	1.64e-24
PBANKA_0619000	7.62	-4.15	1.62e-19	1.56e-18		PBANKA_0905000	8.96	4.05	1.88e-20	1.91e-19
PBANKA_0522700	9.87	-4.11	4.48e-16	3.57e-15		PBANKA_0617200	10.4	4.05	1.18e-17	1.03e-16
PBANKA_0204500	8.9	-4.11	1.47e-09	7.18e-09		PBANKA_API00011	7.51	4.05	2.03e-12	1.29e-11
PBANKA_1334800	10.29	-4.11	5.58e-09	2.58e-08		PBANKA_1242800	9.5	4.04	5.33e-78	6.49e-76
PBANKA_0836700	6.53	-4.11	1.17e-08	5.21e-08		PBANKA_0931300	10.83	4.04	2.14e-62	1.32e-60
PBANKA_1210300	7.45	-4.11	2.52e-07	9.56e-07		PBANKA_0811100	8.71	4.04	2.24e-39	5.33e-38
PBANKA_0925900	8.18	-4.09	1.24e-13	8.67e-13		PBANKA_1018700	7.66	4.04	5.80e-22	6.29e-21
PBANKA_1240000	9.47	-4.08	3.99e-35	7.79e-34		PBANKA_0600091	5.16	4.04	3.65e-05	9.77e-05
PBANKA_0609500	11.69	-4.04	5.62e-08	2.31e-07		PBANKA_0414600	10.06	4.03	5.62e-22	6.1e-21
PBANKA_1204200	10.71	-4.03	3.54e-09	1.66e-08		PBANKA_1322700	9.06	4.02	5.31e-36	1.08e-34
PBANKA_1017300	9.6	-4.01	1.27e-31	2.1e-30		PBANKA_1424600	9.59	4.01	1.13e-55	5.48e-54
PBANKA_1036600	8.8	-4	9.83e-14	6.93e-13		PBANKA_0711900	15.37	4.01	1.48e-34	2.85e-33
PBANKA_0836300	9.24	-3.96	3.57e-26	4.7e-25		PBANKA_1363000	7.02	4.01	8.12e-19	7.52e-18
PBANKA_1027300	9.39	-3.92	4.23e-25	5.27e-24		PBANKA_0919300	9	4	1.55e-47	5.39e-46
PBANKA_1361400	7.2	-3.9	6.72e-10	3.42e-09		PBANKA_1323000	7.49	4	5.39e-25	6.7e-24
PBANKA_1335900	7.72	-3.89	9.98e-13	6.53e-12		PBANKA_1324400	10.22	4	1.03e-19	9.98e-19
PBANKA_1115800	7.11	-3.89	6.56e-08	2.67e-07		PBANKA_1227100	10.4	4	3.76e-18	3.36e-17
PBANKA_1450600	6.61	-3.89	7.88e-07	2.79e-06		PBANKA_1326600	8.81	3.99	4.88e-32	8.41e-31
PBANKA_1341300	6.8	-3.89	1.23e-06	4.22e-06		PBANKA_0610400	11.04	3.99	5.20e-32	8.9e-31
PBANKA_0830200	11.71	-3.87	1.19e-33	2.23e-32		PBANKA_0314500	10.09	3.99	2.75e-21	2.9e-20
PBANKA_0301600	10.23	-3.85	1.19e-07	4.71e-07		PBANKA_1352700	9.48	3.98	1.16e-44	3.47e-43
PBANKA_1235300	6.39	-3.85	5.65e-07	2.03e-06		PBANKA_0810600	10.73	3.98	2.93e-39	6.88e-38
PBANKA_0934300	8.02	-3.83	1.18e-12	7.67e-12		PBANKA_1346700	10.47	3.98	6.37e-12	3.89e-11
PBANKA_0207100	6.1	-3.83	5.63e-06	1.75e-05		PBANKA_1229200	11.17	3.97	1.53e-38	3.48e-37
PBANKA_1359700	6.59	-3.83	1.13e-04	0.000275		PBANKA_0416200	9.55	3.96	4.95e-52	2.02e-50
PBANKA_0925700	6.96	-3.81	3.51e-08	1.48e-07		PBANKA_0714800	7.51	3.96	1.19e-40	2.96e-39
PBANKA_1314000	6.71	-3.8	3.19e-07	1.19e-06		PBANKA_1354300	10.64	3.96	6.24e-27	8.55e-26
PBANKA_1225000	9.91	-3.78	1.55e-30	2.46e-29		PBANKA_1327251	8.87	3.96	6.56e-12	4e-11
PBANKA_1453700	10.09	-3.78	8.86e-19	8.16e-18		PBANKA_1355100	11.73	3.95	4.63e-42	1.23e-40
PBANKA_1302900	7.21	-3.78	8.72e-10	4.37e-09		PBANKA_0826700	10.87	3.95	9.29e-33	1.64e-31
PBANKA_1302700	7.48	-3.78	3.58e-05	9.58e-05		PBANKA_1356700	10.36	3.95	2.34e-30	3.67e-29
PBANKA_1411900	7.69	-3.77	2.84e-24	3.46e-23		PBANKA_1440400	7.17	3.95	4.94e-24	5.98e-23
PBANKA_0915200	9.53	-3.77	6.70e-18	5.92e-17		PBANKA_1223300	8.74	3.94	1.74e-28	2.54e-27
PBANKA_0411500	7.4	-3.77	4.62e-10	2.39e-09		PBANKA_1339200	7.59	3.94	6.07e-20	5.97e-19
PBANKA_0203750	7.23	-3.77	7.66e-08	3.1e-07		PBANKA_1237000	8.79	3.94	3.19e-19	3.02e-18
PBANKA_1354900	10.56	-3.77	1.10e-06	3.81e-06		PBANKA_1231600	12.06	3.94	1.71e-10	9.21e-10
PBANKA_0301300	8.92	-3.76	3.82e-08	1.6e-07		PBANKA_1363100	8.71	3.93	3.19e-30	4.96e-29
PBANKA_1364300	9.57	-3.75	8.91e-12	5.38e-11		PBANKA_0216741	5.68	3.93	1.10e-09	5.45e-09
PBANKA_1034800	7.08	-3.75	5.77e-06	1.79e-05		PBANKA_0943500	8.65	3.92	2.36e-68	1.88e-66
PBANKA_0608500	7.62	-3.74	3.51e-08	1.48e-07		PBANKA_1413900	9.51	3.92	1.09e-43	3.18e-42
PBANKA_0715100	6.27	-3.72	1.10e-06	3.8e-06		PBANKA_0921500	7.39	3.92	3.75e-14	2.68e-13
PBANKA_0812700	8.41	-3.71	3.18e-19	3.01e-18		PBANKA_0905600	9.2	3.91	2.63e-23	3.1e-22
PBANKA_0507800	7.28	-3.7	8.52e-07	3e-06		PBANKA_1309000	8.5	3.9	2.00e-36	4.14e-35
PBANKA_1454000	8.08	-3.68	1.26e-20	1.29e-19		PBANKA_1343750	8.07	3.9	2.23e-10	1.19e-09
PBANKA_1144400	7.32	-3.67	3.61e-17	3.07e-16		PBANKA_0521400	8.73	3.89	4.56e-62	2.71e-60
PBANKA_1431600	7.48	-3.67	2.36e-13	1.62e-12		PBANKA_1125900	11.37	3.89	8.83e-37	1.85e-35
PBANKA_0709800	8.22	-3.66	4.41e-16	3.53e-15		PBANKA_1021100	8.3	3.89	1.36e-26	1.84e-25
PBANKA_0410100	6.7	-3.66	6.34e-06	1.95e-05		PBANKA_1034400	11.7	3.89	1.89e-23	2.23e-22
PBANKA_1461300	10.84	-3.66	7.73e-06	2.34e-05		PBANKA_1125100	9.35	3.88	5.39e-15	4.09e-14
PBANKA_0201340	6.54	-3.66	8.84e-06	2.66e-05		PBANKA_0600061	6.3	3.88	1.25e-13	8.73e-13
PBANKA_1365200	9.6	-3.63	2.95e-09	1.4e-08		PBANKA_0932400	9.92	3.87	8.53e-27	1.16e-25
PBANKA_0620500	7.86	-3.63	6.62e-06	2.02e-05		PBANKA_1102200	11.84	3.86	5.18e-32	8.89e-31
PBANKA_1436600	10.79	-3.62	1.22e-06	4.19e-06		PBANKA_0720400	11.99	3.86	3.05e-28	4.44e-27
PBANKA_1347900	8.78	-3.61	3.46e-23	4.03e-22		PBANKA_0819300	9.32	3.85	6.00e-38	1.33e-36
PBANKA_0508500	6.88	-3.61	1.68e-05	4.77e-05		PBANKA_1039400	10.57	3.85	7.58e-18	6.68e-17
PBANKA_1137800	9.86	-3.6	5.75e-21	5.92e-20		PBANKA_1026900	9.43	3.84	2.05e-62	1.28e-60
PBANKA_1006100	8.77	-3.6	1.01e-20	1.03e-19		PBANKA_0817700	10.2	3.84	6.47e-38	1.42e-36
PBANKA_0518500	7.67	-3.59	1.74e-06	5.79e-06		PBANKA_1005600	7.52	3.84	6.81e-05	0.000173
PBANKA_0614100	6.53	-3.59	2.98e-05	8.11e-05		PBANKA_1309700	10.18	3.82	1.22e-27	1.72e-26
PBANKA_0412500	8.61	-3.58	2.78e-13	1.89e-12		PBANKA_0213100	6.19	3.82	7.30e-17	6.12e-16
PBANKA_0112100	10.73	-3.58	1.20e-10	6.55e-10		PBANKA_0524821	5.41	3.82	2.09e-05	5.8e-05
PBANKA_0935800	7.41	-3.58	1.47e-09	7.17e-09		PBANKA_1006700	9.23	3.81	1.87e-47	6.43e-46
PBANKA_1223900	6.59	-3.57	7.06e-07	2.51e-06		PBANKA_0715200	9.26	3.81	8.64e-20	8.37e-19
PBANKA_1244700	7.58	-3.56	3.54e-20	3.51e-19		PBANKA_0600051	6.19	3.81	8.44e-13	5.55e-12
PBANKA_0522000	8.14	-3.56	4.54e-14	3.23e-13		PBANKA_1401100	8.18	3.8	1.91e-54	8.71e-53
PBANKA_1348700	7.51	-3.56	2.16e-13	1.48e-12		PBANKA_1028500	9.66	3.8	7.36e-53	3.11e-51
PBANKA_1116200	7.31	-3.56	3.78e-07	1.4e-06		PBANKA_1002200	8.9	3.8	1.08e-05	3.18e-05
PBANKA_1136200	7.8	-3.55	1.43e-13	1e-12		PBANKA_1449400	9.63	3.79	1.04e-52	4.36e-51
PBANKA_0103500	7.07	-3.53	6.72e-08	2.73e-07		PBANKA_1245900	8.57	3.79	4.88e-28	7.04e-27
PBANKA_0514500	7.83	-3.52	4.76e-15	3.63e-14		PBANKA_1309500	9.87	3.78	1.40e-54	6.52e-53
PBANKA_0411900	5.97	-3.52	1.71e-05	4.85e-05		PBANKA_1018600	11.3	3.78	6.12e-46	1.97e-44
PBANKA_1214200	8.64	-3.51	3.43e-11	1.96e-10		PBANKA_0308500	8.63	3.78	5.11e-33	9.19e-32
PBANKA_0925100	7.27	-3.51	1.64e-07	6.4e-07		PBANKA_0711600	9.73	3.78	9.73e-19	8.94e-18
PBANKA_1301300	7.94	-3.5	1.43e-10	7.77e-10		PBANKA_1237800	11.14	3.78	2.42e-14	1.76e-13
PBANKA_0308000	6.39	-3.47	1.82e-05	5.13e-05		PBANKA_0602600	6.36	3.78	1.80e-12	1.15e-11
PBANKA_1352400	8.06	-3.46	5.65e-24	6.81e-23		PBANKA_0712900	11.19	3.78	6.91e-12	4.21e-11
PBANKA_1231300	9.84	-3.46	2.82e-07	1.06e-06		PBANKA_0514100	10.22	3.77	2.71e-96	5.33e-94
PBANKA_1244500	6.12	-3.46	1.60e-05	4.55e-05		PBANKA_0316300	9.4	3.77	2.76e-29	4.17e-28
PBANKA_1320700	9.58	-3.45	2.04e-11	1.19e-10		PBANKA_1008000	8.38	3.77	1.46e-24	1.79e-23
PBANKA_0416000	11.23	-3.44	5.98e-17	5.03e-16		PBANKA_0820900	7.35	3.77	7.23e-12	4.4e-11
PBANKA_1425600	6.97	-3.43	9.93e-09	4.48e-08		PBANKA_0700761	15.81	3.77	2.81e-10	1.48e-09
PBANKA_1108700	10.38	-3.43	6.09e-07	2.18e-06		PBANKA_0705100	8.93	3.76	8.78e-46	2.77e-44
PBANKA_0617300	6.95	-3.42	1.81e-10	9.72e-10		PBANKA_0925300	10.36	3.76	1.62e-16	1.32e-15
PBANKA_0835600	7.46	-3.42	1.03e-08	4.63e-08		PBANKA_1405600	8.37	3.75	1.13e-46	3.74e-45
PBANKA_1029400	9.37	-3.41	7.69e-13	5.1e-12		PBANKA_0823900	7.56	3.75	5.34e-28	7.68e-27
PBANKA_0902500	9.06	-3.41	9.10e-12	5.48e-11		PBANKA_0307000	10.32	3.74	3.33e-19	3.15e-18
PBANKA_0601000	7.09	-3.41	5.48e-06	1.7e-05		PBANKA_0412400	9.33	3.73	6.63e-15	4.99e-14
PBANKA_0930900	7.76	-3.4	4.63e-11	2.63e-10		PBANKA_0519900	11.4	3.71	5.14e-26	6.71e-25
PBANKA_0907100	9.82	-3.4	5.57e-06	1.73e-05		PBANKA_1037400	10.14	3.71	1.97e-15	1.53e-14
PBANKA_0600600	10.54	-3.4	2.54e-05	6.98e-05		PBANKA_1246100	5.99	3.71	3.37e-05	9.09e-05
PBANKA_1457200	9.32	-3.39	3.67e-13	2.48e-12		PBANKA_0614500	8.93	3.7	1.26e-23	1.5e-22
PBANKA_1143800	9.47	-3.39	1.90e-07	7.3e-07		PBANKA_0905700	7.21	3.7	9.43e-23	1.07e-21
PBANKA_1404900	8.75	-3.38	3.52e-12	2.2e-11		PBANKA_0919200	8.7	3.7	6.03e-22	6.52e-21
PBANKA_0825400	8.49	-3.37	4.10e-21	4.29e-20		PBANKA_1423500	11.17	3.69	8.17e-28	1.16e-26
PBANKA_1313600	6.3	-3.37	6.77e-05	0.000172		PBANKA_1439800	6.93	3.69	7.65e-18	6.73e-17
PBANKA_0416700	7.42	-3.36	5.63e-08	2.31e-07		PBANKA_0604800	10.52	3.68	1.38e-23	1.65e-22
PBANKA_0600800	6.74	-3.36	2.18e-06	7.17e-06		PBANKA_0605700	10.38	3.67	3.61e-20	3.58e-19
PBANKA_0622000	8.28	-3.36	4.51e-03	0.0079		PBANKA_1028400	11.14	3.66	3.27e-17	2.79e-16
PBANKA_0927600	11.15	-3.35	3.29e-11	1.89e-10		PBANKA_1204400	9.43	3.66	1.61e-11	9.55e-11
PBANKA_0105900	7.1	-3.35	5.72e-07	2.06e-06		PBANKA_1134000	9.15	3.65	1.46e-23	1.74e-22
PBANKA_1409600	8.74	-3.35	6.97e-07	2.48e-06		PBANKA_1463800	8.39	3.64	7.71e-47	2.58e-45
PBANKA_0830100	6.88	-3.35	2.84e-06	9.2e-06		PBANKA_1445400	10.63	3.64	2.47e-28	3.62e-27
PBANKA_0801800	10.15	-3.34	7.52e-08	3.05e-07		PBANKA_0317141	6.53	3.64	1.11e-14	8.27e-14
PBANKA_0312700	10.24	-3.34	8.20e-07	2.9e-06		PBANKA_1436400	6.62	3.64	1.84e-11	1.08e-10
PBANKA_1027200	7.18	-3.33	6.49e-07	2.32e-06		PBANKA_0818700	5.61	3.64	2.76e-10	1.46e-09
PBANKA_0523400	6.75	-3.33	1.05e-06	3.63e-06		PBANKA_1456100	11.23	3.63	2.34e-26	3.13e-25
PBANKA_0210700	7.35	-3.32	5.37e-11	3.03e-10		PBANKA_1012400	8.69	3.63	3.70e-23	4.29e-22
PBANKA_0612300	7.65	-3.32	4.75e-10	2.46e-09		PBANKA_1327600	7.81	3.63	4.19e-21	4.37e-20
PBANKA_1019200	7.61	-3.31	5.88e-11	3.3e-10		PBANKA_0800500	15.24	3.63	1.65e-12	1.06e-11
PBANKA_1322000	8.73	-3.3	1.37e-20	1.4e-19		PBANKA_0804000	9.68	3.62	1.47e-25	1.87e-24
PBANKA_1028800	7.25	-3.29	2.32e-11	1.35e-10		PBANKA_1410100	10.77	3.61	2.88e-32	4.99e-31
PBANKA_0603700	8.33	-3.29	2.52e-10	1.34e-09		PBANKA_1030700	7.94	3.61	2.50e-30	3.92e-29
PBANKA_0906200	7.8	-3.29	1.77e-08	7.73e-08		PBANKA_0807600	10.33	3.61	2.57e-20	2.58e-19
PBANKA_0210300	6.45	-3.29	8.69e-06	2.62e-05		PBANKA_0511200	10.04	3.61	1.90e-16	1.55e-15
PBANKA_0934700	6.71	-3.29	1.39e-04	0.000332		PBANKA_1435900	8.94	3.61	1.64e-13	1.14e-12
PBANKA_0941600	8.75	-3.28	4.52e-21	4.69e-20		PBANKA_1037800	12.55	3.61	1.32e-08	5.85e-08
PBANKA_0203500	8.63	-3.28	1.10e-09	5.45e-09		PBANKA_1006900	7.94	3.6	1.59e-33	2.95e-32
PBANKA_0523700	10.87	-3.28	4.03e-08	1.68e-07		PBANKA_1234200	11.02	3.6	4.25e-19	3.99e-18
PBANKA_1113500	8.04	-3.28	1.81e-07	7.02e-07		PBANKA_1211800	8.45	3.59	5.53e-26	7.18e-25
PBANKA_1228200	8.41	-3.27	1.73e-12	1.11e-11		PBANKA_1433100	9.02	3.58	4.01e-31	6.53e-30
PBANKA_0936500	7.25	-3.27	1.24e-06	4.24e-06		PBANKA_0513200	7.98	3.58	6.22e-30	9.64e-29
PBANKA_1223400	7.21	-3.27	1.50e-06	5.04e-06		PBANKA_0204100	7.89	3.58	1.22e-28	1.81e-27
PBANKA_1139200	6.26	-3.27	1.51e-06	5.08e-06		PBANKA_1216100	6.94	3.58	2.11e-21	2.23e-20
PBANKA_0803700	8.29	-3.26	6.82e-20	6.67e-19		PBANKA_0403000	9.66	3.58	5.96e-18	5.27e-17
PBANKA_0715600	9.17	-3.26	2.78e-12	1.75e-11		PBANKA_1128400	5.67	3.58	8.09e-11	4.5e-10
PBANKA_0911200	6.55	-3.26	4.18e-04	0.000911		PBANKA_0410600	10.07	3.56	1.15e-32	1.99e-31
PBANKA_0614000	10.51	-3.25	3.80e-20	3.76e-19		PBANKA_0717800	11	3.56	5.23e-22	5.7e-21
PBANKA_0408900	8.84	-3.25	2.39e-17	2.06e-16		PBANKA_0522800	10.85	3.56	2.20e-17	1.9e-16
PBANKA_0924500	9.47	-3.25	5.69e-12	3.5e-11		PBANKA_1342400	7.46	3.55	1.40e-28	2.07e-27
PBANKA_1416900	8.86	-3.25	3.59e-08	1.51e-07		PBANKA_0201300	8.46	3.55	8.23e-18	7.2e-17
PBANKA_0514800	6.86	-3.25	1.61e-07	6.27e-07		PBANKA_0610900	10.69	3.54	2.96e-53	1.28e-51
PBANKA_1023700	7.58	-3.25	1.29e-06	4.41e-06		PBANKA_0315100	8.62	3.54	4.36e-33	7.92e-32
PBANKA_0613300	7.91	-3.24	2.25e-13	1.55e-12		PBANKA_0941500	10.97	3.53	1.95e-20	1.97e-19
PBANKA_0203000	10.05	-3.24	3.21e-12	2.01e-11		PBANKA_0811400	11.74	3.53	1.15e-08	5.13e-08
PBANKA_0907300	7.24	-3.24	3.45e-10	1.8e-09		PBANKA_1146241	4.23	3.53	1.96e-03	0.00372
PBANKA_1239000	9.97	-3.24	1.36e-05	3.92e-05		PBANKA_0311300	6.31	3.52	7.90e-12	4.79e-11
PBANKA_1419000	8.37	-3.23	6.45e-24	7.75e-23		PBANKA_0407600	9.53	3.51	2.25e-35	4.48e-34
PBANKA_0919600	8.54	-3.23	1.26e-10	6.88e-10		PBANKA_0703700	10.14	3.51	3.42e-11	1.96e-10
PBANKA_0937900	6.91	-3.23	2.14e-10	1.14e-09		PBANKA_1327000	8.42	3.5	2.00e-43	5.72e-42
PBANKA_1226800	9.81	-3.23	5.97e-10	3.06e-09		PBANKA_0104800	9.48	3.5	3.79e-38	8.46e-37
PBANKA_0613000	7.49	-3.23	3.61e-07	1.34e-06		PBANKA_0304100	9.2	3.5	1.39e-17	1.21e-16
PBANKA_0814500	7.35	-3.23	6.10e-06	1.88e-05		PBANKA_1243300	6.48	3.5	3.85e-17	3.27e-16
PBANKA_0408500	7.52	-3.22	1.82e-15	1.42e-14		PBANKA_1407600	11	3.5	1.08e-16	8.98e-16
PBANKA_0615200	8.93	-3.21	1.28e-12	8.28e-12		PBANKA_0602800	9.55	3.5	1.29e-11	7.71e-11
PBANKA_1356500	8.25	-3.21	3.08e-11	1.78e-10		PBANKA_0714900	6.68	3.5	2.08e-08	9.02e-08
PBANKA_1033300	7.46	-3.21	5.87e-09	2.7e-08		PBANKA_0943600	10.41	3.48	9.73e-19	8.94e-18
PBANKA_1134900	11.83	-3.21	8.48e-09	3.84e-08		PBANKA_0709100	9.15	3.48	2.93e-17	2.52e-16
PBANKA_1350200	6.47	-3.21	1.25e-04	0.0003		PBANKA_1313500	7.15	3.48	2.63e-11	1.52e-10
PBANKA_1330700	8.93	-3.2	3.30e-09	1.56e-08		PBANKA_0524200	10.79	3.47	1.50e-10	8.13e-10
PBANKA_0917000	7.82	-3.2	4.59e-07	1.67e-06		PBANKA_1433300	8.8	3.46	3.21e-54	1.45e-52
PBANKA_1121900	8.01	-3.2	4.33e-06	1.36e-05		PBANKA_1213700	8.89	3.46	3.52e-49	1.3e-47
PBANKA_1358400	6.77	-3.2	7.27e-06	2.21e-05		PBANKA_0202900	8.97	3.46	1.02e-32	1.79e-31
PBANKA_0600900	6.5	-3.2	5.79e-05	0.000149		PBANKA_1443800	10.74	3.46	1.85e-22	2.06e-21
PBANKA_1419800	8.26	-3.19	5.76e-16	4.56e-15		PBANKA_0919100	11.83	3.45	4.97e-37	1.05e-35
PBANKA_1300700	10.25	-3.19	2.06e-09	9.91e-09		PBANKA_1003300	8.03	3.45	1.54e-28	2.27e-27
PBANKA_1036800	6.75	-3.19	7.83e-05	0.000196		PBANKA_0818600	8.44	3.45	1.64e-20	1.68e-19
PBANKA_0802200	8.52	-3.18	2.70e-25	3.42e-24		PBANKA_1302400	9.31	3.44	2.03e-24	2.47e-23
PBANKA_0907700	8.27	-3.17	2.66e-17	2.29e-16		PBANKA_0200600	7.51	3.44	3.47e-13	2.36e-12
PBANKA_1033400	8.64	-3.17	1.78e-11	1.05e-10		PBANKA_0618800	8.87	3.43	1.91e-30	3.02e-29
PBANKA_0913900	8.7	-3.16	2.27e-19	2.17e-18		PBANKA_1208800	7.87	3.43	1.26e-15	9.94e-15
PBANKA_1362300	10.2	-3.16	5.50e-12	3.39e-11		PBANKA_1243200	7.58	3.42	1.20e-19	1.16e-18
PBANKA_0802000	10.69	-3.16	3.23e-07	1.21e-06		PBANKA_1242200	7.21	3.42	6.62e-15	4.98e-14
PBANKA_1129400	8.61	-3.15	3.66e-18	3.28e-17		PBANKA_0610500	8.75	3.42	1.99e-12	1.27e-11
PBANKA_1015600	7.41	-3.15	7.58e-10	3.83e-09		PBANKA_1451200	8.47	3.42	8.52e-07	3e-06
PBANKA_0303300	7.34	-3.15	2.32e-06	7.62e-06		PBANKA_0622961	15.17	3.42	6.17e-05	0.000158
PBANKA_1205800	6.71	-3.15	1.30e-05	3.78e-05		PBANKA_0621400	10.15	3.41	1.16e-43	3.36e-42
PBANKA_0402100	8.94	-3.14	3.61e-13	2.45e-12		PBANKA_0817400	10.2	3.41	9.25e-38	2.01e-36
PBANKA_0608200	7.84	-3.14	5.02e-08	2.07e-07		PBANKA_1302500	7.38	3.41	2.05e-31	3.38e-30
PBANKA_0107000	7.21	-3.14	4.39e-05	0.000115		PBANKA_0404000	10.69	3.41	1.04e-18	9.55e-18
PBANKA_1332900	5.78	-3.14	6.95e-05	0.000176		PBANKA_0931200	11.38	3.41	1.62e-17	1.4e-16
PBANKA_1337600	8.95	-3.13	2.32e-14	1.69e-13		PBANKA_1364100	7.7	3.41	8.00e-13	5.29e-12
PBANKA_0915100	5.97	-3.13	5.74e-08	2.35e-07		PBANKA_1315800	5.46	3.41	6.20e-08	2.53e-07
PBANKA_0410200	6.61	-3.13	3.39e-06	1.09e-05		PBANKA_0407700	10.77	3.4	1.07e-25	1.37e-24
PBANKA_1441800	5.82	-3.13	2.85e-05	7.77e-05		PBANKA_1033900	11.65	3.4	7.88e-18	6.92e-17
PBANKA_1101600	8.86	-3.12	9.17e-17	7.61e-16		PBANKA_0928200	10.22	3.4	1.78e-15	1.39e-14
PBANKA_1417900	9.94	-3.12	1.06e-16	8.82e-16		PBANKA_0214100	5.48	3.4	5.07e-04	0.00108
PBANKA_0803000	7.93	-3.12	2.78e-14	2e-13		PBANKA_1405500	7.29	3.39	3.87e-23	4.47e-22
PBANKA_0506600	9.89	-3.12	1.76e-13	1.22e-12		PBANKA_API00280	3.94	3.38	5.14e-03	0.00894
PBANKA_0619200	13.06	-3.12	8.99e-07	3.15e-06		PBANKA_0405500	11.2	3.37	7.86e-32	1.33e-30
PBANKA_1112100	6.42	-3.12	2.72e-06	8.84e-06		PBANKA_1403400	5.73	3.37	1.78e-07	6.9e-07
PBANKA_1340400	6.06	-3.12	1.33e-04	0.000318		PBANKA_0805400	6.81	3.36	2.66e-13	1.82e-12
PBANKA_1232700	7.13	-3.11	5.88e-12	3.6e-11		PBANKA_0620000	7.82	3.34	8.82e-41	2.23e-39
PBANKA_1430100	7.57	-3.11	6.20e-09	2.84e-08		PBANKA_0409500	6.33	3.34	6.36e-07	2.27e-06
PBANKA_0813300	8.77	-3.11	2.02e-08	8.76e-08		PBANKA_1407400	10.74	3.33	4.21e-13	2.84e-12
PBANKA_1446700	7.92	-3.11	1.29e-07	5.07e-07		PBANKA_0304200	5.18	3.33	7.25e-09	3.31e-08
PBANKA_1017700	7.32	-3.11	1.45e-06	4.91e-06		PBANKA_0203300	7.6	3.32	4.43e-26	5.8e-25
PBANKA_1458800	8.13	-3.11	1.35e-05	3.9e-05		PBANKA_0315400	9.01	3.32	8.67e-25	1.07e-23
PBANKA_1422200	7.1	-3.11	1.49e-04	0.000353		PBANKA_0937200	11.51	3.31	5.52e-07	1.99e-06
PBANKA_0902300	7.57	-3.11	5.16e-03	0.00896		PBANKA_0604200	10.7	3.3	7.23e-45	2.18e-43
PBANKA_1016000	7.68	-3.1	2.82e-10	1.48e-09		PBANKA_1106400	8.73	3.3	1.42e-41	3.71e-40
PBANKA_0508600	7.63	-3.1	4.02e-09	1.88e-08		PBANKA_1117500	10.49	3.29	2.27e-16	1.84e-15
PBANKA_0405800	7.26	-3.1	5.07e-07	1.84e-06		PBANKA_1333400	7.06	3.28	1.89e-18	1.71e-17
PBANKA_0208000	7.2	-3.1	6.31e-07	2.26e-06		PBANKA_1019400	11.47	3.27	2.94e-36	6.01e-35
PBANKA_0939900	6.16	-3.1	1.69e-04	0.000398		PBANKA_1432500	10.5	3.27	3.03e-20	3.02e-19
PBANKA_1454200	11.22	-3.1	2.35e-04	0.000537		PBANKA_0942900	8.34	3.26	7.45e-31	1.19e-29
PBANKA_1307000	9.55	-3.09	7.12e-17	5.99e-16		PBANKA_0937300	7.85	3.26	1.41e-22	1.59e-21
PBANKA_1354100	8.04	-3.09	3.38e-13	2.3e-12		PBANKA_0939600	12.69	3.26	5.91e-08	2.42e-07
PBANKA_0921300	6.74	-3.09	2.80e-04	0.000633		PBANKA_0306000	9	3.26	1.16e-04	0.000281
PBANKA_0306700	8.68	-3.08	1.21e-14	8.97e-14		PBANKA_1131200	7.83	3.25	8.15e-17	6.79e-16
PBANKA_1339300	7.66	-3.08	1.91e-08	8.28e-08		PBANKA_1238200	10.2	3.24	2.21e-22	2.45e-21
PBANKA_0505500	7.11	-3.08	1.98e-04	0.000459		PBANKA_0503000	7.04	3.24	1.99e-19	1.9e-18
PBANKA_1310500	8.65	-3.07	7.48e-12	4.54e-11		PBANKA_0501051	6.25	3.24	2.87e-06	9.3e-06
PBANKA_1205600	6.55	-3.07	4.93e-09	2.29e-08		PBANKA_1460800	7.01	3.23	5.19e-34	9.8e-33
PBANKA_0605600	11.09	-3.07	1.17e-05	3.44e-05		PBANKA_1202600	11.64	3.23	5.24e-21	5.41e-20
PBANKA_0518400	6.17	-3.07	1.28e-05	3.72e-05		PBANKA_1407800	8.98	3.22	8.90e-36	1.8e-34
PBANKA_0102900	9.69	-3.06	1.31e-22	1.48e-21		PBANKA_1405400	8.59	3.22	6.73e-31	1.09e-29
PBANKA_1449000	7.85	-3.06	1.06e-05	3.13e-05		PBANKA_1324000	7.83	3.22	1.47e-06	4.97e-06
PBANKA_1117700	9.3	-3.05	2.20e-09	1.06e-08		PBANKA_0504200	8.16	3.21	1.07e-24	1.32e-23
PBANKA_0715300	7.75	-3.05	1.80e-08	7.84e-08		PBANKA_0110000	8.08	3.18	1.61e-08	7.08e-08
PBANKA_1338800	7.08	-3.05	3.43e-08	1.45e-07		PBANKA_1107900	9.19	3.17	6.06e-23	6.94e-22
PBANKA_1313100	9.89	-3.04	8.24e-13	5.42e-12		PBANKA_1437100	9.96	3.17	2.12e-16	1.72e-15
PBANKA_1304300	7.88	-3.04	7.29e-10	3.7e-09		PBANKA_1146261	5.18	3.17	5.28e-06	1.64e-05
PBANKA_1205200	8.1	-3.04	2.81e-07	1.06e-06		PBANKA_0927200	10.07	3.16	7.35e-13	4.89e-12
PBANKA_1403600	6.43	-3.04	3.56e-06	1.14e-05		PBANKA_1358000	8.2	3.15	2.76e-15	2.13e-14
PBANKA_0808000	10	-3.03	3.96e-25	4.95e-24		PBANKA_1028900	7.74	3.15	4.86e-15	3.7e-14
PBANKA_0715400	7.1	-3.03	1.88e-11	1.1e-10		PBANKA_0524400	7.5	3.13	3.59e-14	2.57e-13
PBANKA_1109700	9.61	-3.02	2.08e-16	1.69e-15		PBANKA_0508100	12.98	3.13	2.62e-09	1.25e-08
PBANKA_1017200	8.1	-3.02	1.32e-12	8.51e-12		PBANKA_0921400	8.87	3.12	8.66e-10	4.35e-09
PBANKA_1103100	8.79	-3.02	2.24e-07	8.55e-07		PBANKA_1037300	10.02	3.11	6.29e-27	8.61e-26
PBANKA_1308200	7.78	-3.02	1.55e-06	5.2e-06		PBANKA_1245861	13.33	3.11	5.05e-06	1.58e-05
PBANKA_0616300	6.9	-3.02	4.62e-05	0.000121		PBANKA_0801600	9.98	3.1	4.60e-09	2.14e-08
PBANKA_1322400	7.43	-3.01	2.55e-08	1.1e-07		PBANKA_1426900	10.34	3.09	4.22e-23	4.85e-22
PBANKA_1357700	8.17	-3.01	2.79e-08	1.19e-07		PBANKA_1207700	8.36	3.09	3.83e-19	3.6e-18
PBANKA_0816200	7.82	-3.01	3.50e-05	9.39e-05		PBANKA_1007400	9.73	3.08	4.95e-33	8.95e-32
PBANKA_0703300	8.29	-3.01	3.97e-04	0.000868		PBANKA_1359400	8.78	3.07	1.16e-28	1.72e-27
PBANKA_0502300	7.31	-3	6.79e-08	2.75e-07		PBANKA_0312400	10.27	3.07	3.08e-19	2.92e-18
PBANKA_1230100	11.11	-3	1.56e-06	5.24e-06		PBANKA_0813800	7.39	3.07	7.39e-17	6.18e-16
PBANKA_0819000	11.17	-2.99	1.39e-14	1.03e-13		PBANKA_1318100	11.08	3.06	2.87e-39	6.76e-38
PBANKA_0406300	6.6	-2.99	1.80e-05	5.08e-05		PBANKA_0213000	8.88	3.06	4.36e-31	7.08e-30
PBANKA_1102800	6.48	-2.99	5.92e-05	0.000152		PBANKA_1464000	7.33	3.06	2.15e-09	1.03e-08
PBANKA_1110200	9.07	-2.99	2.83e-04	0.000639		PBANKA_0509000	10.41	3.05	7.97e-28	1.13e-26
PBANKA_1338700	8.83	-2.98	2.40e-15	1.86e-14		PBANKA_1464800	8.46	3.05	2.39e-23	2.82e-22
PBANKA_1127800	8.42	-2.98	1.93e-11	1.13e-10		PBANKA_1401300	10.71	3.05	2.31e-20	2.33e-19
PBANKA_0914600	8.85	-2.98	3.78e-11	2.16e-10		PBANKA_1322500	7.61	3.04	1.09e-30	1.75e-29
PBANKA_0410300	8.14	-2.98	2.15e-10	1.14e-09		PBANKA_1357800	9.46	3.04	2.89e-21	3.04e-20
PBANKA_0411950	7.5	-2.98	9.55e-10	4.77e-09		PBANKA_1231800	10.49	3.04	8.52e-11	4.73e-10
PBANKA_1408500	6.55	-2.98	2.73e-06	8.87e-06		PBANKA_0822800	8.67	3.03	2.54e-33	4.68e-32
PBANKA_0716500	7.23	-2.98	8.16e-05	0.000204		PBANKA_0936700	9.22	3.03	9.74e-32	1.64e-30
PBANKA_1003600	8.5	-2.97	2.11e-27	2.95e-26		PBANKA_0401900	8.33	3.02	1.93e-33	3.57e-32
PBANKA_0401500	9.53	-2.97	5.58e-15	4.23e-14		PBANKA_1218800	9.07	3.02	1.37e-19	1.32e-18
PBANKA_0701800	7.58	-2.97	1.93e-10	1.03e-09		PBANKA_1462800	7.93	3.01	6.47e-33	1.15e-31
PBANKA_1025900	6.56	-2.97	1.49e-08	6.59e-08		PBANKA_1136300	8.33	3.01	7.23e-17	6.07e-16
PBANKA_0202700	7.28	-2.97	2.74e-08	1.17e-07		PBANKA_1141700	10.81	3.01	6.92e-11	3.88e-10
PBANKA_1213400	5.38	-2.97	1.91e-04	0.000446		PBANKA_1339000	8.86	3	7.03e-37	1.49e-35
PBANKA_0307700	5.88	-2.97	4.40e-04	0.000954		PBANKA_0415600	9.04	3	1.91e-22	2.12e-21
PBANKA_1120100	9.11	-2.96	9.12e-18	7.96e-17		PBANKA_1206100	8.97	2.99	4.71e-32	8.14e-31
PBANKA_0520300	7.2	-2.96	4.81e-08	2e-07		PBANKA_1347800	8.4	2.99	4.45e-14	3.18e-13
PBANKA_0903900	7.9	-2.95	2.83e-19	2.69e-18		PBANKA_0210200	9.47	2.98	2.50e-23	2.95e-22
PBANKA_1441400	7.92	-2.95	4.08e-09	1.9e-08		PBANKA_1423300	12.5	2.97	3.11e-12	1.95e-11
PBANKA_1015000	7.48	-2.95	3.01e-06	9.73e-06		PBANKA_0700721	14.15	2.97	1.76e-03	0.00338
PBANKA_1016100	6.05	-2.95	2.66e-05	7.28e-05		PBANKA_0825900	11.04	2.96	2.87e-16	2.31e-15
PBANKA_0611600	11.88	-2.94	6.89e-20	6.71e-19		PBANKA_0211200	7.76	2.96	1.68e-15	1.32e-14
PBANKA_0314200	9.17	-2.94	3.10e-17	2.65e-16		PBANKA_0925200	10.52	2.96	1.83e-07	7.05e-07
PBANKA_0506000	10.68	-2.94	1.03e-08	4.62e-08		PBANKA_1004900	8.4	2.95	5.79e-33	1.04e-31
PBANKA_1417500	7.29	-2.94	4.54e-07	1.65e-06		PBANKA_1215600	10.71	2.95	1.65e-21	1.76e-20
PBANKA_0402000	6.67	-2.94	3.72e-06	1.18e-05		PBANKA_1127900	7.76	2.95	2.10e-20	2.12e-19
PBANKA_1020000	9.29	-2.93	5.55e-07	2e-06		PBANKA_1238800	11.57	2.94	2.58e-22	2.84e-21
PBANKA_0926200	6.38	-2.93	7.59e-05	0.000191		PBANKA_1232500	10.51	2.94	3.29e-22	3.6e-21
PBANKA_1404800	6.69	-2.93	3.90e-04	0.000855		PBANKA_0100200	8.3	2.94	3.68e-19	3.47e-18
PBANKA_1008700	8.6	-2.92	1.07e-14	7.94e-14		PBANKA_1126400	9.62	2.94	4.22e-17	3.58e-16
PBANKA_1034100	8.35	-2.92	9.93e-13	6.5e-12		PBANKA_1140700	7.34	2.94	3.78e-09	1.77e-08
PBANKA_0106300	11.2	-2.92	1.10e-09	5.44e-09		PBANKA_0609900	9.55	2.93	2.00e-12	1.27e-11
PBANKA_1035200	8.94	-2.92	1.13e-05	3.33e-05		PBANKA_0620900	10.38	2.92	6.82e-20	6.67e-19
PBANKA_1018800	8.53	-2.91	6.20e-09	2.84e-08		PBANKA_1210200	12.48	2.92	5.45e-11	3.07e-10
PBANKA_0818000	8.69	-2.91	1.74e-08	7.6e-08		PBANKA_0832800	8.01	2.92	1.92e-08	8.35e-08
PBANKA_0922500	10.17	-2.9	1.43e-11	8.53e-11		PBANKA_1018000	8.77	2.91	2.13e-18	1.92e-17
PBANKA_1364000	9.31	-2.9	1.71e-10	9.22e-10		PBANKA_0807100	7.39	2.9	3.19e-26	4.2e-25
PBANKA_1129200	6.45	-2.9	9.98e-07	3.48e-06		PBANKA_0203200	9.16	2.9	2.15e-14	1.57e-13
PBANKA_0827700	6.41	-2.9	9.56e-05	0.000236		PBANKA_0514300	10.28	2.9	1.28e-09	6.32e-09
PBANKA_0411400	6.46	-2.9	4.77e-04	0.00102		PBANKA_0804800	7.15	2.89	2.59e-30	4.04e-29
PBANKA_1110100	8.71	-2.89	6.07e-15	4.59e-14		PBANKA_0811900	7.12	2.88	1.95e-15	1.52e-14
PBANKA_0601100	8.71	-2.89	1.36e-08	6.02e-08		PBANKA_1428700	12.06	2.88	8.43e-07	2.97e-06
PBANKA_0901500	6.16	-2.89	1.58e-04	0.000374		PBANKA_0906500	9.61	2.87	1.70e-13	1.18e-12
PBANKA_1230000	5.89	-2.89	2.78e-04	0.000628		PBANKA_0930300	10.77	2.87	1.94e-13	1.34e-12
PBANKA_0203650	6.93	-2.89	1.49e-03	0.00291		PBANKA_1442400	8.81	2.87	2.25e-11	1.31e-10
PBANKA_1438000	9.46	-2.88	3.24e-16	2.59e-15		PBANKA_1350500	8.5	2.87	4.80e-09	2.23e-08
PBANKA_1319200	8.75	-2.88	6.00e-13	4.03e-12		PBANKA_0620100	9.86	2.86	1.29e-22	1.46e-21
PBANKA_1442100	7.48	-2.88	2.77e-12	1.74e-11		PBANKA_1314100	8.91	2.86	1.41e-18	1.28e-17
PBANKA_0603900	8.73	-2.88	1.31e-09	6.43e-09		PBANKA_1117600	7.43	2.86	1.13e-06	3.91e-06
PBANKA_1028600	7.66	-2.88	1.16e-07	4.62e-07		PBANKA_0109200	10.07	2.86	1.68e-06	5.6e-06
PBANKA_0721800	6.91	-2.88	1.14e-06	3.93e-06		PBANKA_0600500	7.83	2.84	2.87e-23	3.35e-22
PBANKA_0932100	6.9	-2.88	8.60e-06	2.59e-05		PBANKA_0619900	8.81	2.84	5.41e-18	4.8e-17
PBANKA_0907900	11.09	-2.88	1.25e-04	0.0003		PBANKA_1457700	11.27	2.84	2.49e-05	6.84e-05
PBANKA_1115700	9.52	-2.87	1.18e-30	1.88e-29		PBANKA_0110900	7.83	2.82	2.59e-18	2.33e-17
PBANKA_1454600	9.27	-2.87	2.37e-12	1.5e-11		PBANKA_1036000	11.51	2.81	9.85e-08	3.94e-07
PBANKA_1409900	7.83	-2.87	8.63e-10	4.34e-09		PBANKA_1240300	7.12	2.8	2.42e-21	2.56e-20
PBANKA_1107600	11.1	-2.87	3.75e-08	1.57e-07		PBANKA_1216900	8.71	2.79	1.98e-27	2.78e-26
PBANKA_1213300	9.67	-2.87	3.24e-07	1.21e-06		PBANKA_0720300	8.34	2.79	3.77e-25	4.72e-24
PBANKA_0607700	11.38	-2.86	7.81e-17	6.52e-16		PBANKA_1025700	8.67	2.79	3.35e-10	1.75e-09
PBANKA_0703800	7.63	-2.86	6.24e-10	3.19e-09		PBANKA_0107800	7.07	2.79	3.80e-09	1.78e-08
PBANKA_1336300	7.41	-2.86	3.81e-07	1.41e-06		PBANKA_1023500	9.53	2.78	1.39e-37	3e-36
PBANKA_1360200	7.23	-2.86	5.20e-05	0.000135		PBANKA_1325000	9.54	2.78	3.21e-11	1.84e-10
PBANKA_1320400	8.51	-2.85	1.49e-16	1.22e-15		PBANKA_1006200	11.15	2.78	4.99e-04	0.00107
PBANKA_0828600	7.6	-2.85	2.99e-08	1.27e-07		PBANKA_0721900	7.51	2.77	5.05e-21	5.23e-20
PBANKA_0928400	6.75	-2.85	3.35e-08	1.42e-07		PBANKA_0112641	6.24	2.76	7.93e-13	5.25e-12
PBANKA_0109300	7.07	-2.84	4.66e-09	2.17e-08		PBANKA_1106900	10.09	2.76	3.70e-04	0.000816
PBANKA_0704300	7.29	-2.84	3.59e-08	1.51e-07		PBANKA_0815300	8.55	2.75	2.48e-31	4.07e-30
PBANKA_1458300	9.28	-2.83	4.77e-18	4.24e-17		PBANKA_0307800	9.7	2.75	5.26e-26	6.84e-25
PBANKA_0313700	6.15	-2.83	2.10e-04	0.000486		PBANKA_0504900	8.46	2.75	3.26e-20	3.24e-19
PBANKA_0301100	8.16	-2.82	1.46e-15	1.15e-14		PBANKA_0829800	8.47	2.75	2.58e-16	2.08e-15
PBANKA_0401200	7.55	-2.82	1.05e-09	5.24e-09		PBANKA_1351900	9.69	2.74	4.82e-21	5e-20
PBANKA_0816900	7.79	-2.82	1.61e-09	7.81e-09		PBANKA_1018500	9.5	2.73	3.78e-13	2.55e-12
PBANKA_0910300	9.42	-2.82	8.31e-09	3.77e-08		PBANKA_1143600	10.11	2.73	1.29e-11	7.71e-11
PBANKA_1322200	7.73	-2.82	4.31e-07	1.58e-06		PBANKA_1227800	10.22	2.73	1.01e-09	5.02e-09
PBANKA_1241200	6.24	-2.82	5.65e-04	0.0012		PBANKA_0605200	9.85	2.72	4.97e-27	6.84e-26
PBANKA_1403500	8.89	-2.81	5.53e-14	3.93e-13		PBANKA_0520200	9.34	2.72	1.62e-14	1.19e-13
PBANKA_1460500	8.32	-2.81	6.34e-13	4.24e-12		PBANKA_0721100	7.45	2.72	4.15e-11	2.36e-10
PBANKA_1024200	8.51	-2.81	2.13e-10	1.14e-09		PBANKA_1237500	6.21	2.72	1.30e-10	7.12e-10
PBANKA_1454800	8.98	-2.81	1.27e-05	3.69e-05		PBANKA_0804100	11.56	2.72	1.82e-09	8.77e-09
PBANKA_0608600	11.96	-2.81	5.39e-05	0.00014		PBANKA_1302000	8.79	2.71	2.61e-10	1.38e-09
PBANKA_1106300	5.66	-2.81	1.20e-04	0.000291		PBANKA_0405300	9.18	2.71	1.48e-05	4.25e-05
PBANKA_0721600	6.37	-2.81	1.93e-04	0.00045		PBANKA_1420900	8.84	2.7	2.62e-52	1.09e-50
PBANKA_1235700	5.7	-2.81	5.70e-04	0.0012		PBANKA_1007500	7.88	2.7	2.26e-11	1.32e-10
PBANKA_1304000	8.91	-2.8	6.28e-21	6.45e-20		PBANKA_0403200	13.6	2.7	8.38e-09	3.8e-08
PBANKA_1237300	7.45	-2.8	3.48e-10	1.81e-09		PBANKA_0524700	10.71	2.7	4.88e-08	2.02e-07
PBANKA_0925600	7.77	-2.8	9.19e-09	4.16e-08		PBANKA_0418000	10.46	2.7	7.65e-06	2.32e-05
PBANKA_0705600	10.16	-2.8	6.13e-08	2.5e-07		PBANKA_0618300	6.11	2.7	3.32e-05	8.97e-05
PBANKA_1311500	7.11	-2.8	1.08e-07	4.3e-07		PBANKA_1455300	9.12	2.69	4.17e-23	4.8e-22
PBANKA_0306500	7.21	-2.8	1.06e-04	0.00026		PBANKA_1451800	9.68	2.69	1.24e-14	9.19e-14
PBANKA_0927100	5.38	-2.8	1.79e-03	0.00342		PBANKA_1110000	7.82	2.69	3.03e-09	1.44e-08
PBANKA_0938300	8.85	-2.79	2.37e-14	1.72e-13		PBANKA_1445500	9.16	2.69	1.19e-07	4.71e-07
PBANKA_1438300	10.49	-2.79	1.97e-12	1.26e-11		PBANKA_1351500	8.16	2.68	1.82e-10	9.75e-10
PBANKA_1019100	7.94	-2.79	2.97e-11	1.71e-10		PBANKA_1357900	7.9	2.68	8.13e-06	2.46e-05
PBANKA_0916100	7.73	-2.79	1.84e-07	7.08e-07		PBANKA_0619800	9.25	2.67	6.50e-14	4.6e-13
PBANKA_1130400	8.43	-2.79	3.39e-06	1.09e-05		PBANKA_1334600	8.77	2.67	7.31e-14	5.16e-13
PBANKA_1331800	7.2	-2.79	2.01e-05	5.6e-05		PBANKA_1031100	8.81	2.67	1.71e-12	1.1e-11
PBANKA_1436900	6.52	-2.79	3.03e-05	8.21e-05		PBANKA_0316100	8.87	2.67	1.78e-10	9.6e-10
PBANKA_1220500	9.75	-2.78	2.13e-13	1.47e-12		PBANKA_1347700	9.08	2.66	2.25e-29	3.41e-28
PBANKA_0615300	10.01	-2.78	8.02e-13	5.29e-12		PBANKA_1349200	10.63	2.66	5.91e-19	5.51e-18
PBANKA_0202400	7.78	-2.78	1.11e-11	6.65e-11		PBANKA_1426200	11.53	2.66	1.99e-11	1.17e-10
PBANKA_1114300	7.59	-2.78	9.84e-10	4.91e-09		PBANKA_0413600	7.13	2.65	2.45e-16	1.98e-15
PBANKA_0307100	9.59	-2.78	2.53e-09	1.21e-08		PBANKA_1145100	8.45	2.65	2.75e-10	1.45e-09
PBANKA_0938400	10.65	-2.78	5.02e-09	2.33e-08		PBANKA_0912900	6.87	2.63	1.49e-13	1.04e-12
PBANKA_0935500	10.18	-2.78	6.06e-09	2.79e-08		PBANKA_1328800	8.58	2.63	2.23e-09	1.07e-08
PBANKA_0110200	6.59	-2.78	1.41e-04	0.000335		PBANKA_1400700	11.36	2.63	1.81e-08	7.88e-08
PBANKA_1016600	5.97	-2.78	3.12e-04	0.0007		PBANKA_1420800	10.03	2.62	4.05e-18	3.61e-17
PBANKA_1016200	8.62	-2.77	2.71e-12	1.71e-11		PBANKA_0923900	6.88	2.62	3.65e-13	2.47e-12
PBANKA_0907200	8.14	-2.77	1.00e-08	4.51e-08		PBANKA_1133300	12.98	2.62	8.51e-07	3e-06
PBANKA_1208200	9.98	-2.77	1.38e-05	3.98e-05		PBANKA_0822100	9.14	2.61	2.71e-20	2.72e-19
PBANKA_1424000	7.69	-2.77	1.83e-05	5.16e-05		PBANKA_1207300	7.02	2.61	2.00e-13	1.38e-12
PBANKA_1109300	8.87	-2.77	8.14e-05	0.000204		PBANKA_0521700	12.61	2.61	4.37e-07	1.6e-06
PBANKA_1237100	11.12	-2.77	3.20e-04	0.000717		PBANKA_1411000	9.22	2.61	3.25e-06	1.04e-05
PBANKA_1007900	8.85	-2.77	8.74e-04	0.00178		PBANKA_0711700	6.99	2.6	2.36e-11	1.37e-10
PBANKA_1227000	8.72	-2.76	2.03e-14	1.48e-13		PBANKA_1109000	10.69	2.58	1.03e-08	4.62e-08
PBANKA_1402500	8.82	-2.76	4.54e-13	3.06e-12		PBANKA_0201600	12.22	2.58	3.49e-06	1.12e-05
PBANKA_0504500	7.86	-2.76	2.74e-07	1.04e-06		PBANKA_1338600	10.92	2.57	3.29e-17	2.81e-16
PBANKA_0703500	9.73	-2.76	9.34e-06	2.78e-05		PBANKA_1441900	8.17	2.57	4.04e-12	2.51e-11
PBANKA_1333700	9.76	-2.76	3.21e-05	8.67e-05		PBANKA_0827500	9.51	2.57	6.07e-09	2.79e-08
PBANKA_1414700	6.13	-2.76	6.85e-04	0.00143		PBANKA_0501200	16.07	2.54	2.19e-08	9.45e-08
PBANKA_0717200	8.78	-2.75	2.14e-11	1.25e-10		PBANKA_0805300	6.53	2.53	9.72e-06	2.89e-05
PBANKA_1237200	6.24	-2.75	1.51e-03	0.00294		PBANKA_1319800	6.08	2.53	3.21e-05	8.67e-05
PBANKA_1129100	8.79	-2.74	2.85e-15	2.19e-14		PBANKA_0506800	8.61	2.52	1.67e-07	6.5e-07
PBANKA_0313800	9.74	-2.74	1.42e-14	1.04e-13		PBANKA_0524800	9.51	2.52	4.18e-05	0.00011
PBANKA_1029300	7.77	-2.74	1.95e-08	8.47e-08		PBANKA_0922900	8.96	2.51	1.78e-23	2.11e-22
PBANKA_0817000	8.39	-2.73	2.29e-19	2.19e-18		PBANKA_1022500	10.86	2.51	2.54e-17	2.19e-16
PBANKA_0932500	10.98	-2.73	1.35e-18	1.23e-17		PBANKA_0918100	8.53	2.51	6.12e-14	4.34e-13
PBANKA_0414300	9.12	-2.73	1.01e-12	6.61e-12		PBANKA_1362700	7.29	2.5	3.83e-04	0.000842
PBANKA_1313300	6.74	-2.73	2.91e-10	1.53e-09		PBANKA_0801400	6.96	2.49	1.13e-06	3.91e-06
PBANKA_1404500	6.64	-2.73	8.99e-10	4.5e-09		PBANKA_1239800	9.98	2.48	3.29e-15	2.52e-14
PBANKA_1118900	7.52	-2.73	1.75e-08	7.67e-08		PBANKA_0621900	7.12	2.48	7.10e-07	2.53e-06
PBANKA_1339700	6.85	-2.73	3.11e-08	1.32e-07		PBANKA_1114600	8.96	2.47	4.80e-23	5.51e-22
PBANKA_1012600	8.06	-2.73	6.75e-06	2.06e-05		PBANKA_1439300	8.81	2.47	4.69e-19	4.39e-18
PBANKA_0812100	6.52	-2.73	2.67e-04	0.000606		PBANKA_0108100	8.33	2.47	3.03e-15	2.33e-14
PBANKA_1451400	5.73	-2.73	4.60e-04	0.000994		PBANKA_0414800	8.67	2.47	2.54e-11	1.47e-10
PBANKA_1439100	10.69	-2.72	6.22e-15	4.69e-14		PBANKA_0604500	12.39	2.47	4.94e-06	1.55e-05
PBANKA_1358700	8.34	-2.72	6.33e-10	3.23e-09		PBANKA_0705700	8.93	2.46	3.65e-26	4.79e-25
PBANKA_1014100	7.17	-2.72	2.19e-05	6.06e-05		PBANKA_1339100	7.67	2.46	6.06e-22	6.54e-21
PBANKA_1402700	6.61	-2.72	2.57e-05	7.04e-05		PBANKA_1221200	10.51	2.45	4.44e-16	3.55e-15
PBANKA_0604900	11.49	-2.72	3.75e-05	9.99e-05		PBANKA_1309200	9.49	2.45	8.93e-14	6.3e-13
PBANKA_0105800	7.13	-2.72	3.99e-05	0.000106		PBANKA_0801200	10.41	2.45	1.96e-11	1.15e-10
PBANKA_0714000	10.04	-2.72	1.17e-04	0.000283		PBANKA_1034000	7.77	2.44	1.91e-18	1.73e-17
PBANKA_1214700	9.81	-2.71	1.27e-21	1.36e-20		PBANKA_0705000	5.33	2.44	9.26e-06	2.76e-05
PBANKA_0501900	7.4	-2.71	2.91e-10	1.53e-09		PBANKA_1010700	6.4	2.43	9.28e-08	3.73e-07
PBANKA_0503900	6.93	-2.7	4.57e-12	2.83e-11		PBANKA_0824100	6.6	2.43	1.82e-07	7.03e-07
PBANKA_1031800	7.31	-2.7	1.22e-07	4.84e-07		PBANKA_1203400	8.68	2.42	7.45e-15	5.58e-14
PBANKA_1229600	8.25	-2.69	6.13e-19	5.71e-18		PBANKA_1128300	7.34	2.42	1.27e-10	6.92e-10
PBANKA_1243900	10.15	-2.69	8.48e-18	7.41e-17		PBANKA_0912800	6.93	2.42	4.50e-07	1.64e-06
PBANKA_1337800	8.23	-2.69	1.55e-13	1.08e-12		PBANKA_0819100	6.81	2.42	1.10e-06	3.82e-06
PBANKA_1020100	10.52	-2.69	1.98e-11	1.16e-10		PBANKA_1132100	6.11	2.42	1.23e-05	3.58e-05
PBANKA_1358300	9.96	-2.69	6.65e-10	3.4e-09		PBANKA_0111100	8.41	2.41	2.72e-20	2.73e-19
PBANKA_1415300	6.86	-2.69	1.93e-05	5.4e-05		PBANKA_1354000	7.91	2.41	3.30e-11	1.89e-10
PBANKA_1413000	6.48	-2.69	6.01e-04	0.00126		PBANKA_0903200	7.73	2.4	3.55e-12	2.22e-11
PBANKA_1305300	8.02	-2.68	1.50e-08	6.62e-08		PBANKA_0401100	10.22	2.4	8.10e-08	3.27e-07
PBANKA_0719900	7.1	-2.68	1.42e-06	4.81e-06		PBANKA_0710800	10.34	2.39	1.83e-24	2.24e-23
PBANKA_0313500	7.31	-2.68	1.65e-06	5.52e-06		PBANKA_1347500	7.52	2.39	5.55e-16	4.41e-15
PBANKA_0215800	5.54	-2.68	8.08e-04	0.00166		PBANKA_0517100	5.55	2.39	1.10e-03	0.00221
PBANKA_1308000	8.92	-2.68	2.51e-03	0.00465		PBANKA_0523100	7.59	2.38	1.29e-16	1.06e-15
PBANKA_0937500	9.83	-2.67	1.72e-12	1.1e-11		PBANKA_0621200	7.09	2.38	3.51e-14	2.52e-13
PBANKA_0814200	9.99	-2.67	6.17e-12	3.78e-11		PBANKA_0108700	10.21	2.38	3.69e-06	1.18e-05
PBANKA_0101200	8.03	-2.67	2.09e-09	1e-08		PBANKA_1135200	7.47	2.37	1.97e-07	7.53e-07
PBANKA_0404100	7.71	-2.67	2.83e-08	1.21e-07		PBANKA_1456900	10.84	2.37	3.38e-06	1.08e-05
PBANKA_0207900	6.05	-2.67	2.68e-04	0.000608		PBANKA_1461000	8.59	2.36	1.18e-13	8.31e-13
PBANKA_1138800	7.93	-2.66	2.62e-13	1.79e-12		PBANKA_1433900	7.4	2.36	3.24e-08	1.37e-07
PBANKA_0515300	9.21	-2.66	5.43e-12	3.35e-11		PBANKA_0707800	7.74	2.35	3.87e-17	3.28e-16
PBANKA_0614900	8.14	-2.66	8.99e-11	4.97e-10		PBANKA_0937700	10.18	2.35	1.48e-12	9.53e-12
PBANKA_1332400	7.37	-2.66	5.41e-08	2.23e-07		PBANKA_1308900	8.37	2.35	2.91e-12	1.83e-11
PBANKA_0809200	6.48	-2.66	1.43e-05	4.12e-05		PBANKA_0707300	11.18	2.35	3.91e-11	2.23e-10
PBANKA_1209700	7.61	-2.66	3.51e-05	9.41e-05		PBANKA_0109700	8.99	2.34	8.27e-20	8.02e-19
PBANKA_1443500	10.32	-2.66	3.67e-05	9.81e-05		PBANKA_0938900	8.91	2.34	1.44e-10	7.81e-10
PBANKA_0807300	7.28	-2.66	4.94e-05	0.000129		PBANKA_0513300	7.47	2.34	1.55e-10	8.37e-10
PBANKA_1331200	9.79	-2.65	2.22e-22	2.45e-21		PBANKA_0939100	11.87	2.34	1.53e-07	5.98e-07
PBANKA_0832600	7.38	-2.65	1.88e-05	5.27e-05		PBANKA_0908200	8.92	2.33	6.88e-26	8.89e-25
PBANKA_1236600	8.04	-2.65	6.85e-05	0.000173		PBANKA_1230600	7.3	2.33	6.00e-07	2.15e-06
PBANKA_1322600	6.72	-2.65	1.90e-04	0.000444		PBANKA_0623100	12.88	2.33	3.40e-04	0.000755
PBANKA_0701200	8.54	-2.65	1.46e-03	0.00286		PBANKA_0819800	9.33	2.32	1.04e-36	2.16e-35
PBANKA_0927400	6.06	-2.65	1.81e-03	0.00346		PBANKA_0914400	11.23	2.32	2.48e-14	1.8e-13
PBANKA_1435500	8.48	-2.64	1.40e-11	8.32e-11		PBANKA_0505800	7.92	2.32	9.21e-11	5.09e-10
PBANKA_0312500	8.34	-2.64	1.47e-11	8.75e-11		PBANKA_0926100	7.24	2.31	1.83e-11	1.08e-10
PBANKA_0410400	8.05	-2.64	3.91e-11	2.23e-10		PBANKA_1364500	7.01	2.31	3.85e-05	0.000102
PBANKA_1365400	7.73	-2.64	5.51e-11	3.11e-10		PBANKA_0910000	9.43	2.31	4.88e-05	0.000127
PBANKA_0830450	7.21	-2.64	2.26e-05	6.27e-05		PBANKA_0402800	8.74	2.3	3.67e-08	1.54e-07
PBANKA_1318600	10.18	-2.64	5.95e-04	0.00125		PBANKA_0928800	8.3	2.3	2.05e-07	7.82e-07
PBANKA_0927500	5.65	-2.64	1.32e-03	0.0026		PBANKA_1310900	6.99	2.3	4.46e-07	1.63e-06
PBANKA_1442300	9.06	-2.63	4.79e-22	5.22e-21		PBANKA_1116400	9.59	2.3	6.46e-07	2.31e-06
PBANKA_1311700	7.15	-2.63	5.85e-12	3.59e-11		PBANKA_0314400	6.87	2.3	7.23e-06	2.2e-05
PBANKA_0832200	8.53	-2.63	8.25e-11	4.59e-10		PBANKA_0408400	9.36	2.29	1.74e-18	1.58e-17
PBANKA_1320800	10.91	-2.63	8.09e-10	4.09e-09		PBANKA_1318200	8.89	2.29	1.11e-05	3.28e-05
PBANKA_1403200	5.83	-2.63	2.79e-03	0.00511		PBANKA_0934500	9.41	2.28	5.34e-21	5.51e-20
PBANKA_1006600	7.17	-2.62	3.68e-10	1.91e-09		PBANKA_1032700	9.37	2.28	6.84e-20	6.67e-19
PBANKA_0914100	8.73	-2.62	2.30e-07	8.75e-07		PBANKA_0913800	8.92	2.27	3.69e-25	4.63e-24
PBANKA_0938000	10.69	-2.62	2.25e-06	7.4e-06		PBANKA_0502900	8.54	2.27	3.10e-15	2.38e-14
PBANKA_0904500	8.05	-2.62	2.40e-05	6.61e-05		PBANKA_0805700	13.63	2.27	8.06e-12	4.88e-11
PBANKA_0801300	6.23	-2.62	1.24e-03	0.00246		PBANKA_0813000	11.57	2.27	4.38e-10	2.27e-09
PBANKA_1437300	11.37	-2.61	8.72e-19	8.05e-18		PBANKA_1205900	10.59	2.26	1.30e-16	1.07e-15
PBANKA_0405900	7.49	-2.61	6.16e-08	2.51e-07		PBANKA_1203800	8.99	2.25	3.02e-16	2.43e-15
PBANKA_1401800	6.25	-2.61	2.93e-04	0.00066		PBANKA_1015200	9.36	2.25	4.60e-15	3.52e-14
PBANKA_1039300	7.56	-2.6	3.77e-12	2.35e-11		PBANKA_0702900	11.17	2.25	3.57e-05	9.57e-05
PBANKA_1428800	8.33	-2.6	7.90e-11	4.41e-10		PBANKA_0927800	7.82	2.24	5.78e-18	5.13e-17
PBANKA_1209800	8.83	-2.6	1.03e-08	4.62e-08		PBANKA_1114400	9.22	2.23	2.88e-17	2.47e-16
PBANKA_1345400	8.88	-2.6	4.43e-07	1.62e-06		PBANKA_0823500	8.3	2.23	2.23e-14	1.63e-13
PBANKA_1353300	7.29	-2.6	5.66e-06	1.75e-05		PBANKA_1305000	11.63	2.23	1.19e-08	5.3e-08
PBANKA_0417600	9.15	-2.6	1.27e-05	3.69e-05		PBANKA_1332800	10.87	2.23	4.15e-05	0.000109
PBANKA_1009900	9.09	-2.6	1.40e-03	0.00274		PBANKA_1429500	7.54	2.21	3.92e-07	1.44e-06
PBANKA_1425900	9.72	-2.59	7.43e-17	6.21e-16		PBANKA_0201250	7.04	2.21	2.00e-05	5.58e-05
PBANKA_0831200	9.17	-2.59	9.55e-16	7.55e-15		PBANKA_1232000	7.59	2.2	1.29e-04	0.000308
PBANKA_1400600	12.93	-2.59	3.20e-09	1.51e-08		PBANKA_0836600	6.03	2.2	4.68e-04	0.00101
PBANKA_0712600	11.06	-2.59	1.59e-07	6.23e-07		PBANKA_0831800	7.79	2.19	1.24e-12	8.04e-12
PBANKA_0619500	7.04	-2.59	1.02e-04	0.00025		PBANKA_0509200	10.1	2.19	3.32e-09	1.57e-08
PBANKA_0511700	8.21	-2.59	2.67e-04	0.000606		PBANKA_1407900	10.5	2.18	5.17e-09	2.4e-08
PBANKA_0602400	8.89	-2.58	5.68e-14	4.03e-13		PBANKA_0800400	9.23	2.18	8.21e-08	3.31e-07
PBANKA_0716700	8.39	-2.58	1.07e-10	5.89e-10		PBANKA_1411500	7.99	2.18	4.36e-07	1.59e-06
PBANKA_0519400	11.17	-2.58	1.09e-09	5.42e-09		PBANKA_1325900	5.46	2.18	1.34e-05	3.86e-05
PBANKA_0827200	8.92	-2.58	4.52e-08	1.88e-07		PBANKA_1328300	8.39	2.17	1.58e-16	1.3e-15
PBANKA_1039200	6.99	-2.58	2.67e-06	8.72e-06		PBANKA_1119400	5.51	2.17	5.11e-03	0.00889
PBANKA_0806700	10.39	-2.58	1.34e-05	3.86e-05		PBANKA_1037200	7.97	2.16	1.97e-19	1.89e-18
PBANKA_0622700	7.03	-2.58	1.57e-05	4.48e-05		PBANKA_1117100	11.42	2.16	2.69e-07	1.02e-06
PBANKA_0800900	7.95	-2.57	3.58e-09	1.68e-08		PBANKA_0110400	8.49	2.15	4.36e-19	4.09e-18
PBANKA_1211700	7.75	-2.57	1.67e-08	7.32e-08		PBANKA_1021000	8.65	2.15	2.00e-10	1.07e-09
PBANKA_1128700	7.41	-2.57	1.67e-07	6.5e-07		PBANKA_0105300	10.52	2.15	4.24e-06	1.34e-05
PBANKA_0608100	7.82	-2.57	6.09e-07	2.18e-06		PBANKA_0408300	10.51	2.14	7.39e-05	0.000186
PBANKA_1142400	7.33	-2.57	7.34e-06	2.23e-05		PBANKA_1414400	8.34	2.13	1.10e-22	1.25e-21
PBANKA_1418500	6.27	-2.57	1.62e-03	0.00313		PBANKA_1005000	5.18	2.13	1.06e-04	0.000259
PBANKA_0418100	9.34	-2.56	1.29e-06	4.42e-06		PBANKA_1240900	5.16	2.13	2.79e-03	0.00511
PBANKA_0721000	8.88	-2.56	1.79e-04	0.00042		PBANKA_1003700	9.88	2.12	6.43e-20	6.31e-19
PBANKA_0207300	7.91	-2.55	5.71e-12	3.51e-11		PBANKA_0622800	9.38	2.12	4.65e-16	3.7e-15
PBANKA_0108300	8.3	-2.55	2.18e-07	8.31e-07		PBANKA_1033500	6.55	2.12	3.69e-09	1.73e-08
PBANKA_0807800	6.4	-2.55	4.32e-05	0.000114		PBANKA_1132000	8.38	2.12	3.87e-09	1.81e-08
PBANKA_0827900	6.38	-2.55	6.00e-04	0.00126		PBANKA_0523200	6.65	2.12	3.84e-06	1.22e-05
PBANKA_1453000	9.53	-2.54	5.05e-17	4.27e-16		PBANKA_0103300	10.81	2.12	1.44e-05	4.13e-05
PBANKA_0815900	8.85	-2.54	2.14e-14	1.57e-13		PBANKA_1363700	9.12	2.11	1.44e-10	7.81e-10
PBANKA_1040100	9.72	-2.54	2.39e-09	1.14e-08		PBANKA_1102100	8.31	2.11	1.45e-07	5.68e-07
PBANKA_1334000	8.17	-2.54	4.97e-08	2.05e-07		PBANKA_1306500	5.97	2.11	1.08e-03	0.00216
PBANKA_0509600	7.95	-2.54	6.73e-07	2.4e-06		PBANKA_1452500	10.43	2.09	3.33e-14	2.4e-13
PBANKA_0917100	7.63	-2.54	4.74e-05	0.000124		PBANKA_0212100	10.22	2.09	8.20e-13	5.4e-12
PBANKA_0416400	6.77	-2.54	9.46e-05	0.000234		PBANKA_1003100	11.11	2.09	3.28e-10	1.72e-09
PBANKA_0104700	7.62	-2.54	1.14e-04	0.000276		PBANKA_1121700	10.49	2.09	1.18e-07	4.69e-07
PBANKA_0701500	7.17	-2.54	1.08e-03	0.00216		PBANKA_0209700	10.76	2.09	7.31e-05	0.000184
PBANKA_0416500	9.51	-2.53	2.65e-15	2.05e-14		PBANKA_1010500	10.53	2.08	5.32e-15	4.04e-14
PBANKA_0305700	7.88	-2.53	1.17e-09	5.79e-09		PBANKA_1327021	9.72	2.08	4.39e-07	1.6e-06
PBANKA_1444700	8.6	-2.53	3.64e-09	1.71e-08		PBANKA_1107400	9.51	2.07	2.21e-22	2.45e-21
PBANKA_1005400	9.19	-2.53	3.17e-07	1.18e-06		PBANKA_1010800	7.91	2.07	2.78e-07	1.05e-06
PBANKA_0923200	7.28	-2.53	8.75e-06	2.63e-05		PBANKA_0906600	8.1	2.06	2.49e-13	1.71e-12
PBANKA_0918900	8.28	-2.53	4.59e-05	0.00012		PBANKA_0833500	7.98	2.06	2.65e-12	1.67e-11
PBANKA_1233000	6.97	-2.53	9.13e-05	0.000226		PBANKA_0816600	8.05	2.06	2.52e-09	1.21e-08
PBANKA_1406400	8.37	-2.52	4.24e-14	3.03e-13		PBANKA_0524300	11.28	2.06	5.75e-08	2.36e-07
PBANKA_1112300	8.07	-2.52	5.17e-11	2.92e-10		PBANKA_1234500	9	2.04	1.39e-07	5.48e-07
PBANKA_1413200	7.7	-2.52	1.01e-07	4.05e-07		PBANKA_0205800	11.74	2.04	4.75e-05	0.000124
PBANKA_0705200	6.84	-2.52	3.84e-04	0.000843		PBANKA_1452200	8.12	2.03	1.46e-16	1.2e-15
PBANKA_1224800	5.8	-2.52	1.01e-03	0.00204		PBANKA_1013500	9.29	2.03	6.98e-13	4.65e-12
PBANKA_1039600	8.36	-2.51	2.88e-10	1.52e-09		PBANKA_0308600	9.87	2.03	2.98e-12	1.87e-11
PBANKA_1352800	8.12	-2.51	4.19e-08	1.75e-07		PBANKA_0404600	8.91	2.03	1.58e-07	6.2e-07
PBANKA_0506400	7.3	-2.51	1.44e-07	5.68e-07		PBANKA_0941800	13.62	2.03	8.38e-06	2.53e-05
PBANKA_1137900	8.89	-2.51	9.43e-06	2.81e-05		PBANKA_1359100	5.95	2.03	5.82e-05	0.000149
PBANKA_1104500	6.87	-2.51	2.34e-03	0.00438		PBANKA_0803600	9.3	2.02	1.15e-11	6.9e-11
PBANKA_1016400	8.05	-2.5	1.63e-13	1.14e-12		PBANKA_1002300	9.84	2.02	4.15e-07	1.53e-06
PBANKA_0835500	8.95	-2.5	1.85e-10	9.92e-10		PBANKA_1005700	8.91	2	4.27e-06	1.35e-05
PBANKA_0208100	8.29	-2.5	2.17e-08	9.36e-08		PBANKA_0511000	7.75	2	6.83e-05	0.000173
PBANKA_1421200	7.46	-2.5	8.74e-08	3.51e-07
PBANKA_0925800	7.11	-2.5	9.00e-07	3.15e-06
PBANKA_0912600	8.83	-2.5	1.16e-05	3.41e-05
PBANKA_0609200	6.74	-2.5	1.18e-04	0.000285
PBANKA_0406100	7.95	-2.49	9.32e-12	5.6e-11
PBANKA_1424500	8.48	-2.49	7.48e-11	4.18e-10
PBANKA_1024900	9.31	-2.49	8.97e-11	4.97e-10
PBANKA_1328100	8.57	-2.49	6.33e-08	2.58e-07
PBANKA_0914300	7.83	-2.49	1.51e-07	5.91e-07
PBANKA_1218300	9.36	-2.49	5.99e-06	1.85e-05
PBANKA_0931000	6.94	-2.49	1.93e-04	0.000451
PBANKA_0409000	7.33	-2.49	7.05e-04	0.00146
PBANKA_1000011	6.91	-2.49	2.58e-03	0.00477
PBANKA_0722941	5.66	-2.49	3.86e-03	0.00685
PBANKA_1351200	7.98	-2.48	3.33e-09	1.57e-08
PBANKA_0414400	9.5	-2.48	4.08e-08	1.7e-07
PBANKA_1330600	7.65	-2.48	2.19e-06	7.21e-06
PBANKA_1444200	8.83	-2.48	7.03e-06	2.14e-05
PBANKA_1447400	6.24	-2.48	2.58e-04	0.000587
PBANKA_0834000	6.12	-2.48	3.69e-04	0.000813
PBANKA_0504100	5.98	-2.48	6.62e-04	0.00138
PBANKA_0303500	6.32	-2.48	7.92e-04	0.00164
PBANKA_0925400	8.64	-2.48	2.21e-03	0.00415
PBANKA_1318900	6.4	-2.48	3.68e-03	0.00656
PBANKA_0305000	12.49	-2.47	3.92e-08	1.64e-07
PBANKA_0508900	8.24	-2.47	2.04e-07	7.79e-07
PBANKA_1216200	7.37	-2.47	1.05e-06	3.65e-06
PBANKA_0110500	10.46	-2.47	1.81e-04	0.000426
PBANKA_1348000	6.72	-2.47	1.03e-03	0.00208
PBANKA_1453300	9.99	-2.46	3.63e-23	4.22e-22
PBANKA_1402000	9.24	-2.46	1.33e-15	1.05e-14
PBANKA_1219900	7.95	-2.46	1.12e-12	7.32e-12
PBANKA_0927000	8.25	-2.46	1.89e-10	1.01e-09
PBANKA_1457800	8.32	-2.46	4.95e-10	2.55e-09
PBANKA_0208300	9.35	-2.46	1.58e-07	6.18e-07
PBANKA_1442200	12.24	-2.46	7.43e-07	2.63e-06
PBANKA_0313600	6.32	-2.46	1.19e-05	3.48e-05
PBANKA_0616600	7.14	-2.46	5.57e-03	0.00962
PBANKA_1415400	9.91	-2.45	2.53e-15	1.96e-14
PBANKA_1434700	9.7	-2.45	3.40e-12	2.12e-11
PBANKA_1456400	6.78	-2.45	7.39e-07	2.62e-06
PBANKA_1144000	8.53	-2.45	6.86e-06	2.09e-05
PBANKA_1356800	11.16	-2.45	7.72e-04	0.0016
PBANKA_0106600	6.71	-2.45	3.60e-03	0.00645
PBANKA_1446800	9.45	-2.44	6.24e-10	3.19e-09
PBANKA_1320200	10.3	-2.44	1.04e-08	4.67e-08
PBANKA_1115300	12.1	-2.44	7.89e-08	3.18e-07
PBANKA_1410600	8.43	-2.44	3.45e-07	1.28e-06
PBANKA_1119300	6.96	-2.44	4.32e-04	0.000938
PBANKA_0936400	8.8	-2.43	2.25e-10	1.19e-09
PBANKA_1108100	8.81	-2.43	1.31e-09	6.42e-09
PBANKA_1018900	6.85	-2.43	6.16e-07	2.21e-06
PBANKA_0908000	7.83	-2.43	8.62e-06	2.6e-05
PBANKA_0618600	9.56	-2.42	2.22e-11	1.29e-10
PBANKA_0209000	8.84	-2.42	3.33e-09	1.57e-08
PBANKA_1206400	7.18	-2.42	1.01e-07	4.03e-07
PBANKA_1433700	8.31	-2.42	9.77e-07	3.41e-06
PBANKA_1305700	7.69	-2.42	1.39e-04	0.000332
PBANKA_1301100	7.1	-2.42	2.27e-04	0.000522
PBANKA_0717100	6.14	-2.42	1.33e-03	0.00262
PBANKA_0614700	6.28	-2.42	3.40e-03	0.00613
PBANKA_1365100	8.36	-2.41	2.71e-12	1.71e-11
PBANKA_0402300	7.41	-2.41	1.67e-08	7.34e-08
PBANKA_1463200	7.17	-2.41	2.16e-08	9.36e-08
PBANKA_1015900	7.53	-2.41	3.34e-07	1.24e-06
PBANKA_1441200	7.54	-2.41	6.21e-07	2.22e-06
PBANKA_1334100	8.23	-2.41	5.23e-06	1.63e-05
PBANKA_1302800	9.54	-2.41	5.50e-05	0.000142
PBANKA_0302400	7.16	-2.41	8.13e-05	0.000203
PBANKA_1353100	11.09	-2.41	1.28e-04	0.000307
PBANKA_1312000	6.81	-2.41	2.60e-03	0.00481
PBANKA_1241600	5.39	-2.41	3.63e-03	0.00648
PBANKA_1106500	10.46	-2.4	2.46e-10	1.3e-09
PBANKA_0601600	10.64	-2.4	2.59e-07	9.8e-07
PBANKA_1025000	7.71	-2.4	4.31e-07	1.58e-06
PBANKA_0912700	7.34	-2.4	1.54e-06	5.16e-06
PBANKA_1420000	7.27	-2.4	1.14e-05	3.35e-05
PBANKA_1021300	6.65	-2.4	2.40e-04	0.000548
PBANKA_0404300	6.61	-2.4	5.02e-04	0.00107
PBANKA_0701300	5.87	-2.4	3.29e-03	0.00595
PBANKA_0937100	8.12	-2.39	5.58e-12	3.44e-11
PBANKA_0702800	11.36	-2.39	1.17e-08	5.21e-08
PBANKA_1135900	7.56	-2.39	2.88e-08	1.23e-07
PBANKA_0604300	9.67	-2.39	3.32e-08	1.4e-07
PBANKA_1134700	7.03	-2.39	3.81e-05	0.000102
PBANKA_1143900	4.82	-2.39	2.98e-03	0.00543
PBANKA_1105100	8.64	-2.38	2.05e-16	1.67e-15
PBANKA_1218600	6.51	-2.38	1.06e-04	0.00026
PBANKA_1455900	6.45	-2.38	1.11e-04	0.000271
PBANKA_0605100	8.28	-2.38	4.29e-04	0.000933
PBANKA_1216800	10.27	-2.38	5.41e-04	0.00115
PBANKA_0104000	7.26	-2.38	6.57e-04	0.00137
PBANKA_0612200	9.84	-2.37	9.46e-30	1.45e-28
PBANKA_0304800	10.08	-2.37	9.45e-12	5.67e-11
PBANKA_0416600	8.62	-2.37	7.89e-10	3.99e-09
PBANKA_1023000	8.81	-2.37	1.44e-09	7.02e-09
PBANKA_1228100	11.03	-2.37	1.43e-06	4.84e-06
PBANKA_1362400	7.25	-2.37	3.22e-06	1.04e-05
PBANKA_1401600	8.21	-2.37	9.38e-06	2.79e-05
PBANKA_0605500	8.66	-2.37	6.32e-05	0.000161
PBANKA_0608800	6.59	-2.37	2.52e-04	0.000575
PBANKA_0602000	9.35	-2.36	4.48e-16	3.57e-15
PBANKA_1342700	7.48	-2.36	1.00e-12	6.55e-12
PBANKA_0943100	10.28	-2.36	1.13e-06	3.9e-06
PBANKA_1243000	7.77	-2.36	3.70e-05	9.87e-05
PBANKA_1422100	6.71	-2.36	1.90e-03	0.00362
PBANKA_0721700	9.96	-2.35	6.59e-11	3.7e-10
PBANKA_1362900	9.07	-2.35	2.43e-10	1.29e-09
PBANKA_1323200	7.53	-2.35	6.56e-08	2.67e-07
PBANKA_1448900	7.8	-2.35	1.21e-07	4.79e-07
PBANKA_0800700	7.06	-2.35	2.73e-06	8.87e-06
PBANKA_0508400	6.72	-2.35	2.05e-04	0.000474
PBANKA_0520400	8.07	-2.34	8.96e-13	5.88e-12
PBANKA_1438500	8.55	-2.34	4.93e-10	2.55e-09
PBANKA_0510100	9.22	-2.34	1.43e-09	6.99e-09
PBANKA_1416100	7.57	-2.34	1.09e-08	4.88e-08
PBANKA_1008200	7.76	-2.34	1.12e-06	3.86e-06
PBANKA_1011700	6.83	-2.34	6.04e-05	0.000155
PBANKA_1439000	6.59	-2.34	5.59e-04	0.00118
PBANKA_1435100	6.66	-2.34	1.90e-03	0.00362
PBANKA_1225700	9.22	-2.33	2.43e-15	1.88e-14
PBANKA_0933000	9.53	-2.33	1.80e-14	1.32e-13
PBANKA_0503700	8.76	-2.33	3.36e-10	1.76e-09
PBANKA_1201200	8.01	-2.33	8.30e-10	4.19e-09
PBANKA_0308300	9.6	-2.33	1.37e-09	6.72e-09
PBANKA_1206600	9.53	-2.33	1.29e-07	5.09e-07
PBANKA_0309000	6.61	-2.33	6.33e-05	0.000161
PBANKA_0206400	6.76	-2.33	1.75e-04	0.000411
PBANKA_0926300	6.76	-2.33	1.93e-04	0.000449
PBANKA_0827800	6.09	-2.33	7.19e-04	0.00149
PBANKA_1429400	6.83	-2.33	2.11e-03	0.00397
PBANKA_0501400	8.9	-2.32	8.13e-08	3.27e-07
PBANKA_1303900	9.7	-2.32	2.72e-06	8.84e-06
PBANKA_1120400	10.96	-2.32	1.54e-05	4.4e-05
PBANKA_0906100	6.59	-2.32	4.64e-05	0.000121
PBANKA_1449300	9.16	-2.32	3.08e-04	0.000691
PBANKA_0828400	8.8	-2.31	1.23e-18	1.13e-17
PBANKA_1356300	9.42	-2.31	7.11e-15	5.34e-14
PBANKA_0102600	9.57	-2.31	1.07e-14	7.94e-14
PBANKA_1457900	8.31	-2.31	4.45e-12	2.75e-11
PBANKA_0908800	8.55	-2.31	8.61e-10	4.34e-09
PBANKA_1206900	10.82	-2.31	1.32e-05	3.81e-05
PBANKA_1426500	8.83	-2.3	2.34e-12	1.48e-11
PBANKA_1360500	8.72	-2.3	3.41e-10	1.78e-09
PBANKA_1145600	8.88	-2.3	4.15e-10	2.15e-09
PBANKA_0402400	7.41	-2.3	2.86e-05	7.79e-05
PBANKA_1232800	7.39	-2.3	4.87e-05	0.000127
PBANKA_1104400	10.14	-2.3	9.66e-05	0.000238
PBANKA_1017600	8.68	-2.29	7.83e-08	3.16e-07
PBANKA_0821100	7.96	-2.29	3.69e-07	1.37e-06
PBANKA_1101400	10.48	-2.29	7.34e-07	2.61e-06
PBANKA_0523900	11.44	-2.29	1.04e-06	3.63e-06
PBANKA_0615800	9.26	-2.29	3.01e-06	9.72e-06
PBANKA_0835200	7.88	-2.29	1.09e-05	3.21e-05
PBANKA_0910700	9.17	-2.29	6.73e-05	0.000171
PBANKA_0828200	7.46	-2.29	1.08e-04	0.000264
PBANKA_1401500	7.3	-2.29	2.20e-04	0.000508
PBANKA_0702400	8.99	-2.28	1.51e-22	1.69e-21
PBANKA_1231400	8.82	-2.28	3.81e-12	2.37e-11
PBANKA_1336900	8.54	-2.28	1.74e-11	1.03e-10
PBANKA_1301000	7.94	-2.28	8.73e-10	4.38e-09
PBANKA_0715900	8.12	-2.28	7.89e-09	3.59e-08
PBANKA_0819500	7.87	-2.28	1.65e-08	7.26e-08
PBANKA_1038900	9.57	-2.28	7.58e-07	2.69e-06
PBANKA_1320000	6.84	-2.28	1.70e-06	5.67e-06
PBANKA_1244200	8.79	-2.28	1.44e-05	4.15e-05
PBANKA_1132300	9.79	-2.28	1.86e-04	0.000435
PBANKA_0936000	8.64	-2.28	1.34e-03	0.00264
PBANKA_0401600	7.98	-2.27	2.29e-09	1.1e-08
PBANKA_0815200	8.27	-2.27	5.21e-09	2.41e-08
PBANKA_1427100	9.23	-2.27	4.95e-08	2.05e-07
PBANKA_1242000	8.14	-2.27	1.06e-07	4.21e-07
PBANKA_1418900	8.27	-2.27	3.35e-06	1.08e-05
PBANKA_0802400	7.18	-2.27	1.20e-05	3.5e-05
PBANKA_1430700	8.06	-2.27	1.41e-05	4.06e-05
PBANKA_0213200	10.09	-2.27	3.56e-05	9.53e-05
PBANKA_0802600	6.21	-2.27	5.03e-04	0.00108
PBANKA_0301200	6.25	-2.27	1.35e-03	0.00265
PBANKA_0316400	5.62	-2.27	1.78e-03	0.0034
PBANKA_1108800	5.61	-2.27	3.47e-03	0.00625
PBANKA_0910200	9.38	-2.26	1.89e-09	9.11e-09
PBANKA_0614300	7.16	-2.26	1.95e-06	6.46e-06
PBANKA_1459900	7.6	-2.26	3.88e-05	0.000103
PBANKA_0822400	6.35	-2.26	2.28e-04	0.000524
PBANKA_0606800	6.76	-2.26	1.06e-03	0.00214
PBANKA_0519000	11.39	-2.26	1.80e-03	0.00344
PBANKA_0800800	6.31	-2.26	2.13e-03	0.00401
PBANKA_0613200	9.37	-2.25	1.90e-15	1.48e-14
PBANKA_0502600	8.85	-2.25	1.91e-12	1.22e-11
PBANKA_1025400	7.47	-2.25	2.55e-11	1.48e-10
PBANKA_1131500	8.7	-2.25	5.81e-10	2.98e-09
PBANKA_0822600	7.61	-2.25	9.04e-10	4.52e-09
PBANKA_1344100	9.64	-2.25	3.17e-08	1.35e-07
PBANKA_0310300	7.06	-2.25	4.32e-04	0.000939
PBANKA_1332200	5.67	-2.25	6.51e-04	0.00136
PBANKA_0409400	10.28	-2.25	1.06e-03	0.00213
PBANKA_1223600	6.58	-2.25	2.67e-03	0.00491
PBANKA_0405100	6.35	-2.25	2.75e-03	0.00506
PBANKA_1319100	6.69	-2.25	4.37e-03	0.0077
PBANKA_0111600	8.86	-2.24	5.74e-11	3.23e-10
PBANKA_1123300	9.42	-2.24	1.10e-10	6.02e-10
PBANKA_1438200	9.1	-2.24	5.59e-09	2.58e-08
PBANKA_0410800	7.85	-2.24	2.20e-07	8.38e-07
PBANKA_1219200	8.57	-2.24	3.65e-07	1.35e-06
PBANKA_0621300	10.15	-2.24	1.94e-06	6.42e-06
PBANKA_1233100	8.31	-2.24	2.15e-06	7.08e-06
PBANKA_0806300	7.46	-2.24	6.49e-06	1.99e-05
PBANKA_1306300	9.23	-2.24	1.57e-04	0.000372
PBANKA_1429200	10.13	-2.24	5.16e-03	0.00896
PBANKA_1031300	7.86	-2.23	1.75e-12	1.12e-11
PBANKA_0919400	8.07	-2.23	7.56e-10	3.83e-09
PBANKA_0612800	7.46	-2.23	8.68e-10	4.36e-09
PBANKA_1434600	10.1	-2.23	6.37e-05	0.000162
PBANKA_1039800	6.28	-2.23	2.24e-04	0.000515
PBANKA_0301000	10.05	-2.23	4.12e-04	0.000897
PBANKA_1136400	6.78	-2.23	5.40e-04	0.00115
PBANKA_1030400	6.89	-2.23	5.89e-04	0.00124
PBANKA_1029200	6.5	-2.23	9.80e-04	0.00198
PBANKA_0903800	11.26	-2.22	8.35e-07	2.95e-06
PBANKA_0803200	10.33	-2.22	1.30e-06	4.44e-06
PBANKA_1428500	7.38	-2.22	1.62e-06	5.43e-06
PBANKA_1452000	9.09	-2.22	3.57e-06	1.14e-05
PBANKA_1224600	8.5	-2.22	5.42e-06	1.69e-05
PBANKA_1019900	7.15	-2.22	1.74e-05	4.93e-05
PBANKA_0507300	9.07	-2.22	5.30e-04	0.00113
PBANKA_0834400	9.23	-2.21	3.69e-11	2.11e-10
PBANKA_1305500	9.03	-2.21	1.07e-08	4.78e-08
PBANKA_0413200	7.84	-2.21	2.18e-08	9.4e-08
PBANKA_0415900	6.83	-2.21	1.37e-06	4.67e-06
PBANKA_1313200	9.78	-2.21	1.66e-04	0.000392
PBANKA_1336500	6	-2.21	3.70e-04	0.000816
PBANKA_1228600	6.58	-2.21	4.55e-03	0.00797
PBANKA_0211900	8.4	-2.2	1.05e-14	7.87e-14
PBANKA_1307700	8.08	-2.2	4.18e-11	2.37e-10
PBANKA_0932800	8.2	-2.2	7.23e-07	2.57e-06
PBANKA_1028200	10.72	-2.2	1.38e-06	4.71e-06
PBANKA_1312900	8.95	-2.2	6.37e-06	1.95e-05
PBANKA_0511800	7.15	-2.2	2.67e-05	7.3e-05
PBANKA_0418200	8.11	-2.2	6.50e-05	0.000165
PBANKA_1432400	7.95	-2.2	1.13e-04	0.000275
PBANKA_1220800	11.23	-2.2	5.37e-04	0.00114
PBANKA_1105200	6.84	-2.2	1.51e-03	0.00294
PBANKA_0212800	7.62	-2.19	1.79e-09	8.67e-09
PBANKA_0513800	8.42	-2.19	1.50e-08	6.63e-08
PBANKA_1206200	9.71	-2.19	1.66e-08	7.3e-08
PBANKA_1244600	7.78	-2.19	1.70e-05	4.84e-05
PBANKA_1449100	6.11	-2.19	5.51e-03	0.00952
PBANKA_1349700	7.48	-2.18	1.78e-09	8.64e-09
PBANKA_0405200	9.72	-2.18	2.25e-07	8.58e-07
PBANKA_0610200	9.65	-2.18	1.18e-05	3.46e-05
PBANKA_1125700	6.96	-2.18	1.19e-04	0.000289
PBANKA_0107100	8.16	-2.18	1.57e-04	0.000371
PBANKA_1352500	9.81	-2.18	4.83e-04	0.00104
PBANKA_1139500	6.61	-2.18	8.48e-04	0.00174
PBANKA_1418700	5.72	-2.18	4.38e-03	0.0077
PBANKA_1303300	9.39	-2.17	1.81e-09	8.77e-09
PBANKA_1415500	7.66	-2.17	1.18e-08	5.23e-08
PBANKA_0518300	7.3	-2.17	6.43e-06	1.97e-05
PBANKA_1441100	9.31	-2.17	7.59e-06	2.3e-05
PBANKA_1235200	7.29	-2.17	6.86e-05	0.000173
PBANKA_0211500	8.66	-2.17	1.10e-04	0.000267
PBANKA_1333600	6.83	-2.17	3.74e-03	0.00665
PBANKA_1206000	9.7	-2.16	6.45e-09	2.95e-08
PBANKA_0932000	10.21	-2.16	1.01e-07	4.05e-07
PBANKA_1407300	7.12	-2.16	4.23e-07	1.55e-06
PBANKA_1229400	6.87	-2.16	1.72e-05	4.89e-05
PBANKA_0204400	6.92	-2.16	2.50e-04	0.000571
PBANKA_0411300	7.94	-2.16	4.70e-04	0.00101
PBANKA_0509900	6.84	-2.16	4.30e-03	0.00759
PBANKA_0409800	8.99	-2.15	1.31e-10	7.14e-10
PBANKA_1343200	10.48	-2.15	1.03e-08	4.62e-08
PBANKA_1308400	8.73	-2.15	4.53e-08	1.88e-07
PBANKA_1342000	9.36	-2.15	8.35e-07	2.95e-06
PBANKA_1464700	6.84	-2.15	3.76e-06	1.19e-05
PBANKA_0512700	7.81	-2.15	1.55e-05	4.42e-05
PBANKA_1132700	7.31	-2.15	1.03e-04	0.000252
PBANKA_1124600	6.43	-2.15	1.96e-04	0.000457
PBANKA_1111200	6.08	-2.15	7.95e-04	0.00164
PBANKA_0933200	7.28	-2.15	8.58e-04	0.00176
PBANKA_1447200	8.07	-2.14	2.56e-09	1.22e-08
PBANKA_1038300	7.69	-2.14	6.13e-09	2.82e-08
PBANKA_0614800	7.92	-2.14	7.72e-08	3.12e-07
PBANKA_1033200	7.56	-2.14	3.08e-07	1.16e-06
PBANKA_1448800	8.97	-2.14	4.77e-07	1.73e-06
PBANKA_1115100	7.51	-2.14	5.64e-05	0.000145
PBANKA_1238400	6.61	-2.14	1.34e-03	0.00264
PBANKA_0112300	8.25	-2.13	2.71e-09	1.29e-08
PBANKA_0316000	9.56	-2.13	2.87e-08	1.23e-07
PBANKA_1456800	8.81	-2.13	1.78e-05	5.02e-05
PBANKA_0315900	7.68	-2.13	1.33e-04	0.000319
PBANKA_1457100	6.9	-2.13	1.97e-04	0.000458
PBANKA_1000800	7.22	-2.13	1.09e-03	0.00218
PBANKA_1208000	6.74	-2.13	1.70e-03	0.00326
PBANKA_0213700	6.79	-2.13	2.81e-03	0.00515
PBANKA_1225100	7.8	-2.12	2.87e-09	1.36e-08
PBANKA_1402600	9.13	-2.12	1.00e-08	4.51e-08
PBANKA_1302200	8.42	-2.12	5.61e-08	2.31e-07
PBANKA_1436100	7.84	-2.12	1.91e-07	7.34e-07
PBANKA_1436200	9.6	-2.12	2.27e-07	8.63e-07
PBANKA_0716600	8	-2.12	2.07e-05	5.78e-05
PBANKA_0812800	8.23	-2.12	2.28e-05	6.3e-05
PBANKA_1326000	9.89	-2.11	1.32e-09	6.47e-09
PBANKA_1103500	7.75	-2.11	5.82e-06	1.8e-05
PBANKA_0913200	7.23	-2.11	9.09e-06	2.72e-05
PBANKA_0505200	8.61	-2.11	1.08e-05	3.2e-05
PBANKA_0832500	7.82	-2.11	1.15e-05	3.38e-05
PBANKA_0816700	7.35	-2.11	1.36e-04	0.000326
PBANKA_0523300	6.72	-2.11	2.44e-03	0.00454
PBANKA_1131600	9.26	-2.1	8.30e-11	4.61e-10
PBANKA_1406300	7.81	-2.1	1.59e-09	7.75e-09
PBANKA_1011100	8.89	-2.1	8.19e-09	3.72e-08
PBANKA_0807500	9.1	-2.1	9.03e-07	3.16e-06
PBANKA_0910100	7.04	-2.1	4.60e-06	1.45e-05
PBANKA_0417800	10.36	-2.1	4.88e-06	1.53e-05
PBANKA_1002100	9.99	-2.1	9.21e-05	0.000228
PBANKA_1141900	6.98	-2.1	1.63e-03	0.00315
PBANKA_1439600	8.07	-2.09	8.24e-09	3.74e-08
PBANKA_1118600	10.05	-2.09	1.82e-05	5.11e-05
PBANKA_1455100	8.47	-2.09	2.41e-05	6.63e-05
PBANKA_1358800	6.63	-2.09	1.22e-03	0.00242
PBANKA_0712100	9.69	-2.08	4.81e-11	2.72e-10
PBANKA_1444100	9.38	-2.08	1.10e-08	4.91e-08
PBANKA_0602700	9.83	-2.08	5.67e-08	2.33e-07
PBANKA_0102800	7.85	-2.08	2.31e-07	8.76e-07
PBANKA_0406400	8.73	-2.08	2.42e-06	7.92e-06
PBANKA_1450200	9.45	-2.08	4.71e-06	1.48e-05
PBANKA_1405100	7.73	-2.08	6.16e-06	1.9e-05
PBANKA_0311700	9.73	-2.08	1.49e-05	4.28e-05
PBANKA_1434000	7.26	-2.08	1.56e-05	4.44e-05
PBANKA_1438600	7.02	-2.08	6.16e-05	0.000158
PBANKA_0720100	8.54	-2.08	5.33e-04	0.00114
PBANKA_0622100	9.19	-2.07	2.10e-13	1.45e-12
PBANKA_0916600	8.33	-2.07	8.98e-12	5.41e-11
PBANKA_0404800	10.46	-2.07	3.05e-10	1.6e-09
PBANKA_0111900	8.08	-2.07	1.19e-09	5.87e-09
PBANKA_1133700	9.08	-2.07	8.65e-08	3.48e-07
PBANKA_0212200	9.56	-2.07	2.20e-06	7.25e-06
PBANKA_0411700	7.91	-2.07	2.82e-06	9.13e-06
PBANKA_1121200	7.31	-2.07	8.51e-06	2.57e-05
PBANKA_1326300	8.96	-2.07	2.66e-05	7.28e-05
PBANKA_1361600	7.46	-2.07	2.22e-04	0.000512
PBANKA_0415100	7.04	-2.07	9.71e-04	0.00197
PBANKA_1127300	6.33	-2.07	1.91e-03	0.00363
PBANKA_1316900	7.85	-2.06	7.08e-11	3.97e-10
PBANKA_0917900	8.73	-2.06	3.24e-08	1.37e-07
PBANKA_1032600	8.72	-2.06	8.54e-08	3.44e-07
PBANKA_1238100	7.48	-2.06	1.73e-06	5.78e-06
PBANKA_1341200	7.38	-2.06	4.35e-05	0.000114
PBANKA_1102300	7.22	-2.06	2.11e-04	0.000488
PBANKA_1363400	6.14	-2.06	6.23e-04	0.0013
PBANKA_0301700	6.41	-2.06	2.45e-03	0.00455
PBANKA_0104400	7.27	-2.05	5.84e-09	2.69e-08
PBANKA_0523800	7.44	-2.05	1.78e-07	6.89e-07
PBANKA_0715500	8.15	-2.05	3.10e-07	1.16e-06
PBANKA_1138300	7.24	-2.05	1.22e-06	4.18e-06
PBANKA_0307600	8.25	-2.05	1.09e-05	3.23e-05
PBANKA_1326800	7.65	-2.05	5.66e-05	0.000146
PBANKA_1315400	7.68	-2.05	1.79e-04	0.000419
PBANKA_1301400	8.09	-2.05	1.98e-04	0.000461
PBANKA_0609300	6.94	-2.05	2.50e-03	0.00463
PBANKA_0516800	6.87	-2.05	2.78e-03	0.00511
PBANKA_0302500	10.2	-2.04	1.76e-06	5.84e-06
PBANKA_0919000	8.08	-2.04	5.26e-06	1.64e-05
PBANKA_1223100	8.54	-2.04	7.46e-05	0.000188
PBANKA_0911600	6.54	-2.04	1.58e-04	0.000373
PBANKA_0202000	8.13	-2.04	1.58e-04	0.000374
PBANKA_1337700	7.36	-2.04	3.46e-03	0.00622
PBANKA_1359000	10.61	-2.03	1.07e-09	5.31e-09
PBANKA_0417300	8.27	-2.03	2.28e-08	9.8e-08
PBANKA_0300700	9.32	-2.03	9.55e-08	3.83e-07
PBANKA_0313200	7.46	-2.03	1.16e-04	0.000282
PBANKA_1450400	7.31	-2.03	3.49e-04	0.000774
PBANKA_1030100	7.6	-2.03	4.19e-04	0.000913
PBANKA_1101800	6.61	-2.03	4.92e-04	0.00105
PBANKA_1406900	9.93	-2.03	1.34e-03	0.00264
PBANKA_0711100	7.6	-2.03	1.63e-03	0.00315
PBANKA_1329700	10.14	-2.02	6.91e-13	4.61e-12
PBANKA_0805800	6.47	-2.02	2.68e-04	0.000608
PBANKA_1117400	7.88	-2.02	8.28e-04	0.0017
PBANKA_0932600	8.22	-2.02	1.20e-03	0.00239
PBANKA_0415500	8.49	-2.01	1.36e-09	6.69e-09
PBANKA_1118200	8.62	-2.01	1.06e-08	4.75e-08
PBANKA_0501300	9.31	-2.01	2.15e-06	7.08e-06
PBANKA_0209200	7.97	-2.01	3.09e-05	8.39e-05
PBANKA_1039100	6.69	-2.01	2.21e-04	0.000509
PBANKA_1245500	8.08	-2.01	2.96e-04	0.000666
PBANKA_0806800	6.87	-2.01	4.24e-03	0.00749
PBANKA_0619700	8.63	-2	1.68e-12	1.08e-11
PBANKA_0906700	9.12	-2	4.24e-12	2.63e-11
PBANKA_0414000	8.14	-2	1.39e-10	7.54e-10
PBANKA_1349100	10.66	-2	3.02e-07	1.14e-06
PBANKA_0912100	9.49	-2	5.92e-06	1.83e-05
PBANKA_1224700	7.99	-2	9.26e-06	2.76e-05
PBANKA_0919900	8.57	-2	2.09e-04	0.000483
PBANKA_0818300	5.93	-2	1.19e-03	0.00236

## Sheet: Table S7
Table S7: Genes preferentially expressed in blood schizonts (22h) compared to EEF stages. Gene expression values (DESeq2 normalized) are listed for the individual genes in the different stages.
	sporozoites	EEF_24h	EEF_48h	EEF_54h	EEF_60h	EEF_DCs/merosomes	EF_ring_4h	EF_trophozoite_16h	EF_schizont_22h	EF_gametocyte	ookinete_16h
PBANKA_0204500	5.708	6.277	5.588	5.836	5.825	2.485	7.302	5.386	8.159	11.772	10.036
PBANKA_0301000	5.257	1.999	6.39	7.206	9.432	9.426	10.219	10.05	11.655	11.421	9.017
PBANKA_0515000	10.534	6.226	5.585	5.233	5.309	3.341	10.914	6.545	10.105	15.895	15.001
PBANKA_0518500	0	2.195	4.612	4.547	2.511	2.311	5.986	4.581	7.448	10.657	8.241
PBANKA_0522000	6.176	7.235	6.334	7.261	7.704	6.341	7.728	7.839	9.879	9.113	8.859
PBANKA_0601900	10.09	10.161	9.054	9.676	10.146	7.807	9.199	8.844	12.247	9.413	7.655
PBANKA_0608600	6.222	2.476	4.444	1.991	3.942	5.421	9.849	6.342	8.466	14.814	13.842
PBANKA_0612400	0	2.761	5.181	5.66	6.597	3.116	10.656	6.468	9.811	15.16	11.788
PBANKA_0613300	2.997	5.83	7.181	7.384	7.451	6.604	7.563	8.258	9.821	8.359	8.194
PBANKA_0700800	0	2.349	5.711	6.011	6.004	0	6.128	5.628	8.84	7.629	5.448
PBANKA_0703500	6.347	2.195	5.338	5.082	6.481	3.448	9.212	6.304	8.611	12.9	8.592
PBANKA_0714000	0	2.349	5.253	5.234	5.369	5.313	8.661	5.12	7.614	13.291	9.681
PBANKA_0907900	5.46	1.999	4.726	5.41	6.208	6.026	9.7	6.204	8.92	13.769	9.676
PBANKA_0915200	7.683	9.188	9.709	9.812	9.765	8.11	9.185	7.19	11.865	5.846	5.551
PBANKA_1029400	0	1.877	4.379	4.276	6.653	6.307	9.25	5.167	9.64	12.367	8.875
PBANKA_1103900	2.56	2.104	4.147	3.921	2.511	0	5.358	6.65	6.241	8.002	10.51
PBANKA_1115000	0	1.877	4.036	4.835	5.341	2.311	9.125	4.976	8.071	13.835	11.375
PBANKA_1138600	5.411	1.877	4.606	4.143	4.342	0	8.099	5.717	6.809	12.57	5.519
PBANKA_1230100	12.043	10.155	9.958	10.445	10.488	9.491	11.064	10.637	12.496	10.762	11.227
PBANKA_1236600	8.19	2.349	4.271	5.194	6.534	6.167	7.589	6.65	8.786	10.044	7.001
PBANKA_1240000	10.031	9.063	9.122	9.036	8.86	7.32	8.811	9.768	11.364	9.038	7.902
PBANKA_1315300	0	1.877	3.578	3.951	1.731	0	8.889	5.129	8.296	13.833	11.405
PBANKA_1319500	0	2.416	4.713	4.304	5.151	0	9.693	5.393	8.908	14.682	11.2
PBANKA_1334800	0	4.969	4.61	4.529	5.394	2.485	8.845	5.065	8.2	13.257	11.625
PBANKA_1409600	5.08	2.476	6.285	5.849	6.104	3.116	8.774	5.6	8.732	11.393	7.044
PBANKA_1443300	0	5.8	5.766	7.161	8.34	6.53	10.641	4.741	13.789	7.167	7.062
PBANKA_1455800	0	1.877	0	3.203	1.63	0	5.809	7.824	6.283	9.071	4.853
PBANKA_1461300	7.932	2.835	5.259	4.176	4.821	2.204	8.581	4.88	7.019	13.401	13.092
PBANKA_1463000	2.52	2.584	5.227	5.246	6.434	3.178	8.23	8.39	10.518	11.777	13.413
PBANKA_0201000	0	0	1.63	1.314	0	0	7.936	7.198	5.036	4.485	3.997
PBANKA_0214550	0	0	3.314	4.359	3.488	0	6.813	7.89	6.72	5.289	0.867
PBANKA_0216801	2.648	0	1.63	2.804	4.442	0	6.827	5.51	8.052	4.843	5.517
PBANKA_0500781	0	0	1.264	1.808	4.345	0	7.937	7.658	9.991	6.024	3.039
PBANKA_0504400	0	0	1.555	3.343	1.968	0	9.502	4.784	8.716	13.657	11.736
PBANKA_0512000	0	0	3.682	1.841	1.731	0	6.369	2.854	5.462	10.224	7.815
PBANKA_0514900	5.505	0	1.374	5.339	5.949	5.21	11.275	6.456	9.942	16.294	16.045
PBANKA_0517600	0	0	3.338	3.157	3.728	0	8.175	4.025	6.868	12.955	9.157
PBANKA_0606200	0	0	3.641	1.314	3.604	0	7.931	5.02	7.183	12.131	8.241
PBANKA_0619200	2.326	0	3.847	5.411	6.456	5.313	8.051	4.728	8.339	11.212	16.514
PBANKA_0623450	5.874	0	1.761	6.173	7.011	2.204	7.237	2.218	9.74	9.628	7.148
PBANKA_0704700	0	0	4.793	4.44	4.961	0	6.669	3.291	7.261	10.454	8.246
PBANKA_0704800	0	0	3.338	3.733	4.189	0	9.463	4.184	8.06	14.332	10.589
PBANKA_0707100	0	0	3.614	0	1.897	0	9.288	4.706	8.44	13.989	14.839
PBANKA_0719100	0	0	1.264	3.446	4.244	0	4.905	3.339	6.454	9.293	9.544
PBANKA_0804300	0	0	1.47	1.705	0	0	5.374	4.517	5.588	9.009	5.144
PBANKA_0812600	0	0	3.641	4.003	4.483	0	7.536	3.122	6.733	12.006	5.362
PBANKA_0823200	9.61	0	3.727	1.841	3.995	0	7.412	3.795	6.112	11.971	9.441
PBANKA_0927600	2.326	0	4.94	5.049	5.627	5.802	9.622	6.151	9.003	14.485	9.952
PBANKA_1030400	0	0	1.264	1.753	4.822	2.743	6.796	5.1	6.935	9.935	3.882
PBANKA_1035200	0	0	3.727	3.753	5.562	2.974	6.744	4.15	7.903	10.934	11.529
PBANKA_1038800	0	0	3.973	3.653	2.203	0	6.009	2.36	7.408	10.597	8.582
PBANKA_1109600	5.813	0	4.274	3.799	4.147	0	6.485	4.374	6.852	9.954	8.432
PBANKA_1129600	0	0	2.053	1.596	5.352	2.079	8.294	4.621	8.164	10.667	7.387
PBANKA_1204200	11.651	0	4.6	3.712	4.961	2.311	9.152	5.537	7.868	13.432	11.882
PBANKA_1312700	15.376	0	1.555	4.175	3.871	0	6.121	2.777	7.594	9.498	12.884
PBANKA_1326100	5.635	0	4.207	3.962	1.514	0	6.78	4.584	6.469	9.319	6.238
PBANKA_1333700	2.452	0	1.374	3.966	4.895	2.89	8.433	4.945	7.533	12.887	10.615
PBANKA_1334900	0	0	4.461	3.935	4.349	2.204	8.643	6.138	8.054	13.111	11.861
PBANKA_1340400	0	0	4.621	3.529	4.219	2.403	5.7	4.18	7.06	8.606	4.922
PBANKA_1414500	5.459	0	3.727	3.69	0	0	7.305	3.183	6.002	11.62	8.144
PBANKA_1436600	0	0	3.023	3.476	4.773	2.845	9.403	4.685	8.184	14.165	8.398
PBANKA_1449000	5.459	0	4.202	4.448	5.312	2.933	6.979	4.743	7.946	10.646	7.731
PBANKA_1342300	0	0	1.759	3.343	0	0	6.894	2.89	6.265	11.329	8.598
PBANKA_0605800	6.863	0	0	1.396	0	0	5.914	2.533	4.235	10.019	8.218
PBANKA_1334700	0	0	0	3.394	4.785	0	7.119	3.359	6.721	12.031	10.343
PBANKA_1419300	0	0	0	1.117	1.63	0	8.545	4.418	7.692	13.561	11.471
PBANKA_1432200	5.568	0	0	1.535	0	0	7.834	3.336	9.114	11.784	11.638
PBANKA_1436300	0	0	0	1.222	0	0	6.241	3.546	5.529	10.254	5.392
PBANKA_0109800	7.463	0	0	0	1.819	0	6.843	2.574	6.117	11.57	7.52
PBANKA_0105100	0	0	0	0	0	0	6.255	2.402	4.997	10.488	6.514
PBANKA_0110800	0	0	0	0	0	0	6.476	3.053	5.589	11.229	8.525
PBANKA_1000081	0	0	0	0	0	0	6.226	6.47	8.365	4.607	0.52
PBANKA_0500721	0	0	0	0	0	0	6.724	6.9	4.688	4.204	0

## Sheet: Table S8
Table S8: Genes preferentially expressed in blood schizonts (22h) compared to all other stages. Gene expression values (DESeq2 normalized) are listed for the individual genes in the different stages.
	sporozoites	EEF_24h	EEF_48h	EEF_54h	EEF_60h	EEF_DCs/merosomes	EF_ring_4h	EF_trophozoite_16h	EF_schizont_22h	EF_gametocyte	ookinete_16h
PBANKA_0601900	10.09	10.161	9.054	9.676	10.146	7.807	9.199	8.844	12.247	9.413	7.655
PBANKA_0915200	7.683	9.188	9.709	9.812	9.765	8.11	9.185	7.19	11.865	5.846	5.551
PBANKA_1443300	0	5.8	5.766	7.161	8.34	6.53	10.641	4.741	13.789	7.167	7.062
PBANKA_0500781	0	0	1.264	1.808	4.345	0	7.937	7.658	9.991	6.024	3.039

## Sheet: Table S9
Table S9: Genes preferentially expressed in detached cells and merosomes (DCs/merosomes) compared to all other stages. Gene expression values (DESeq2 normalized) are listed for the individual genes in the different stages.
	sporozoites	EEF_24h	EEF_48h	EEF_54h	EEF_60h	EEF_DCs/merosomes	EF_ring_4h	EF_trophozoite_16h	EF_schizont_22h	EF_gametocyte	ookinete_16h
PBANKA_0100061	6.5171	1.85189	5.47072	4.90053	7.6378	10.9269	5.87423	4.33652	5.16522	5.96391	3.68089
PBANKA_0100700	0	2.38979	6.91838	7.68435	11.7164	15.9612	11.1059	9.89508	10.018	7.95341	5.53007
PBANKA_0100900	9.62523	9.93784	9.65205	9.16876	9.68732	14.3283	9.75182	8.78671	7.75199	8.94018	8.32894
PBANKA_0104800	6.22071	5.91404	6.2111	6.84334	8.44196	12.3811	9.40474	7.91323	8.87814	8.16553	7.00366
PBANKA_0107700	8.2405	8.20251	7.07371	6.11861	7.61792	12.3185	8.83436	8.00874	5.95335	8.44996	9.97201
PBANKA_0111200	9.66142	10.0354	8.73542	8.39419	9.60516	13.5142	10.2509	8.95717	7.81874	8.89083	10.5552
PBANKA_0112600	0	7.08407	7.78624	8.03609	8.37847	12.6473	9.90288	9.56693	8.41789	6.36707	4.39907
PBANKA_0200400	7.54788	5.0533	5.65887	5.90122	8.53305	13.0576	8.49726	6.41486	7.56616	7.46296	4.36718
PBANKA_0200600	6.1352	2.50624	6.35992	5.82934	5.93039	9.91344	7.60366	6.80718	6.46838	7.76776	6.6851
PBANKA_0201500	0	2.5581	5.18653	4.96051	7.77583	13.0291	9.6598	9.14335	8.88535	5.79546	4.29015
PBANKA_0201600	0	6.18567	7.89587	9.78081	11.9594	15.0011	11.5126	11.5949	12.4436	9.23537	9.21749
PBANKA_0203200	0	7.45474	7.52861	7.73052	8.11064	11.7606	9.18378	8.77731	8.86325	8.29371	6.77281
PBANKA_0205000	7.22932	9.62054	7.73321	7.32853	9.89341	14.9717	11.6519	8.08572	8.59916	9.04517	8.58612
PBANKA_0205100	0	7.4266	8.36271	8.23805	8.0352	10.4601	7.35415	5.87588	5.84144	6.61129	6.66763
PBANKA_0206600	6.54632	8.76893	8.27331	7.79383	9.09518	12.8825	10.2457	9.08871	8.55677	7.69751	8.66934
PBANKA_0206900	0	6.99844	6.14151	4.75348	3.99867	9.22735	6.25463	5.85972	2.85359	4.83857	4.1432
PBANKA_0211200	7.89041	3.22656	6.60637	6.74819	7.07685	9.89237	7.04487	7.21216	6.94267	7.33296	7.84767
PBANKA_0213400	10.4132	8.98888	8.3284	7.8837	8.29517	12.8246	9.86589	8.42365	7.10174	6.92499	10.2999
PBANKA_0214800	4.91919	7.85639	8.08334	8.08442	8.25221	12.9988	10.0199	7.67644	8.10895	9.92843	6.09786
PBANKA_0301500	6.54592	8.25347	6.61203	6.0534	7.82735	12.6814	9.09021	7.53632	6.10477	6.65314	8.26452
PBANKA_0304300	6.96598	7.34041	7.56179	6.53511	6.93411	12.135	7.00134	6.84361	4.62384	5.30225	8.08313
PBANKA_0305300	9.38647	8.42018	6.9169	6.56095	7.43657	11.9423	8.22093	6.79504	5.24562	6.74303	8.54036
PBANKA_0311200	8.89449	8.13533	7.32522	7.07011	7.41962	12.5129	9.87535	8.16894	6.82934	7.78579	8.40693
PBANKA_0311800	12.2772	9.69619	9.66651	8.91831	11.5052	15.5532	11.553	8.57831	10.2603	8.36793	6.21475
PBANKA_0316100	7.25281	5.58026	7.03925	7.6075	8.92966	11.3844	8.8869	8.32502	8.57898	7.33474	5.08767
PBANKA_0316200	9.18004	6.95812	8.16081	9.06174	13.4969	18.8667	13.2509	12.7398	10.5576	11.5057	10.443
PBANKA_0317141	6.18216	2.45036	5.60802	5.31019	4.87196	9.0474	5.97091	5.20447	5.45451	6.42547	4.8407
PBANKA_0404000	9.63889	9.3496	9.58017	9.76155	10.4017	13.1613	10.0305	10.3296	9.73712	9.52526	8.64725
PBANKA_0414700	9.06571	8.54753	7.54719	7.37638	9.19394	13.6181	10.1075	8.62584	8.06977	8.87547	10.9714
PBANKA_0416200	9.56536	8.6646	8.44412	8.09302	8.62751	11.7652	9.35471	8.9405	7.81546	8.57086	9.57266
PBANKA_0506300	6.91953	6.7245	5.75784	5.67396	6.26938	10.1351	7.26048	6.45099	5.20454	7.29101	7.66354
PBANKA_0508100	12.2502	11.2935	11.2049	11.1548	12.4235	15.5921	12.2663	12.1908	12.4334	11.1824	11.5338
PBANKA_0512400	7.21858	8.11369	7.17156	6.28039	7.36155	12.3339	9.28963	7.52273	6.21744	8.67851	9.7027
PBANKA_0514000	2.62661	6.65271	6.40582	5.9581	6.03924	10.076	5.79251	5.63654	5.53662	6.11238	6.62576
PBANKA_0514100	6.74963	8.90402	8.98145	8.91085	9.31067	12.7769	10.2741	9.61262	9.00333	8.55912	9.95021
PBANKA_0517000	7.25304	8.7409	8.29374	7.85954	11.665	15.6907	12.1154	10.9871	10.0339	9.82315	8.48117
PBANKA_0517500	7.27556	9.42456	8.03966	7.48913	8.4044	12.8552	10.2816	8.203	8.43367	8.85945	7.91379
PBANKA_0519900	8.77061	10.8973	10.2674	10.0831	9.99998	13.8503	11.4244	10.7823	10.1099	10.0707	11.1594
PBANKA_0521300	10.265	9.27076	9.16352	9.58081	10.789	14.2897	10.6058	10.6085	10.0937	9.07971	8.60037
PBANKA_0524800	0	5.0533	5.90851	6.59734	8.1786	12.0834	9.81834	9.70118	9.54313	7.46049	5.67829
PBANKA_0601700	8.80939	8.10919	7.42829	6.8697	7.0648	11.5697	8.79313	7.52309	5.53037	6.5625	8.83257
PBANKA_0604200	8.13022	7.91024	8.54879	9.31903	10.647	13.2715	9.95019	9.74749	9.96739	10.1206	10.246
PBANKA_0604500	12.1465	10.938	10.8062	10.9326	11.4579	14.6641	12.0953	11.5034	12.1893	9.65306	12.5251
PBANKA_0605700	7.81107	8.95809	7.96478	7.25709	8.44016	12.9302	10.8114	10.0589	9.26405	9.76476	9.57441
PBANKA_0609100	10.1122	8.22347	8.02463	7.75254	9.39824	13.3221	9.91615	8.49879	8.25953	8.57002	10.8889
PBANKA_0610500	5.24846	7.24814	7.12613	7.83648	8.73688	11.4739	7.1892	7.26784	7.99505	6.87336	6.72612
PBANKA_0613700	0	9.5126	8.88986	8.59504	9.05877	13.9215	11.2704	10.7422	9.57428	11.0566	8.78547
PBANKA_0613800	10.2186	9.08091	8.40761	7.72661	9.43511	12.9181	10.2323	9.55513	8.4208	7.63485	7.27843
PBANKA_0613900	9.02258	8.607	7.62104	6.97303	8.69225	12.1636	8.61896	6.87072	6.14806	5.92532	7.34369
PBANKA_0615100	7.19172	8.77456	7.57807	7.02608	7.69925	11.6417	8.84312	7.83811	7.16115	8.21033	8.18304
PBANKA_0617600	7.59008	7.71913	8.3197	8.39024	8.31731	11.826	7.57337	7.28643	7.41975	7.65695	9.80672
PBANKA_0617700	6.91665	6.58886	5.97459	6.62959	7.3631	9.81284	5.30828	5.14917	5.45136	5.29045	7.83507
PBANKA_0620000	5.20212	6.75269	6.60696	5.94008	6.50079	10.2524	7.69663	7.33443	6.91657	6.31106	8.1333
PBANKA_0621400	6.67616	8.83398	9.05882	8.99697	9.1798	12.7799	10.0541	9.41836	9.39057	8.38856	8.80817
PBANKA_0623000	11.6569	10.1841	8.42936	7.81625	10.8202	14.557	9.45943	7.4627	8.16	6.6437	3.95119
PBANKA_0623200	2.49265	6.11139	4.97274	5.41117	8.91385	14.0852	10.7693	9.20756	7.84184	8.40863	5.48798
PBANKA_0623300	0	8.42039	7.29081	6.73746	9.01576	14.3616	11.4758	9.26064	8.41541	8.20598	5.463
PBANKA_0623500	0	1.97412	6.07107	5.59346	8.44525	12.7356	8.56929	7.89796	7.54263	6.61706	6.08208
PBANKA_0700700	0	6.93258	6.0925	6.15189	7.116	12.8543	9.65451	7.96157	6.78822	7.00437	5.27044
PBANKA_0700900	0	1.85189	5.13331	5.726	7.87478	10.9914	7.09664	6.34545	6.62488	5.4204	1.61451
PBANKA_0701000	0	2.45036	5.62577	5.27239	8.92851	13.531	10.3823	8.15625	7.53134	6.08619	4.56929
PBANKA_0702900	2.49265	8.38503	9.92859	11.298	11.3543	13.6566	10.2426	9.46863	11.3741	9.37389	8.04553
PBANKA_0707300	9.20526	10.1545	10.1032	10.439	10.4376	13.5627	10.9756	10.5478	11.2008	9.4947	9.82155
PBANKA_0707400	7.6848	9.94233	9.05356	8.90396	9.30797	13.6548	8.87326	8.60003	7.96643	8.6227	7.88009
PBANKA_0714700	0	5.35175	6.11901	5.35692	5.12516	9.25113	4.69863	5.52789	3.99879	2.70383	3.41389
PBANKA_0720800	8.1044	8.08947	7.79813	6.70056	8.62061	13.0744	8.7681	7.57367	6.69227	7.59101	7.90833
PBANKA_0804800	7.19932	6.9182	6.67716	6.29315	5.73895	9.26675	7.19436	6.78283	6.39495	5.29672	5.97229
PBANKA_0805100	8.99883	8.9346	8.22099	7.86107	8.29581	11.6822	9.28512	8.28912	7.39359	7.08755	9.21263
PBANKA_0805400	5.84592	6.69067	5.98743	5.46778	5.9477	9.17971	5.85824	6.22097	5.87524	5.39056	5.89997
PBANKA_0806000	0	3.57971	6.10287	5.46778	6.57809	10.6545	6.87222	6.04559	4.52796	6.2903	5.68162
PBANKA_0808700	8.51203	6.92332	7.68827	7.33884	8.1426	12.8038	8.82328	9.15024	7.73973	8.60608	8.78545
PBANKA_0810500	5.43944	8.34063	7.48274	6.90131	6.45051	10.6846	7.77574	6.88042	5.90398	7.66321	6.88912
PBANKA_0810600	7.66905	10.1936	10.2699	10.1569	9.97336	13.3734	10.0541	9.49833	9.37946	8.73623	8.39251
PBANKA_0811100	7.04141	8.67869	8.53398	7.75865	7.40259	11.128	8.40473	8.27131	7.10091	6.91858	6.8137
PBANKA_0814000	2.29883	7.72711	7.03169	6.55053	6.77766	11.8111	7.88221	6.59271	5.77829	6.6097	7.31871
PBANKA_0817900	2.62036	7.42671	7.954	8.59397	9.59478	12.6608	7.42404	5.78706	8.29444	5.37145	8.45594
PBANKA_0818700	0	5.48094	5.80636	5.44895	4.79841	7.80503	5.09602	5.39529	4.24109	4.23265	3.94846
PBANKA_0819900	8.74133	11.5829	10.2075	9.79177	9.3839	13.5309	10.3165	10.2236	9.54279	9.7741	7.49959
PBANKA_0822700	0	7.12904	6.67701	5.99362	6.80329	10.7253	7.81215	6.71503	5.57831	8.0377	8.04356
PBANKA_0824800	8.52797	8.86667	8.02253	7.58234	8.17928	11.1279	7.99875	7.70799	6.43466	7.4334	7.52442
PBANKA_0826900	8.99962	9.91624	10.8669	10.6252	10.4279	13.8842	10.6796	10.5494	9.80911	9.65197	9.39148
PBANKA_0903000	7.70072	9.09732	8.01179	7.34689	7.52575	12.4831	9.10926	8.18765	6.65647	8.83808	6.22725
PBANKA_0908300	8.4699	6.90086	9.48986	10.7107	11.077	13.7574	9.37768	9.38735	8.42587	8.86183	9.24244
PBANKA_0912000	6.92929	9.55624	8.46211	8.0382	8.79105	13.188	10.6178	9.62142	7.78626	9.0526	9.51955
PBANKA_0913400	0	7.05458	7.93961	7.91667	11.4804	15.1795	10.2276	10.1896	9.32216	7.72649	7.48435
PBANKA_0914200	9.75825	9.42673	8.82785	8.53599	9.67469	14.136	10.3526	9.05204	8.16629	8.43612	8.88617
PBANKA_0915300	8.61047	9.06971	8.06966	7.49314	8.96117	12.7799	9.72256	9.03853	7.84639	7.98546	9.28026
PBANKA_0919100	7.45794	9.13287	9.18914	9.66784	11.2377	14.7139	11.3573	10.1685	11.2761	10.7035	8.17883
PBANKA_0919200	0	6.42782	7.22908	7.5521	7.83729	11.4616	8.32821	7.95295	7.80184	7.39079	4.62771
PBANKA_0923500	7.39876	8.43192	7.15773	6.82124	7.66354	12.0124	9.41867	7.54713	6.86741	7.70239	7.94977
PBANKA_0924400	8.2023	9.26357	8.18744	7.60481	7.96338	12.9132	7.9184	7.0296	5.53412	5.0609	7.40919
PBANKA_0926700	6.88638	11.759	11.1046	10.9078	12.7992	15.3843	10.4756	10.6614	10.8014	8.48131	6.68412
PBANKA_0927200	7.1311	8.906	8.64253	8.74936	9.32286	12.652	9.94593	9.40737	9.49159	8.51406	7.48898
PBANKA_0929600	9.32273	10.1326	9.50833	8.97797	9.04208	13.0858	10.3132	9.22993	7.64738	8.48029	9.77735
PBANKA_0934500	9.49989	7.72431	7.3142	7.0774	8.8747	11.5212	9.36372	9.0104	9.23771	9.35857	8.58723
PBANKA_0937800	8.53997	9.04032	7.60854	7.18939	7.56834	12.5702	9.6703	7.54648	6.82249	8.12322	9.98924
PBANKA_0939100	11.9489	9.81707	9.10576	9.01327	11.8042	14.0933	11.5148	9.74161	11.7642	10.7729	12.0845
PBANKA_0939200	3.07117	8.35639	7.58148	6.90804	7.71833	12.2385	9.5786	8.48018	6.47853	7.31781	8.47475
PBANKA_0939600	9.4166	11.7476	11.0883	11.068	11.1636	15.31	12.6004	12.2527	12.0168	11.1024	9.88364
PBANKA_0943500	7.44445	8.80869	8.45776	7.53247	7.18918	11.1165	8.22919	8.43016	7.1949	6.29816	3.80711
PBANKA_1002700	9.39845	7.95547	6.94895	6.04542	7.00445	12.1114	8.18087	6.53257	6.14926	5.88946	7.4611
PBANKA_1003200	5.87597	7.6725	6.59139	6.51226	6.10805	10.8468	6.34464	5.57248	5.28517	5.7854	6.57621
PBANKA_1003300	0	6.63309	7.52944	7.87464	7.72842	10.5914	7.64363	6.79117	7.15215	6.59602	5.46486
PBANKA_1003700	9.87175	7.90045	7.60774	8.13301	9.14005	12.1122	9.73786	8.4781	9.98911	9.34598	9.60701
PBANKA_1006700	9.28375	8.49104	7.58436	7.72063	8.1034	11.7167	8.78175	8.22688	7.91788	7.46469	8.6069
PBANKA_1006800	9.27828	7.79893	6.74682	6.62554	7.75549	11.9088	8.66036	7.21381	6.58472	6.25276	8.20729
PBANKA_1007400	9.53996	7.87779	7.35132	7.40639	8.93166	12.162	9.89759	8.78965	9.09452	8.27592	9.30105
PBANKA_1007500	7.91352	6.09162	6.12632	5.80639	7.36643	10.0916	7.32523	7.03286	7.26605	7.86903	7.51562
PBANKA_1008500	6.09964	8.91078	7.65483	7.81064	12.7309	15.6486	12.6844	11.6398	11.3465	9.82412	9.52041
PBANKA_1010300	10.9749	11.7913	10.9224	10.4738	10.8404	14.1634	10.6442	10.5158	9.0032	9.78854	11.0597
PBANKA_1012400	6.57437	6.2208	6.60769	5.92022	7.51625	11.1561	8.26869	7.42014	7.58444	8.36562	9.12225
PBANKA_1019500	10.1356	12.8209	10.8462	10.3727	9.8763	14.8031	11.5761	10.6033	9.18376	9.68585	10.668
PBANKA_1019700	10.5753	10.4706	9.67162	9.49942	9.55758	14.1179	10.9639	10.8496	9.4924	9.33576	10.6388
PBANKA_1020400	6.6844	7.23965	6.85278	6.43972	7.27284	11.8951	8.55762	7.17578	7.10694	7.08544	8.38039
PBANKA_1024100	5.61592	8.55106	8.33305	7.9326	9.03352	12.748	9.4868	8.42321	7.74995	6.87643	7.83467
PBANKA_1024300	8.94123	8.20265	6.70974	6.33936	7.94668	13.0089	9.20034	8.31309	6.96976	8.38773	9.58836
PBANKA_1025200	7.00472	9.15696	8.43411	8.02184	7.39754	11.6176	8.99516	8.28894	6.75969	6.50747	7.02243
PBANKA_1026200	10.0678	9.46219	11.0668	10.4916	10.3778	13.218	9.7382	9.01901	6.69939	7.85094	9.92495
PBANKA_1026900	8.73792	9.23515	7.68381	7.66165	9.07764	11.9304	9.1162	7.42498	8.10381	7.69793	8.85391
PBANKA_1027500	7.07753	7.26064	5.91901	5.68508	5.84375	9.63352	4.8079	4.62755	2.98795	3.6762	3.46753
PBANKA_1030700	0	6.58265	6.33235	5.95056	6.0741	10.864	7.46026	6.43898	7.23604	5.76776	4.80074
PBANKA_1030800	0	5.42506	4.98226	4.98286	5.8976	8.9196	6.58622	5.93119	3.38647	4.35651	1.41685
PBANKA_1031000	6.05235	7.53921	7.69417	6.65171	7.21534	11.6453	7.62495	7.53129	5.67825	7.36353	4.39095
PBANKA_1032300	5.20212	9.1623	7.72149	6.3745	7.1386	11.782	9.65596	8.67337	5.97737	9.27979	7.77325
PBANKA_1033600	0	7.28142	7.19868	6.12055	5.41071	10.7409	6.89467	5.77306	4.07864	7.316	3.34543
PBANKA_1034300	6.13727	7.84946	8.53902	8.01794	8.99889	13.76	9.37201	8.96741	8.65467	9.94553	4.81534
PBANKA_1034400	0	8.51507	10.4732	10.7694	10.2115	14.272	12.1489	12.0672	10.4163	9.56331	8.34775
PBANKA_1035900	9.16031	10.0893	9.05596	8.53147	8.84087	13.1132	9.25066	7.80444	7.79276	9.93558	8.45945
PBANKA_1036000	7.47706	10.4205	10.4336	10.4059	10.3461	13.9305	11.5165	11.7942	11.1051	10.0385	8.24011
PBANKA_1100860	0	2.38979	5.40209	4.92288	7.37086	11.738	7.77176	6.97975	5.91495	8.92121	6.95389
PBANKA_1101100	0	7.24234	6.57708	5.70065	10.2464	14.8652	10.6806	8.14488	8.61948	7.28676	6.90133
PBANKA_1101300	0	2.50624	5.56278	5.62682	9.80828	14.9027	10.8081	9.89932	9.60761	8.23636	4.28028
PBANKA_1102200	0	6.41107	7.45467	7.83578	10.697	14.6412	12.5858	11.7129	10.8196	8.82151	6.10072
PBANKA_1103000	2.49265	9.91771	8.5448	7.87885	8.68566	12.689	10.5835	9.68615	8.06262	9.23302	6.6009
PBANKA_1104600	8.24179	8.46811	7.898	7.88764	8.56951	12.3043	8.62679	8.38968	7.85761	8.02894	9.91469
PBANKA_1105700	7.30283	9.40921	7.59032	6.99097	7.47712	11.4884	9.37521	7.49091	5.86135	8.07188	6.7898
PBANKA_1105800	7.3634	7.578	7.0486	6.20954	7.28931	11.4403	7.01072	6.80475	5.45672	7.3207	9.37069
PBANKA_1122500	7.947	7.20463	8.34925	8.12685	8.64904	11.6647	8.05165	7.73377	7.03607	7.69278	9.53351
PBANKA_1122700	7.66654	8.89052	8.44928	8.40764	11.6279	15.8421	10.8996	10.2612	10.2098	9.34459	12.3421
PBANKA_1127000	5.35544	10.5744	10.0426	10.7154	12.2708	15.705	10.8346	10.0307	10.851	8.35957	8.34068
PBANKA_1129300	3.22057	6.69027	5.75933	5.31889	5.98169	10.4767	7.84393	6.10161	4.50434	6.24488	6.42385
PBANKA_1129700	9.48084	7.20833	7.53451	7.48173	8.43479	12.4408	7.63256	6.82174	6.77578	6.61478	9.40869
PBANKA_1130900	8.69293	9.68223	9.12845	9.04274	9.69434	14.235	11.1973	9.81381	9.60248	11.0967	10.8347
PBANKA_1134800	7.24577	8.31149	6.91041	6.07366	6.44393	10.6112	8.27549	7.0634	5.27888	6.61952	5.52543
PBANKA_1135300	10.47	10.4152	9.3006	8.42459	9.31539	12.9807	10.3484	9.42749	7.52637	8.11024	8.4024
PBANKA_1135700	10.482	11.2636	10.7151	10.3558	10.1905	14.8052	11.3086	10.2282	9.44532	9.17	9.42818
PBANKA_1136300	0	7.6158	6.93998	7.23658	7.77013	10.9322	7.96899	6.23902	7.97557	7.61863	4.64595
PBANKA_1141100	6.47118	6.58265	5.91282	7.05956	7.86586	12.565	7.87877	6.28245	6.32267	6.86669	7.08218
PBANKA_1143500	7.12256	8.45063	7.01773	6.0301	6.36617	11.4212	7.79698	6.11768	5.42995	6.47511	6.10119
PBANKA_1145400	0	6.77125	6.81702	6.4903	10.8584	15.3106	10.8777	7.93947	9.80519	7.20275	4.72318
PBANKA_1145700	0	5.72205	5.94199	5.93408	4.86961	10.0285	7.45325	6.32483	5.89409	6.87533	4.44138
PBANKA_1145800	0	1.85189	4.38145	5.39309	8.16334	14.9792	12.6771	11.5771	9.9774	9.52285	6.96301
PBANKA_1145900	0	5.8966	5.80636	5.66815	8.01274	15.4242	12.8091	11.4678	9.19187	8.0847	5.2199
PBANKA_1200600	8.35044	5.85863	5.54087	6.39052	9.09247	15.2078	9.82702	7.9006	10.7018	7.36681	7.99144
PBANKA_1200800	8.38586	9.99007	8.92423	9.15765	9.26661	12.8651	8.86987	8.60386	8.05479	9.35971	8.50784
PBANKA_1207000	10.3568	9.85975	7.95161	6.55051	8.72311	13.4981	9.50722	8.26915	6.96766	7.56166	9.09723
PBANKA_1207100	8.50213	6.25837	6.42038	6.66192	10.1162	14.3833	7.7067	7.14605	7.01412	8.17509	7.10345
PBANKA_1207900	0	1.85189	3.64817	4.93178	10.2269	13.2388	7.59543	5.43671	8.89831	6.7869	6.44988
PBANKA_1208700	0	7.3101	6.22594	6.24195	7.23731	12.4175	8.16346	6.03908	6.33642	7.06676	6.69547
PBANKA_1211500	7.96814	9.08366	8.20721	7.46879	7.97645	11.8577	8.94468	8.29362	6.6523	7.11942	8.30072
[truncated: 133 more rows]
